# Supplementary material for: Proteomes of native and non-native symbionts reveal responses underpinning host-symbiont specificity in the cnidarian–dinoflagellate symbiosis
Source: ISME J. 2024 Jul 11;18(1):wrae122. doi: 10.1093/ismejo/wrae122 (PMC11473927; doi:10.1093/ismejo/wrae122)
Supplement: Supplementary_Tables_S1-S9_Rev2d_wrae122 [file supplementary_tables_s1-s9_rev2d_wrae122.xlsx]

## Sheet: Supplementary Table Legend
Supp. Table	Legend
S1	Breviolum minutum significant differentially abundant proteins, week 4 vs. free-living. Includes polyStest false discovery rate (FDR) values; log2-fold change between conditions; Uniprot entry, name and E-value of best diamond BLAST match against UniprotKB; and database protein identifier ("Seq ID").
S2	Breviolum minutum significant differentially abundant proteins, week 8 vs. week 4.
S3	Breviolum minutum significant differentially abundant proteins, week 14 vs. week 8.
S4	Breviolum minutum significant differentially abundant proteins, week 14 vs. free-living.
S5	Durusdinium trenchii significant differentially abundant proteins, week 14 vs. free-living.
S6	Number of biological samples for each condition.
S7	Log2-transformed protein abundance of all detected Breviolum minutum proteins from MaxQuant output (LFQ intensity values from proteingroups.txt).
S8	Log2-transformed protein abundance of all detected Durusdinium trenchii proteins from MaxQuant output (LFQ intensity values from proteingroups.txt).
S9	BLAST results for validating protein annotation (see Materials and Methods, main text).

## Sheet: S1 - B. minutum DAP Wk4 v FreeL
Uniprot_ID	Protein names	FDR PolySTest Zero vs Week4	Log2 Fold Change Free Living vs Week4	Log2 Fold Change Week 4 vs Free Living	DIAMOND.BLAST.E.Value	X..Pairwise.Identity	Seq ID	Organism
Hypothetical Protein	NA	0.0347393	-6	6	NA	NA	comp36769_c0::comp36769_c0_seq3::g.43456::m.43456	NA
A0A1Q9CV15	Uncharacterized protein	0.0401896	-6	6	2.6e-29	78.6	comp30769_c0::comp30769_c0_seq2::g.31693::m.31693	Symbiodinium microadriaticum
Q5FXM5	Acyl-CoA-binding protein (ACBP) [Cleaved into: SDF-2]	0.0221418	-6	6	1.9e-11	44.2	comp26694_c0::comp26694_c0_seq1::g.25188::m.25188	Dictyostelium discoideum
Q9LXI4	Purple acid phosphatase 21 (EC 3.1.3.2)	0.0206783	-6	6	1.3e-67	39.5	comp20770_c0::comp20770_c0_seq1::g.18395::m.18395	Arabidopsis thaliana
P26182	Actin	3.32e-16	-4.42015	4.42015	7e-201	90.2	comp43440_c0::comp43440_c0_seq2::g.60286::m.60286	Achlya bisexualis
Q71G51	Tubulin alpha chain (Alpha-tubulin)	1.02e-11	-2.16015	2.16015	2.4e-190	90.8	comp44138_c0::comp44138_c0_seq1::g.63031::m.63031	Neospora caninum
A0A1Q9D706	ANK_REP_REGION domain-containing protein	0.0010485	-2.15485	2.15485	1.3e-84	81.5	comp45748_c0::comp45748_c0_seq1::g.64361::m.64361	Symbiodinium microadriaticum
A2Y8E0	Ferredoxin--NADP reductase, leaf isozyme 1, chloroplastic (FNR) (EC 1.18.1.2) (Leaf FNR 1) (FNR-1) (Os-LFNR1)	0.000210939	-1.96006	1.96006	8.5e-36	47.6	comp45175_c0::comp45175_c0_seq1::g.63986::m.63986	Oryza sativa
A0A1Q9D706	ANK_REP_REGION domain-containing protein	0.000486683	-1.72711	1.72711	6.8e-82	82.3	comp67209_c0::comp67209_c0_seq1::g.80843::m.80843	Symbiodinium microadriaticum
A0A1Q9DWZ1	Uncharacterized protein	0.0237135	-1.64889	1.64889	1.2e-35	55.4	comp37953_c0::comp37953_c0_seq4::g.46059::m.46059	Symbiodinium microadriaticum
A9NUH8	S-adenosylmethionine synthase 1 (AdoMet synthase 1) (EC 2.5.1.6) (Methionine adenosyltransferase 1) (MAT 1)	8.32e-05	-1.59995	1.59995	3.6e-122	55.2	comp42625_c0::comp42625_c0_seq1::g.57851::m.57851	Picea sitchensis
A2Y8E0	Ferredoxin--NADP reductase, leaf isozyme 1, chloroplastic (FNR) (EC 1.18.1.2) (Leaf FNR 1) (FNR-1) (Os-LFNR1)	0.000103005	-1.4753	1.4753	1.7e-84	50	comp34613_c0::comp34613_c0_seq1::g.39049::m.39049	Oryza sativa
A0A1Q9E9L5	RRM domain-containing protein	0.0162266	-1.39684	1.39684	1.9e-19	58.1	comp64724_c0::comp64724_c0_seq1::g.79190::m.79190	Symbiodinium microadriaticum
A0A1Q9DLD9	Uncharacterized protein	0.0169019	-1.33128	1.33128	1.1e-147	52.3	comp30323_c0::comp30323_c0_seq1::g.30944::m.30944	Symbiodinium microadriaticum
Q03685	Luminal-binding protein 5 (BiP 5) (78 kDa glucose-regulated protein homolog 5) (GRP-78-5)	0.00135808	-1.20343	1.20343	4.9e-108	73.7	comp30195_c0::comp30195_c0_seq1::g.30744::m.30744	Nicotiana tabacum
Q7KQL9	Fructose-bisphosphate aldolase (EC 4.1.2.13)	0.0317546	-1.2033	1.2033	1.1e-84	49.2	comp41618_c0::comp41618_c0_seq1::g.55032::m.55032	Plasmodium falciparum
P90519	Elongation factor 1-alpha (EF-1-alpha)	4.71e-05	-1.11158	1.11158	4.4e-99	43.6	comp44025_c0::comp44025_c0_seq1::g.62492::m.62492	Cryptosporidium parvum
A0A1Q9EC94	Uncharacterized protein	0.0490031	-1.01962	1.01962	3.7e-13	68.5	comp44365_c0::comp44365_c0_seq1::g.63456::m.63456	Symbiodinium microadriaticum
Q9SF40	60S ribosomal protein L4-1 (L1)	0.0393025	-1.01249	1.01249	3.7e-102	54.4	comp41684_c0::comp41684_c0_seq1::g.55209::m.55209	Arabidopsis thaliana
A6XMY9	S-adenosylmethionine synthase 1 (AdoMet synthase 1) (EC 2.5.1.6) (Methionine adenosyltransferase 1) (MAT 1)	3.08e-05	-1.00681	1.00681	2.6e-120	57	comp39897_c0::comp39897_c0_seq1::g.50595::m.50595	Triticum monococcum
Q41406	Ribulose bisphosphate carboxylase (RuBisCO) (EC 4.1.1.39) [Cleaved into: Ribulose bisphosphate carboxylase 1; Ribulose bisphosphate carboxylase 2; Ribulose bisphosphate carboxylase 3] (Fragment)	4.09e-11	-0.99502	0.99502	2.3e-220	99.2	comp44065_c0::comp44065_c0_seq1::g.62684::m.62684	Symbiodinium sp.
A0A1Q9E998	Chaperone protein DnaJ	4.64e-05	-0.974217	0.974217	4.2e-90	85.5	comp39878_c0::comp39878_c0_seq2::g.50556::m.50556	Symbiodinium microadriaticum
P68172	Adenosylhomocysteinase (AdoHcyase) (EC 3.3.1.1) (Cytokinin-binding protein CBP57) (S-adenosyl-L-homocysteine hydrolase)	0.00576793	-0.970558	0.970558	1.3e-188	69.6	comp43781_c0::comp43781_c0_seq1::g.61431::m.61431	Nicotiana sylvestris
Q43092	Granule-bound starch synthase 1, chloroplastic/amyloplastic (EC 2.4.1.242) (Granule-bound starch synthase I) (GBSS-I)	0.0211415	-0.909724	0.909724	1.3e-94	39.6	comp43896_c0::comp43896_c0_seq2::g.61902::m.61902	Pisum sativum
P09437	Cytochrome b2, mitochondrial (EC 1.1.2.3) (L-lactate dehydrogenase [Cytochrome]) (L-lactate ferricytochrome C oxidoreductase) (L-LCR)	3.08e-05	-0.893931	0.893931	1.3e-120	46.1	comp42146_c0::comp42146_c0_seq3::g.56493::m.56493	Wickerhamomyces anomalus
A0A1Q9D599	Putative ABC transporter ATP-binding protein	0.00303904	-0.808338	0.808338	1.1e-77	82.2	comp42211_c0::comp42211_c0_seq3::g.56683::m.56683	Symbiodinium microadriaticum
Q95AG0	Cytochrome f	0.000354634	-0.596451	0.596451	2.9e-78	47.7	comp43960_c0::comp43960_c0_seq2::g.62193::m.62193	Chlamydomonas subcaudata
P49481	Photosystem I reaction center subunit II (Photosystem I 16 kDa polypeptide) (PSI-D)	0.000989265	-0.500409	0.500409	3e-34	55.8	comp34743_c0::comp34743_c0_seq2::g.39286::m.39286	Trieres chinensis
B1XHY7	ATP synthase gamma chain (ATP synthase F1 sector gamma subunit) (F-ATPase gamma subunit)	0.0495874	-0.346946	0.346946	2.2e-70	49.4	comp43591_c0::comp43591_c0_seq2::g.60819::m.60819	Synechococcus sp.
O09452	Glyceraldehyde-3-phosphate dehydrogenase, chloroplastic (EC 1.2.1.59) (NAD(P)-dependent glyceraldehyde-3-phosphate dehydrogenase)	0.00417724	-0.255373	0.255373	5.3e-133	69.3	comp44046_c0::comp44046_c0_seq3::g.62613::m.62613	Guillardia theta
P41352	Tubulin beta chain (Beta-tubulin)	0.00243408	0.101327	-0.101327	1e-249	93.9	comp44097_c0::comp44097_c0_seq1::g.62812::m.62812	Tetrahymena thermophila
Q08587	Fucoxanthin-chlorophyll a-c binding protein D, chloroplastic	0.0315273	0.410305	-0.410305	1.4e-07	34.1	comp30192_c0::comp30192_c0_seq1::g.30739::m.30739	Phaeodactylum tricornutum
A0A1Q9CMG7	Cation channel sperm-associated protein 1	0.0191151	0.603233	-0.603233	1.8e-35	64.1	comp35668_c0::comp35668_c0_seq1::g.41119::m.41119	Symbiodinium microadriaticum
A0A4Y1YQ38	Fucoxanthin-chlorophyll a-c binding protein, chloroplastic (FCP)	0.045085	0.698735	-0.698735	2.1e-10	34	comp19511_c0::comp19511_c0_seq2::g.16925::m.16925	Chattonella marina
A0A4Y1YQ38	Fucoxanthin-chlorophyll a-c binding protein, chloroplastic (FCP)	0.0140366	0.727258	-0.727258	7.5e-17	36.9	comp41907_c0::comp41907_c0_seq4::g.55799::m.55799	Chattonella marina
A0A1Q9EEJ5	Developmentally-regulated G-protein 2	7.75e-05	0.755704	-0.755704	2e-36	60.7	comp36979_c0::comp36979_c0_seq3::g.43880::m.43880	Symbiodinium microadriaticum
Q52I78	Nicotinamide phosphoribosyltransferase (NAmPRTase) (Nampt) (EC 2.4.2.12) (Pre-B-cell colony-enhancing factor 1 homolog) (PBEF) (Visfatin)	0.0257608	0.790303	-0.790303	8.6e-131	47.9	comp26665_c0::comp26665_c0_seq1::g.25142::m.25142	Sus scrofa
Q40297	Fucoxanthin-chlorophyll a-c binding protein A, chloroplastic	0.00219601	0.847319	-0.847319	7e-31	44.3	comp25117_c0::comp25117_c0_seq1::g.22998::m.22998	Macrocystis pyrifera
Q2Y5X9	Polyribonucleotide nucleotidyltransferase (EC 2.7.7.8) (Polynucleotide phosphorylase) (PNPase)	0.00898496	0.872892	-0.872892	3.2e-12	35.8	comp16664_c0::comp16664_c0_seq1::g.13636::m.13636	Nitrosospira multiformis
A4UHC0	Calmodulin (CaM)	0.045085	0.893319	-0.893319	2.7e-63	100	comp42618_c0::comp42618_c0_seq3::g.57832::m.57832	Alexandrium fundyense
A0A1Q9ENF7	2-methylcitrate dehydratase 1	0.0393025	0.924902	-0.924902	4.6e-282	89	comp40588_c0::comp40588_c0_seq2::g.52345::m.52345	Symbiodinium microadriaticum
Q40300	Fucoxanthin-chlorophyll a-c binding protein F, chloroplastic (Fragment)	0.0217253	0.935897	-0.935897	6.9e-27	35.8	comp66797_c0::comp66797_c0_seq1::g.80585::m.80585	Macrocystis pyrifera
A0A1Q9EML6	TBC domain-containing protein C4G8.04	0.0393025	0.947311	-0.947311	5.4e-242	69.2	comp39563_c0::comp39563_c0_seq1::g.49773::m.49773	Symbiodinium microadriaticum
A0A1Q9E6L1	Cytochrome c oxidase subunit 5b-1, mitochondrial	0.0291161	0.993194	-0.993194	4.5e-137	89.1	comp33840_c0::comp33840_c0_seq1::g.37461::m.37461	Symbiodinium microadriaticum
P09110	3-ketoacyl-CoA thiolase, peroxisomal (EC 2.3.1.16) (Acetyl-CoA C-myristoyltransferase) (EC 2.3.1.155) (Acetyl-CoA acyltransferase) (EC 2.3.1.9) (Beta-ketothiolase) (Peroxisomal 3-oxoacyl-CoA thiolase)	0.0305886	0.994345	-0.994345	3.3e-32	47	comp5331_c0::comp5331_c0_seq1::g.1692::m.1692	Homo sapiens
A9XBB1	Bacl-2	0.0122595	1.02054	-1.02054	8e-234	87.7	comp43390_c0::comp43390_c0_seq5::g.60123::m.60123	Cladocopium sp.
P00110	Cytochrome c6 (Cytochrome c-553) (Cytochrome c553) (Soluble cytochrome f)	0.0420755	1.0318	-1.0318	2.8e-21	59	comp42047_c0::comp42047_c0_seq1::g.56207::m.56207	Bumilleriopsis filiformis
A0A1Q9CNP9	Uncharacterized protein	0.000787746	1.04332	-1.04332	9e-75	82	comp27886_c0::comp27886_c0_seq1::g.26929::m.26929	Symbiodinium microadriaticum
Q40301	Fucoxanthin-chlorophyll a-c binding protein E, chloroplastic	0.0257608	1.04996	-1.04996	1.2e-16	35.3	comp30161_c0::comp30161_c0_seq1::g.30701::m.30701	Macrocystis pyrifera
A0T0C6	Cytochrome c-550 (Cytochrome c550)	0.00417724	1.05182	-1.05182	6.8e-39	56.3	comp40411_c0::comp40411_c0_seq1::g.51905::m.51905	Phaeodactylum tricornutum
A0A1Q9C7Y8	Putative sulfite oxidase, mitochondrial	0.0491377	1.05449	-1.05449	2.4e-08	35.1	comp1731_c0::comp1731_c0_seq1::g.674::m.674	Symbiodinium microadriaticum
Q9ZTS1	Probable methionine--tRNA ligase (EC 6.1.1.10) (Methionyl-tRNA synthetase) (MetRS)	0.0320802	1.05585	-1.05585	9.5e-32	43.6	comp17139_c0::comp17139_c0_seq1::g.14135::m.14135	Oryza sativa
P53395	Lipoamide acyltransferase component of branched-chain alpha-keto acid dehydrogenase complex, mitochondrial (EC 2.3.1.168) (Branched-chain alpha-keto acid dehydrogenase complex component E2) (BCKAD-E2) (BCKADE2) (Dihydrolipoamide acetyltransferase component of branched-chain alpha-keto acid dehydrogenase complex) (Dihydrolipoamide branched chain transacylase) (Dihydrolipoyllysine-residue (2-methyl…	0.00294345	1.07138	-1.07138	7.8e-73	38.3	comp27135_c0::comp27135_c0_seq2::g.25800::m.25800	Mus musculus
A0A1Q9ELQ4	Uncharacterized protein	0.0129133	1.07545	-1.07545	5.9e-39	73.7	comp30666_c0::comp30666_c0_seq1::g.31530::m.31530	Symbiodinium microadriaticum
P36683	Aconitate hydratase B (ACN) (Aconitase) (EC 4.2.1.3) ((2R,3S)-2-methylisocitrate dehydratase) ((2S,3R)-3-hydroxybutane-1,2,3-tricarboxylate dehydratase) (2-methyl-cis-aconitate hydratase) (EC 4.2.1.99) (Iron-responsive protein-like) (IRP-like) (RNA-binding protein)	0.046879	1.09021	-1.09021	0	70.6	comp19398_c0::comp19398_c0_seq1::g.16788::m.16788	Escherichia coli
Q40296	Fucoxanthin-chlorophyll a-c binding protein B, chloroplastic	0.00768245	1.09109	-1.09109	2.4e-30	46.5	comp34512_c0::comp34512_c0_seq1::g.38849::m.38849	Macrocystis pyrifera
A0A1Q9DXM6	Divalent metal cation transporter MntH	0.0315273	1.09617	-1.09617	2.2e-20	72	comp34319_c0::comp34319_c0_seq1::g.38407::m.38407	Symbiodinium microadriaticum
Q40300	Fucoxanthin-chlorophyll a-c binding protein F, chloroplastic (Fragment)	0.000787746	1.09762	-1.09762	7.2e-33	43.8	comp32698_c0::comp32698_c0_seq3::g.35258::m.35258	Macrocystis pyrifera
Q84LB6	Succinate--CoA ligase [ADP-forming] subunit beta, mitochondrial (EC 6.2.1.5) (Succinyl-CoA synthetase beta chain) (SCS-beta)	0.0458766	1.11441	-1.11441	1.6e-108	53.1	comp45423_c0::comp45423_c0_seq1::g.64148::m.64148	Solanum lycopersicum
P93664	Light-harvesting complex stress-related protein 1, chloroplastic (Chlorophyll a-b binding protein LHCSR1)	0.00152346	1.12324	-1.12324	5.9e-13	36.9	comp34756_c0::comp34756_c0_seq3::g.39313::m.39313	Chlamydomonas reinhardtii
P09110	3-ketoacyl-CoA thiolase, peroxisomal (EC 2.3.1.16) (Acetyl-CoA C-myristoyltransferase) (EC 2.3.1.155) (Acetyl-CoA acyltransferase) (EC 2.3.1.9) (Beta-ketothiolase) (Peroxisomal 3-oxoacyl-CoA thiolase)	0.0289838	1.14172	-1.14172	7.9e-116	53.3	comp42181_c0::comp42181_c0_seq3::g.56600::m.56600	Homo sapiens
Q9STW6	Heat shock 70 kDa protein 6, chloroplastic (Chloroplast heat shock protein 70-1) (cpHsc70-1) (Heat shock protein 70-6) (AtHsp70-6)	0.000621549	1.1517	-1.1517	3.4e-236	68.7	comp43802_c0::comp43802_c0_seq4::g.61510::m.61510	Arabidopsis thaliana
Q2JH51	Protein GrpE (HSP-70 cofactor)	0.031618	1.16435	-1.16435	4.4e-22	34.2	comp15112_c0::comp15112_c0_seq1::g.11981::m.11981	Synechococcus sp.
A0A1Q9BYL8	Uncharacterized protein	0.0360847	1.16479	-1.16479	8.3e-83	57.2	comp45623_c0::comp45623_c0_seq1::g.64285::m.64285	Symbiodinium microadriaticum
A0A1Q9DSU2	30S ribosomal protein S1	0.0168211	1.19094	-1.19094	2.6e-188	57.2	comp42556_c0::comp42556_c0_seq1::g.57642::m.57642	Symbiodinium microadriaticum
Q42290	Probable mitochondrial-processing peptidase subunit beta, mitochondrial (EC 3.4.24.64) (Beta-MPP) (Complex III subunit I) (Core protein I) (Cytochrome b-c1 complex subunit 1, mitochondrial) (Ubiquinol-cytochrome c oxidoreductase core protein 1)	0.0118337	1.19156	-1.19156	1.6e-71	35.7	comp20644_c0::comp20644_c0_seq1::g.18262::m.18262	Arabidopsis thaliana
Q8DJ40	Chaperone protein ClpB 1	0.0235731	1.19791	-1.19791	2.1e-286	58.4	comp21045_c0::comp21045_c0_seq1::g.18672::m.18672	Thermosynechococcus elongatus
P45623	Delta-aminolevulinic acid dehydratase, chloroplastic (ALAD) (ALADH) (EC 4.2.1.24) (Porphobilinogen synthase)	0.0355997	1.21442	-1.21442	2.6e-123	65.3	comp40309_c0::comp40309_c0_seq1::g.51638::m.51638	Selaginella martensii
Q40300	Fucoxanthin-chlorophyll a-c binding protein F, chloroplastic (Fragment)	0.031425	1.23785	-1.23785	2.3e-14	34.4	comp42695_c0::comp42695_c0_seq1::g.58026::m.58026	Macrocystis pyrifera
Q9LKA3	Malate dehydrogenase 2, mitochondrial (EC 1.1.1.37) (Mitochondrial MDH2) (mMDH2) (Mitochondrial NAD-dependent malate dehydrogenase 2) (mNAD-MDH 2) (mtNAD-MDH2)	0.000279911	1.24578	-1.24578	1.4e-42	54.9	comp15955_c0::comp15955_c0_seq1::g.12870::m.12870	Arabidopsis thaliana
A0A1Q9DAN2	Cupin_3 domain-containing protein	0.00898496	1.25893	-1.25893	4e-39	75.7	comp46999_c0::comp46999_c0_seq1::g.65190::m.65190	Symbiodinium microadriaticum
Q2U316	FK506-binding protein 1 (FKBP) (EC 5.2.1.8) (Peptidyl-prolyl cis-trans isomerase) (PPIase) (Rapamycin-binding protein)	0.0117114	1.26275	-1.26275	2.1e-22	44.7	comp29066_c0::comp29066_c0_seq1::g.28721::m.28721	Aspergillus oryzae
Q40300	Fucoxanthin-chlorophyll a-c binding protein F, chloroplastic (Fragment)	0.000103005	1.27577	-1.27577	4.7e-30	42.3	comp43168_c0::comp43168_c0_seq5::g.59423::m.59423	Macrocystis pyrifera
Hypothetical Protein	NA	0.0147389	1.30049	-1.30049	NA	NA	comp38950_c0::comp38950_c0_seq2::g.48321::m.48321	NA
A0A1Q9E8P6	Uncharacterized protein	0.00486797	1.30309	-1.30309	2e-25	58.3	comp45621_c0::comp45621_c0_seq1::g.64282::m.64282	Symbiodinium microadriaticum
A0A1Q9D8H7	Uncharacterized protein	0.0262166	1.30402	-1.30402	2.2e-43	40.4	comp47976_c0::comp47976_c0_seq1::g.65960::m.65960	Symbiodinium microadriaticum
Q54E49	Probable ATP-dependent RNA helicase ddx6 (EC 3.6.4.13) (DEAD box protein 6)	0.0455136	1.30499	-1.30499	4.7e-180	73.7	comp26390_c0::comp26390_c0_seq1::g.24738::m.24738	Dictyostelium discoideum
Q9SSA5	Peptidyl-prolyl cis-trans isomerase CYP38, chloroplastic (PPIase CYP38) (EC 5.2.1.8) (Rotamase CYP38) (Thylakoid lumen PPIase)	0.0273594	1.31473	-1.31473	1.4e-55	36.5	comp47529_c0::comp47529_c0_seq1::g.65591::m.65591	Arabidopsis thaliana
A0A1Q9E8F5	Putative N-acetylgalactosaminyltransferase 6	0.0491446	1.31483	-1.31483	1.4e-64	51.2	comp10141_c0::comp10141_c0_seq1::g.6396::m.6396	Symbiodinium microadriaticum
Q5Z974	ATP-dependent zinc metalloprotease FTSH 1, chloroplastic (OsFTSH1) (EC 3.4.24.-)	0.0216355	1.31728	-1.31728	1.4e-115	59.9	comp19217_c0::comp19217_c0_seq1::g.16604::m.16604	Oryza sativa
P32953	(S)-mandelate dehydrogenase, mitochondrial (EC 1.1.99.31) (Flavocytochrome b) (L(+)-mandelate dehydrogenase) (L-MDH)	3.65e-06	1.34836	-1.34836	2.6e-12	45.8	comp39316_c0::comp39316_c0_seq1::g.49197::m.49197	Rhodotorula graminis
Q7ZTK7	Small ubiquitin-related modifier 2-A (SUMO-2-A)	0.00574689	1.35136	-1.35136	8.1e-17	58	comp25219_c0::comp25219_c0_seq1::g.23114::m.23114	Xenopus laevis
A0A1Q9D6Z2	Uncharacterized protein	0.000989265	1.36329	-1.36329	6.7e-48	57.8	comp41310_c0::comp41310_c0_seq8::g.54197::m.54197	Symbiodinium microadriaticum
O78516	ATP-dependent zinc metalloprotease FtsH (EC 3.4.24.-)	0.0217253	1.36375	-1.36375	6.2e-192	58.3	comp10229_c0::comp10229_c0_seq1::g.6473::m.6473	Guillardia theta
B0CFQ6	60 kDa chaperonin 1 (GroEL protein 1) (Protein Cpn60 1)	0.0262166	1.37342	-1.37342	5e-142	49.1	comp40365_c0::comp40365_c0_seq1::g.51776::m.51776	Acaryochloris marina
A0A1Q9DP90	Cyclic nucleotide-gated cation channel alpha-4	0.0247937	1.40668	-1.40668	2.4e-95	68.1	comp44880_c0::comp44880_c0_seq1::g.63804::m.63804	Symbiodinium microadriaticum
Q4L6I1	30S ribosomal protein S1	0.00417608	1.41067	-1.41067	1.6e-11	36.2	comp45250_c0::comp45250_c0_seq1::g.64043::m.64043	Staphylococcus haemolyticus
A0A1Q9CTN2	Acyl_transf_3 domain-containing protein	0.000103005	1.45427	-1.45427	1.8e-35	60.4	comp10019_c0::comp10019_c0_seq1::g.6303::m.6303	Symbiodinium microadriaticum
P06660	Heat shock-like 85 kDa protein	0.0303424	1.45485	-1.45485	7.1e-148	42.9	comp40576_c0::comp40576_c0_seq1::g.52322::m.52322	Trypanosoma cruzi
Q43298	Chaperonin CPN60-2, mitochondrial (HSP60-2)	0.00589781	1.47174	-1.47174	2e-182	61.2	comp30955_c0::comp30955_c0_seq3::g.32047::m.32047	Zea mays
Q52KZ7	Methanethiol oxidase (MTO) (EC 1.8.3.4) (Selenium-binding protein 1-A)	0.00212314	1.49292	-1.49292	4.2e-158	57.2	comp45226_c0::comp45226_c0_seq1::g.64020::m.64020	Xenopus laevis
P44499	Peptidyl-prolyl cis-trans isomerase B (PPIase B) (EC 5.2.1.8) (Rotamase B)	0.0257608	1.49414	-1.49414	1.3e-20	34.7	comp46220_c0::comp46220_c0_seq1::g.64660::m.64660	Haemophilus influenzae
Q39102	ATP-dependent zinc metalloprotease FTSH 1, chloroplastic (AtFTSH1) (EC 3.4.24.-)	0.0109629	1.50506	-1.50506	2.8e-57	54.1	comp35274_c0::comp35274_c0_seq1::g.40289::m.40289	Arabidopsis thaliana
P42799	Glutamate-1-semialdehyde 2,1-aminomutase 1, chloroplastic (AtGSA1) (GSA 1) (EC 5.4.3.8) (Glutamate-1-semialdehyde aminotransferase 1) (GSA-AT 1)	0.0193206	1.55381	-1.55381	4.6e-187	73.8	comp30850_c0::comp30850_c0_seq1::g.31845::m.31845	Arabidopsis thaliana
A0A0M0JP52	CIA30 domain-containing protein	0.0064877	1.56067	-1.56067	2.7e-116	57.4	comp39413_c0::comp39413_c0_seq1::g.49419::m.49419	Chrysochromulina tobinii
Q84K11	Serine/threonine-protein phosphatase 5 (EC 3.1.3.16) (LePP5)	0.00417608	1.57074	-1.57074	8.7e-67	38.8	comp27895_c0::comp27895_c0_seq1::g.26952::m.26952	Solanum lycopersicum
A0A1Q9EUD9	Ubiquitin-conjugating enzyme E2-17 kDa	0.0368189	1.58191	-1.58191	6.8e-23	74.7	comp16472_c0::comp16472_c0_seq1::g.13455::m.13455	Symbiodinium microadriaticum
Q9STX5	Endoplasmin homolog (Glucose-regulated protein 94 homolog) (GRP-94 homolog) (Heat shock protein 90-7) (AtHSP90.7) (AtHsp90-7) (Protein SHEPHERD)	0.00204213	1.6079	-1.6079	1.9e-179	49.6	comp42182_c0::comp42182_c0_seq2::g.56602::m.56602	Arabidopsis thaliana
A0A1Q9F4W9	60S ribosomal protein L34	0.00646495	1.61187	-1.61187	5.4e-58	64.2	comp17016_c0::comp17016_c0_seq1::g.14008::m.14008	Symbiodinium microadriaticum
Q41093	Fucoxanthin-chlorophyll a-c binding protein E, chloroplastic	9.91e-09	1.62053	-1.62053	2.9e-12	61.1	comp33320_c0::comp33320_c0_seq1::g.36486::m.36486	Phaeodactylum tricornutum
P25776	Oryzain alpha chain (EC 3.4.22.-)	0.00645664	1.62498	-1.62498	1.2e-72	44.2	comp43020_c0::comp43020_c0_seq1::g.58973::m.58973	Oryza sativa
Q1XDK6	Acyl carrier protein (ACP)	0.000354634	1.63185	-1.63185	3.9e-15	53.9	comp44600_c0::comp44600_c0_seq1::g.63636::m.63636	Pyropia yezoensis
Q40296	Fucoxanthin-chlorophyll a-c binding protein B, chloroplastic	0.000210939	1.63977	-1.63977	2.4e-23	41.2	comp42608_c0::comp42608_c0_seq4::g.57799::m.57799	Macrocystis pyrifera
P09622	Dihydrolipoyl dehydrogenase, mitochondrial (EC 1.8.1.4) (Dihydrolipoamide dehydrogenase) (Glycine cleavage system L protein)	0.00415138	1.65676	-1.65676	7.5e-150	57.5	comp11774_c0::comp11774_c0_seq1::g.8289::m.8289	Homo sapiens
A0A1Q9EVX8	Uncharacterized protein	1.49e-06	1.68443	-1.68443	6.2e-44	59.9	comp43340_c0::comp43340_c0_seq2::g.59958::m.59958	Symbiodinium microadriaticum
A0A1Q9EJJ4	Probable acetate kinase (EC 2.7.2.1) (Acetokinase)	0.0235731	1.69321	-1.69321	3.5e-157	90	comp45398_c0::comp45398_c0_seq1::g.64135::m.64135	Symbiodinium microadriaticum
Q8NNF6	Pyruvate dehydrogenase E1 component (E1p) (PDH E1 component) (EC 1.2.4.1)	0.0314854	1.71792	-1.71792	1.6e-234	49.6	comp19077_c0::comp19077_c0_seq1::g.16440::m.16440	Corynebacterium glutamicum
A0A1Q9ED11	Fruit protein	0.0060131	1.7397	-1.7397	2e-46	73.4	comp39116_c0::comp39116_c0_seq1::g.48706::m.48706	Symbiodinium microadriaticum
Q02KR1	Phosphoenolpyruvate synthase (PEP synthase) (EC 2.7.9.2) (Pyruvate, water dikinase)	0.00313206	1.74343	-1.74343	2e-281	61.7	comp43938_c0::comp43938_c0_seq1::g.62101::m.62101	Pseudomonas aeruginosa
A0A4Y1YTM1	Oxygen-evolving enhancer protein 1, chloroplastic (OEE1)	1.35e-05	1.75424	-1.75424	9.8e-74	56	comp43691_c0::comp43691_c0_seq1::g.61152::m.61152	Chattonella marina
Q40300	Fucoxanthin-chlorophyll a-c binding protein F, chloroplastic (Fragment)	0.000210939	1.77361	-1.77361	6.5e-19	38.6	comp42632_c0::comp42632_c0_seq4::g.57872::m.57872	Macrocystis pyrifera
Hypothetical Protein	NA	0.00265597	1.81252	-1.81252	NA	NA	comp10547_c0::comp10547_c0_seq1::g.6847::m.6847	NA
P80483	Peridinin-chlorophyll a-binding protein 3 (PCP)	9.91e-09	1.83044	-1.83044	2.2e-93	58.5	comp41346_c0::comp41346_c0_seq1::g.54299::m.54299	Amphidinium carterae
A6UEY0	Chaperone protein DnaK (HSP70) (Heat shock 70 kDa protein) (Heat shock protein 70)	0.00204213	1.90951	-1.90951	1.6e-227	67.6	comp10169_c0::comp10169_c0_seq1::g.6412::m.6412	Sinorhizobium medicae
Q99034	Acetylxylan esterase (EC 3.1.1.72)	0.00835309	1.92924	-1.92924	2.8e-06	58.8	comp41420_c0::comp41420_c0_seq4::g.54469::m.54469	Hypocrea jecorina
A0A1Q9C975	Uncharacterized protein	0.000692866	1.9602	-1.9602	1.1e-19	67.6	comp34150_c0::comp34150_c0_seq1::g.38040::m.38040	Symbiodinium microadriaticum
Q84XB6	Photosystem II 12 kDa extrinsic protein, chloroplastic (PS II complex 12 kDa extrinsic protein) (PSII-U)	3.65e-06	2.01976	-2.01976	4.4e-27	47.9	comp25026_c0::comp25026_c0_seq1::g.22871::m.22871	Phaeodactylum tricornutum
P55738	Caroteno-chlorophyll a-c-binding protein (Fragment)	0.00212314	2.03226	-2.03226	3.4e-23	62.4	comp43451_c0::comp43451_c0_seq4::g.60327::m.60327	Amphidinium carterae
Q84XB6	Photosystem II 12 kDa extrinsic protein, chloroplastic (PS II complex 12 kDa extrinsic protein) (PSII-U)	0.00323247	2.09796	-2.09796	5.2e-27	47.9	comp41674_c0::comp41674_c0_seq2::g.55179::m.55179	Phaeodactylum tricornutum
Q40300	Fucoxanthin-chlorophyll a-c binding protein F, chloroplastic (Fragment)	9.91e-09	2.11463	-2.11463	1.7e-29	41.2	comp42410_c0::comp42410_c0_seq2::g.57236::m.57236	Macrocystis pyrifera
P54375	Superoxide dismutase [Mn] (EC 1.15.1.1) (General stress protein 24) (GSP24)	0.000103005	2.12243	-2.12243	8.3e-59	57.4	comp41349_c0::comp41349_c0_seq2::g.54304::m.54304	Bacillus subtilis
P51874	Peridinin-chlorophyll a-binding protein, chloroplastic (PCP)	3.18e-10	2.12965	-2.12965	3.1e-161	82.6	comp43935_c0::comp43935_c0_seq3::g.62095::m.62095	Symbiodinium sp.
P91850	Macrophage migration inhibitory factor homolog (Bm-MIF-1) (BmMIF) (MIF) (EC 5.3.2.1) (L-dopachrome isomerase) (L-dopachrome tautomerase) (EC 5.3.3.12) (Phenylpyruvate tautomerase)	0.0444576	2.14991	-2.14991	1.8e-20	41.2	comp23416_c0::comp23416_c0_seq1::g.21277::m.21277	Brugia malayi
P51874	Peridinin-chlorophyll a-binding protein, chloroplastic (PCP)	0.000510966	2.22987	-2.22987	7.7e-160	82.8	comp43655_c0::comp43655_c0_seq2::g.61024::m.61024	Symbiodinium sp.
P14070	Flavodoxin	8.79e-08	2.44822	-2.44822	3e-37	45.6	comp28890_c0::comp28890_c0_seq1::g.28468::m.28468	Chondrus crispus
Q9I262	Carbonic anhydrase (EC 4.2.1.1) (Carbonate dehydratase)	0.000376631	2.47201	-2.47201	6.2e-10	27.6	comp43646_c0::comp43646_c0_seq5::g.60991::m.60991	Pseudomonas aeruginosa
A0A1Q9CB91	Uncharacterized protein	0.000210939	2.48588	-2.48588	1.3e-110	53.6	comp44107_c0::comp44107_c0_seq1::g.62851::m.62851	Symbiodinium microadriaticum
A0A1Q9EEJ5	Developmentally-regulated G-protein 2	0.00167432	2.51199	-2.51199	1.6e-19	38.7	comp13134_c0::comp13134_c0_seq1::g.9988::m.9988	Symbiodinium microadriaticum
Q05972	60 kDa chaperonin 1 (GroEL protein 1) (Protein Cpn60 1)	0.0142397	2.63214	-2.63214	2.7e-173	60.8	comp38028_c0::comp38028_c0_seq1::g.46225::m.46225	Synechocystis sp.
A0A1Q9DJB0	Uncharacterized protein	0.00011103	2.7288	-2.7288	9.8e-64	49	comp45855_c0::comp45855_c0_seq1::g.64433::m.64433	Symbiodinium microadriaticum
Q00955	Acetyl-CoA carboxylase (ACC) (EC 6.4.1.2) (Fatty acid synthetase 3) (mRNA transport-defective protein 7) [Includes: Biotin carboxylase (EC 6.3.4.14)]	0.0391227	2.83205	-2.83205	0	38.1	comp43779_c0::comp43779_c0_seq1::g.61417::m.61417	Saccharomyces cerevisiae
Q8R9W1	Acyl carrier protein (ACP)	4.37e-07	3.18284	-3.18284	8.4e-14	55.1	comp12293_c0::comp12293_c0_seq1::g.8934::m.8934	Caldanaerobacter subterraneus
A0A1Q9E290	Uncharacterized protein	0.0218371	3.54811	-3.54811	1.1e-23	86.8	comp31813_c0::comp31813_c0_seq1::g.33547::m.33547	Symbiodinium microadriaticum
A0A1Q9E5L6	Uncharacterized protein	0.00548329	3.8713	-3.8713	5e-15	57.9	comp19847_c0::comp19847_c0_seq2::g.17248::m.17248	Symbiodinium microadriaticum
A0A1Q9EXN6	Ras-related protein Rab-34	3.51e-05	4.82589	-4.82589	1.4e-44	59.8	comp38835_c0::comp38835_c0_seq1::g.48072::m.48072	Symbiodinium microadriaticum
A0A1Q9ENV6	Uncharacterized protein	4.15e-06	5.56363	-5.56363	2.3e-102	39	comp12547_c0::comp12547_c0_seq1::g.9291::m.9291	Symbiodinium microadriaticum
Hypothetical Protein	NA	0.0163792	6	-6	NA	NA	comp26973_c0::comp26973_c0_seq3::g.25582::m.25582	NA
Q40297	Fucoxanthin-chlorophyll a-c binding protein A, chloroplastic	0.000339519	6	-6	1e-10	32.3	comp19397_c0::comp19397_c0_seq2::g.16785::m.16785	Macrocystis pyrifera
A0A1Q9CFU2	Putative plastid-lipid-associated protein 13, chloroplastic	0.0340738	6	-6	3.2e-104	72.1	comp19795_c0::comp19795_c0_seq1::g.17193::m.17193	Symbiodinium microadriaticum
A0A1Q9CJM5	Putative aarF domain-containing protein kinase, chloroplastic	0.0315817	6	-6	9.8e-90	62.1	comp34946_c0::comp34946_c0_seq1::g.39675::m.39675	Symbiodinium microadriaticum
A0A1Q9CS65	Carbonic anhydrase 2	0.0229383	6	-6	2.3e-48	58.6	comp1683_c0::comp1683_c0_seq1::g.658::m.658	Symbiodinium microadriaticum
A0A1Q9CYV7	Uncharacterized protein	0.0229383	6	-6	1.2e-69	77.1	comp46870_c0::comp46870_c0_seq1::g.65106::m.65106	Symbiodinium microadriaticum
A0A1Q9CZ33	Zeta-carotene-forming phytoene desaturase	0.0229042	6	-6	1.4e-224	48.1	comp25241_c0::comp25241_c0_seq1::g.23141::m.23141	Symbiodinium microadriaticum
A0A1Q9D0I7	Uncharacterized protein	0.0418651	6	-6	5.6e-245	62.6	comp21004_c0::comp21004_c0_seq1::g.18616::m.18616	Symbiodinium microadriaticum
A0A1Q9D1Y5	AAA domain-containing protein	0.0121927	6	-6	3e-113	40.7	comp44105_c0::comp44105_c0_seq2::g.62845::m.62845	Symbiodinium microadriaticum
A0A1Q9D2H2	Uncharacterized protein (Fragment)	0.0478544	6	-6	7.4e-78	35.4	comp36538_c0::comp36538_c0_seq2::g.42916::m.42916	Symbiodinium microadriaticum
A0A1Q9D4K5	Uncharacterized protein	0.0353194	6	-6	1.6e-13	58	comp45308_c0::comp45308_c0_seq1::g.64089::m.64089	Symbiodinium microadriaticum
A0A1Q9D5M8	Uncharacterized protein	0.00760546	6	-6	2.4e-81	43.2	comp41288_c0::comp41288_c0_seq1::g.54131::m.54131	Symbiodinium microadriaticum
A0A1Q9D6C9	Oxalate decarboxylase OxdD	5.27e-05	6	-6	3.9e-198	84.4	comp35552_c0::comp35552_c0_seq1::g.40864::m.40864	Symbiodinium microadriaticum
A0A1Q9D9X1	Carbonic anhydrase 2	7e-05	6	-6	3.6e-31	54.7	comp26885_c0::comp26885_c0_seq1::g.25459::m.25459	Symbiodinium microadriaticum
A0A1Q9DEM0	Monoglyceride lipase	0.00322832	6	-6	4.6e-111	66.9	comp15884_c0::comp15884_c0_seq1::g.12772::m.12772	Symbiodinium microadriaticum
A0A1Q9DKD0	Uncharacterized protein	0.0418651	6	-6	1.4e-67	49.8	comp43904_c1::comp43904_c1_seq1::g.61938::m.61938	Symbiodinium microadriaticum
A0A1Q9DQP9	Uncharacterized protein	0.0315817	6	-6	1.6e-77	68.9	comp28817_c0::comp28817_c0_seq1::g.28321::m.28321	Symbiodinium microadriaticum
A0A1Q9DXC3	Non-canonical purine NTP phosphatase	0.0142067	6	-6	7.8e-91	47.8	comp55148_c0::comp55148_c0_seq1::g.71766::m.71766	Symbiodinium microadriaticum
A0A1Q9DXN3	PS II complex 12 kDa extrinsic protein	0.00704716	6	-6	7.8e-33	47.2	comp39037_c0::comp39037_c0_seq1::g.48523::m.48523	Symbiodinium microadriaticum
A0A1Q9E250	Uncharacterized protein	0.0239524	6	-6	6e-126	50.2	comp49334_c0::comp49334_c0_seq1::g.67024::m.67024	Symbiodinium microadriaticum
A0A1Q9E2L5	Uncharacterized protein	0.0288071	6	-6	6e-54	59.4	comp16514_c0::comp16514_c0_seq1::g.13503::m.13503	Symbiodinium microadriaticum
A0A1Q9E4I5	Digestive cysteine proteinase 2	0.0142067	6	-6	3.1e-79	68.2	comp9500_c0::comp9500_c0_seq1::g.5664::m.5664	Symbiodinium microadriaticum
A0A1Q9EB28	Uncharacterized protein	0.0477974	6	-6	4.8e-54	54.1	comp46674_c0::comp46674_c0_seq1::g.64962::m.64962	Symbiodinium microadriaticum
A0A1Q9EB59	Uncharacterized protein	2.2e-08	6	-6	6e-73	40	comp43970_c0::comp43970_c0_seq1::g.62271::m.62271	Symbiodinium microadriaticum
A0A1Q9EMS7	Uncharacterized protein	0.00322832	6	-6	6.5e-98	72.4	comp50750_c0::comp50750_c0_seq1::g.68069::m.68069	Symbiodinium microadriaticum
A0A1Q9ERG9	Uncharacterized protein	2.48e-09	6	-6	1.8e-120	67.7	comp39925_c0::comp39925_c0_seq1::g.50667::m.50667	Symbiodinium microadriaticum
A0A1Q9F0M7	Uncharacterized protein	2.1e-06	6	-6	7.1e-27	65.1	comp31387_c0::comp31387_c0_seq2::g.32785::m.32785	Symbiodinium microadriaticum
A0R0B0	Pyruvate dehydrogenase E1 component (PDH E1 component) (EC 1.2.4.1)	0.0464113	6	-6	9.7e-240	48.7	comp40709_c0::comp40709_c0_seq1::g.52664::m.52664	Mycolicibacterium smegmatis
O75643	U5 small nuclear ribonucleoprotein 200 kDa helicase (EC 3.6.4.13) (Activating signal cointegrator 1 complex subunit 3-like 1) (BRR2 homolog) (U5 snRNP-specific 200 kDa protein) (U5-200KD)	0.0125962	6	-6	0	54.9	comp30891_c0::comp30891_c0_seq1::g.31910::m.31910	Homo sapiens
P21568	Peptidyl-prolyl cis-trans isomerase (PPIase) (EC 5.2.1.8) (Cyclophilin) (Cyclosporin A-binding protein) (Rotamase)	0.0138796	6	-6	1.7e-80	81.3	comp30289_c0::comp30289_c0_seq1::g.30899::m.30899	Solanum lycopersicum
P23902	3-oxoacyl-[acyl-carrier-protein] synthase I, chloroplastic (EC 2.3.1.41) (Beta-ketoacyl-ACP synthase I) (KAS I)	0.0263396	6	-6	6.6e-122	50.7	comp20237_c0::comp20237_c0_seq1::g.17734::m.17734	Hordeum vulgare
P27166	Calmodulin (CaM)	0.0184095	6	-6	2.4e-17	37.3	comp10031_c0::comp10031_c0_seq2::g.6314::m.6314	Stylonychia lemnae
P43510	Cathepsin B-like cysteine proteinase 6 (EC 3.4.22.-) (Cysteine protease-related 6)	0.0326282	6	-6	1.4e-25	32.9	comp38785_c0::comp38785_c0_seq1::g.47950::m.47950	Caenorhabditis elegans
P99029	Peroxiredoxin-5, mitochondrial (EC 1.11.1.24) (Antioxidant enzyme B166) (AOEB166) (Liver tissue 2D-page spot 2D-0014IV) (PLP) (Peroxiredoxin V) (Prx-V) (Peroxisomal antioxidant enzyme) (Thioredoxin peroxidase PMP20) (Thioredoxin-dependent peroxiredoxin 5)	0.00644019	6	-6	3.4e-30	53	comp98154_c0::comp98154_c0_seq1::g.87739::m.87739	Mus musculus
Q0A845	Malate synthase G (EC 2.3.3.9)	0.0301798	6	-6	2.2e-212	50.8	comp37651_c0::comp37651_c0_seq1::g.45339::m.45339	Alkalilimnicola ehrlichii
Q40255	Probable aldehyde dehydrogenase (EC 1.2.1.3) (Flax-inducible sequence 1)	0.0340738	6	-6	2.8e-174	56.5	comp32531_c0::comp32531_c0_seq1::g.34941::m.34941	Linum usitatissimum
Q59754	Pyruvate, phosphate dikinase (EC 2.7.9.1) (Pyruvate, orthophosphate dikinase)	0.0263396	6	-6	0	64.4	comp44106_c0::comp44106_c0_seq1::g.62846::m.62846	Rhizobium meliloti
Q5RC80	RNA-binding protein 39 (RNA-binding motif protein 39)	0.0464113	6	-6	9.9e-42	35.2	comp41886_c0::comp41886_c0_seq1::g.55732::m.55732	Pongo abelii
Q91896	14-3-3 protein zeta	0.0464113	6	-6	8.5e-48	46.1	comp33436_c0::comp33436_c0_seq1::g.36683::m.36683	Xenopus laevis
Q93ZT6	Eukaryotic translation initiation factor isoform 4G-1 (eIF(iso)4G-1)	0.0412059	6	-6	7.7e-06	28.6	comp21022_c0::comp21022_c0_seq1::g.18649::m.18649	Arabidopsis thaliana
Q9CAK8	2-C-methyl-D-erythritol 2,4-cyclodiphosphate synthase, chloroplastic (MECDP-synthase) (MECPS) (MECS) (EC 4.6.1.12)	0.0464113	6	-6	5.7e-43	48.1	comp33159_c0::comp33159_c0_seq1::g.36192::m.36192	Arabidopsis thaliana
Q9LJL3	Presequence protease 1, chloroplastic/mitochondrial (AtPreP1) (PreP 1) (EC 3.4.24.-) (Zinc metalloprotease 1) (AtZnMP1)	0.0379077	6	-6	3.7e-274	49.9	comp43297_c0::comp43297_c0_seq1::g.59817::m.59817	Arabidopsis thaliana
Q9LMT1	Probable protein phosphatase 2C 8 (AtPP2C08) (EC 3.1.3.16)	0.0218662	6	-6	1.2e-31	31.7	comp39079_c0::comp39079_c0_seq1::g.48623::m.48623	Arabidopsis thaliana

## Sheet: S2 - B. minutum DAP Week8 v Wk4
Uniprot_ID	Protein names	FDR PolySTest Week4 vs Week8	Log2 Fold Change Week4 vs Week8	Log2 Fold Change Week8 vs Week4	DIAMOND.BLAST.E.Value	X..Pairwise.Identity	Seq ID	Organism
P42644	14-3-3-like protein GF14 psi (General regulatory factor 3) (Protein RARE COLD INDUCIBLE 1A)	2.54e-06	-0.426085	0.426085	2.7e-81	65.7	comp43054_c0::comp43054_c0_seq4::g.59077::m.59077	Arabidopsis thaliana
Q67ZM4	Actin-depolymerizing factor 7 (ADF-7) (AtADF7)	0.011269	-0.553866	0.553866	5.3e-21	41	comp44822_c0::comp44822_c0_seq1::g.63767::m.63767	Arabidopsis thaliana
Q8R9W1	Acyl carrier protein (ACP)	0.0166643	-0.659452	0.659452	8.4e-14	55.1	comp12293_c0::comp12293_c0_seq1::g.8934::m.8934	Caldanaerobacter subterraneus
A0A1Q9CTN2	Acyl_transf_3 domain-containing protein	0.000236612	-1.00181	1.00181	1.8e-35	60.4	comp10019_c0::comp10019_c0_seq1::g.6303::m.6303	Symbiodinium microadriaticum
A0A1Q9DFE4	ANK_REP_REGION domain-containing protein	0.0311959	-0.867814	0.867814	3.5e-48	60.3	comp30996_c0::comp30996_c0_seq1::g.32126::m.32126	Symbiodinium microadriaticum
B1XHY7	ATP synthase gamma chain (ATP synthase F1 sector gamma subunit) (F-ATPase gamma subunit)	0.0201961	-0.622717	0.622717	2.2e-70	49.4	comp43591_c0::comp43591_c0_seq2::g.60819::m.60819	Synechococcus sp.
P00829	ATP synthase subunit beta, mitochondrial (EC 7.1.2.2) (ATP synthase F1 subunit beta)	0.0152334	-0.370061	0.370061	8.5e-210	77	comp16062_c0::comp16062_c0_seq1::g.12997::m.12997	Bos taurus
Q9I262	Carbonic anhydrase (EC 4.2.1.1) (Carbonate dehydratase)	9.55e-05	4.48866	-4.48866	6.2e-10	27.6	comp43646_c0::comp43646_c0_seq5::g.60991::m.60991	Pseudomonas aeruginosa
A0A1Q9DAN2	Cupin_3 domain-containing protein	0.0214803	-0.533511	0.533511	4e-39	75.7	comp46999_c0::comp46999_c0_seq1::g.65190::m.65190	Symbiodinium microadriaticum
Q4PBY6	Cytochrome c peroxidase, mitochondrial (CCP) (EC 1.11.1.5)	0.0288889	-0.780142	0.780142	5.6e-56	45.8	comp36343_c0::comp36343_c0_seq1::g.42537::m.42537	Ustilago maydis
A0T0C6	Cytochrome c-550 (Cytochrome c550)	0.00042075	-0.747493	0.747493	6.8e-39	56.3	comp40411_c0::comp40411_c0_seq1::g.51905::m.51905	Phaeodactylum tricornutum
P00110	Cytochrome c6 (Cytochrome c-553) (Cytochrome c553) (Soluble cytochrome f)	0.000970726	-0.919016	0.919016	2.8e-21	59	comp42047_c0::comp42047_c0_seq1::g.56207::m.56207	Bumilleriopsis filiformis
A0A1Q9EEJ5	Developmentally-regulated G-protein 2	0.000236612	-0.532485	0.532485	2e-36	60.7	comp36979_c0::comp36979_c0_seq3::g.43880::m.43880	Symbiodinium microadriaticum
A2Y8E0	Ferredoxin--NADP reductase, leaf isozyme 1, chloroplastic (FNR) (EC 1.18.1.2) (Leaf FNR 1) (FNR-1) (Os-LFNR1)	0.00253429	-0.502779	0.502779	8.5e-36	47.6	comp45175_c0::comp45175_c0_seq1::g.63986::m.63986	Oryza sativa
P14070	Flavodoxin	0.00182464	-1.21557	1.21557	3e-37	45.6	comp28890_c0::comp28890_c0_seq1::g.28468::m.28468	Chondrus crispus
Q40297	Fucoxanthin-chlorophyll a-c binding protein A, chloroplastic	0.00500338	-0.31692	0.31692	7e-31	44.3	comp25117_c0::comp25117_c0_seq1::g.22998::m.22998	Macrocystis pyrifera
Q40296	Fucoxanthin-chlorophyll a-c binding protein B, chloroplastic	0.00042075	-0.789722	0.789722	2.4e-23	41.2	comp42608_c0::comp42608_c0_seq4::g.57799::m.57799	Macrocystis pyrifera
Q40301	Fucoxanthin-chlorophyll a-c binding protein E, chloroplastic	0.00355673	-0.681159	0.681159	1.2e-16	35.3	comp30161_c0::comp30161_c0_seq1::g.30701::m.30701	Macrocystis pyrifera
Q40300	Fucoxanthin-chlorophyll a-c binding protein F, chloroplastic (Fragment)	0.00253429	-0.741479	0.741479	7.2e-33	43.8	comp32698_c0::comp32698_c0_seq3::g.35258::m.35258	Macrocystis pyrifera
Q40300	Fucoxanthin-chlorophyll a-c binding protein F, chloroplastic (Fragment)	0.0051777	-0.713443	0.713443	9.6e-27	41.2	comp43788_c0::comp43788_c0_seq4::g.61445::m.61445	Macrocystis pyrifera
Q40300	Fucoxanthin-chlorophyll a-c binding protein F, chloroplastic (Fragment)	3.1e-06	-0.587641	0.587641	4.7e-30	42.3	comp43168_c0::comp43168_c0_seq5::g.59423::m.59423	Macrocystis pyrifera
A0A4Y1YQ38	Fucoxanthin-chlorophyll a-c binding protein, chloroplastic (FCP)	0.0311959	-0.20275	0.20275	2e-13	33.9	comp40671_c0::comp40671_c0_seq3::g.52563::m.52563	Chattonella marina
Q9STW6	Heat shock 70 kDa protein 6, chloroplastic (Chloroplast heat shock protein 70-1) (cpHsc70-1) (Heat shock protein 70-6) (AtHsp70-6)	0.00355673	-0.786132	0.786132	3.4e-236	68.7	comp43802_c0::comp43802_c0_seq4::g.61510::m.61510	Arabidopsis thaliana
A0A1Q9DSX9	Kinesin-like protein	2.69e-05	-0.473366	0.473366	7.7e-48	56.9	comp11526_c0::comp11526_c0_seq1::g.8013::m.8013	Symbiodinium microadriaticum
O80796	Membrane-associated protein VIPP1, chloroplastic (Protein VESICLE-INDUCING PROTEIN IN PLASTIDS 1)	0.0407711	-0.508554	0.508554	5.3e-45	47.2	comp46605_c0::comp46605_c0_seq1::g.64916::m.64916	Arabidopsis thaliana
A0A1Q9DVI1	Nucleotid_trans domain-containing protein	0.0172549	-0.705369	0.705369	1.6e-86	99.4	comp34726_c0::comp34726_c0_seq1::g.39257::m.39257	Symbiodinium microadriaticum
A0A4Y1YTM1	Oxygen-evolving enhancer protein 1, chloroplastic (OEE1)	0.000236612	-0.963018	0.963018	9.8e-74	56	comp43691_c0::comp43691_c0_seq1::g.61152::m.61152	Chattonella marina
A0A1Q9EDY9	Pentatricopeptide repeat-containing protein, chloroplastic	3.1e-06	-0.767774	0.767774	1.1e-32	59.5	comp41824_c0::comp41824_c0_seq1::g.55571::m.55571	Symbiodinium microadriaticum
P80483	Peridinin-chlorophyll a-binding protein 3 (PCP)	1.17e-07	-0.796553	0.796553	2.2e-93	58.5	comp41346_c0::comp41346_c0_seq1::g.54299::m.54299	Amphidinium carterae
P51874	Peridinin-chlorophyll a-binding protein, chloroplastic (PCP)	4.35e-08	-0.715909	0.715909	3.1e-161	82.6	comp43935_c0::comp43935_c0_seq3::g.62095::m.62095	Symbiodinium sp.
Q02KR1	Phosphoenolpyruvate synthase (PEP synthase) (EC 2.7.9.2) (Pyruvate, water dikinase)	0.0148181	-1.01278	1.01278	2e-281	61.7	comp43938_c0::comp43938_c0_seq1::g.62101::m.62101	Pseudomonas aeruginosa
P51903	Phosphoglycerate kinase (EC 2.7.2.3)	0.00879991	-0.844711	0.844711	7.9e-145	65.9	comp43009_c0::comp43009_c0_seq1::g.58945::m.58945	Gallus gallus
P09041	Phosphoglycerate kinase 2 (EC 2.7.2.3) (Phosphoglycerate kinase, testis specific)	0.00943478	-0.770179	0.770179	8.9e-138	59.9	comp41675_c0::comp41675_c0_seq2::g.55181::m.55181	Mus musculus
P26302	Phosphoribulokinase, chloroplastic (PRK) (PRKase) (EC 2.7.1.19) (Phosphopentokinase)	0.00879991	-0.867874	0.867874	7e-80	46.4	comp42532_c0::comp42532_c0_seq2::g.57583::m.57583	Triticum aestivum
P49481	Photosystem I reaction center subunit II (Photosystem I 16 kDa polypeptide) (PSI-D)	0.00042075	-0.628452	0.628452	3e-34	55.8	comp34743_c0::comp34743_c0_seq2::g.39286::m.39286	Trieres chinensis
Q84XB6	Photosystem II 12 kDa extrinsic protein, chloroplastic (PS II complex 12 kDa extrinsic protein) (PSII-U)	2.69e-05	-0.994708	0.994708	4.4e-27	47.9	comp25026_c0::comp25026_c0_seq1::g.22871::m.22871	Phaeodactylum tricornutum
A0A1Q9EFF8	Protein GrpE	0.034218	-0.326703	0.326703	1.2e-73	68.6	comp50162_c0::comp50162_c0_seq1::g.67647::m.67647	Symbiodinium microadriaticum
A0A1Q9D599	Putative ABC transporter ATP-binding protein	1.62e-06	-1.0832	1.0832	1.1e-77	82.2	comp42211_c0::comp42211_c0_seq3::g.56683::m.56683	Symbiodinium microadriaticum
A0A1Q9D599	Putative ABC transporter ATP-binding protein	0.000187593	-0.756772	0.756772	4e-67	73.4	comp44061_c0::comp44061_c0_seq2::g.62667::m.62667	Symbiodinium microadriaticum
Q8H0M1	Quinone-oxidoreductase homolog, chloroplastic (EC 1.-.-.-) (ceQORH)	0.0373686	-0.43749	0.43749	9.3e-30	30.4	comp44839_c0::comp44839_c0_seq1::g.63785::m.63785	Spinacia oleracea
P54375	Superoxide dismutase [Mn] (EC 1.15.1.1) (General stress protein 24) (GSP24)	0.00182464	-0.907746	0.907746	8.3e-59	57.4	comp41349_c0::comp41349_c0_seq2::g.54304::m.54304	Bacillus subtilis
Q8YRU9	Transketolase (TK) (EC 2.2.1.1)	0.00182464	-0.758036	0.758036	2.8e-228	59.9	comp38545_c0::comp38545_c0_seq1::g.47393::m.47393	Nostoc sp.
Q9M4S8	Triosephosphate isomerase, chloroplastic (TIM) (Triose-phosphate isomerase) (EC 5.3.1.1)	0.00012857	-0.828188	0.828188	1e-74	51.9	comp25898_c0::comp25898_c0_seq1::g.24065::m.24065	Fragaria ananassa
A0A1Q9DKM4	Tyrosyl-DNA phosphodiesterase 2	1.17e-07	-1.02798	1.02798	8e-109	52.2	comp43027_c0::comp43027_c0_seq13::g.59000::m.59000	Symbiodinium microadriaticum
P68202	Ubiquitin-40S ribosomal protein S27a [Cleaved into: Ubiquitin; 40S ribosomal protein S27a]	0.000757632	-0.670632	0.670632	9.8e-36	57.8	comp37169_c0::comp37169_c0_seq6::g.44283::m.44283	Plutella xylostella
A0A1Q9DJ60	Uncharacterized protein	0.00123152	-1.12853	1.12853	4.2e-93	50	comp45097_c0::comp45097_c0_seq1::g.63941::m.63941	Symbiodinium microadriaticum
A0A1Q9EVX8	Uncharacterized protein	1.62e-06	-1.12667	1.12667	6.2e-44	59.9	comp43340_c0::comp43340_c0_seq2::g.59958::m.59958	Symbiodinium microadriaticum
A0A1Q9EWS0	Uncharacterized protein	0.0158054	-1.02668	1.02668	2.7e-19	61.9	comp10245_c0::comp10245_c0_seq1::g.6489::m.6489	Symbiodinium microadriaticum
A0A1Q9CNP9	Uncharacterized protein	1.17e-07	-0.897207	0.897207	9e-75	82	comp27886_c0::comp27886_c0_seq1::g.26929::m.26929	Symbiodinium microadriaticum
A0A1Q9E5A1	Uncharacterized protein	0.0152334	-0.788382	0.788382	8.1e-43	46.4	comp34865_c0::comp34865_c0_seq2::g.39513::m.39513	Symbiodinium microadriaticum
A0A1Q9DAJ5	Uncharacterized protein	0.0244633	-0.744336	0.744336	6.3e-40	54.1	comp30000_c0::comp30000_c0_seq1::g.30393::m.30393	Symbiodinium microadriaticum
A0A1Q9C7L6	Uncharacterized protein	0.0424613	-0.659579	0.659579	9.3e-72	77.3	comp37787_c0::comp37787_c0_seq1::g.45676::m.45676	Symbiodinium microadriaticum
Hypothetical Protein	NA	0.0242828	-0.842985	0.842985	NA	NA	comp37422_c0::comp37422_c0_seq1::g.44815::m.44815	NA

## Sheet: S3 - B. minutum DAP Wk14 v Wk8
Uniprot_ID	Protein names	FDR PolySTest Week8 vs Week14	Log2 Fold Change Week8 vs Week 14	Log2 Fold Change Week14 vs Week 8	DIAMOND.BLAST.E.Value	X..Pairwise.Identity	Seq ID	Organism
O09452	Glyceraldehyde-3-phosphate dehydrogenase, chloroplastic (EC 1.2.1.59) (NAD(P)-dependent glyceraldehyde-3-phosphate dehydrogenase)	0.0341966	0.662281	-0.662281	5.3e-133	69.3	comp44046_c0::comp44046_c0_seq3::g.62613::m.62613	Guillardia theta
P09195	Fructose-1,6-bisphosphatase, chloroplastic (FBPase) (EC 3.1.3.11) (D-fructose-1,6-bisphosphate 1-phosphohydrolase)	0.00448768	1.22895	-1.22895	8e-96	51.1	comp26595_c0::comp26595_c0_seq1::g.25045::m.25045	Triticum aestivum
P25776	Oryzain alpha chain (EC 3.4.22.-)	0.0493654	-1.46443	1.46443	1.2e-72	44.2	comp43020_c0::comp43020_c0_seq1::g.58973::m.58973	Oryza sativa subsp. japonica
P51874	Peridinin-chlorophyll a-binding protein, chloroplastic (PCP)	0.000459908	-0.347424	0.347424	3.1e-161	82.6	comp43935_c0::comp43935_c0_seq3::g.62095::m.62095	Symbiodinium sp.

## Sheet: S4 - B. minutum DAP Wk14 v Free
Uniprot_ID	Protein names	FDR PolySTest Zero vs Week14	Log2 Fold Change Free living vs Week14	Log2 Fold Change Week14 vs Free living	DIAMOND.BLAST.E.Value	X..Pairwise.Identity	Seq ID	Organism
A0A1Q9CHF7	Uncharacterized protein	0.0117401	-6	6	5.8e-76	61.5	comp37147_c0::comp37147_c0_seq1::g.44226::m.44226	Symbiodinium microadriaticum
A0A1Q9D427	Uncharacterized protein	0.00223304	-6	6	4.8e-146	82.1	comp45460_c0::comp45460_c0_seq1::g.64177::m.64177	Symbiodinium microadriaticum
A0A1Q9F5Z1	Ras-related protein ORAB-1	0.0019192	-6	6	3e-50	66.5	comp33850_c0::comp33850_c0_seq1::g.37477::m.37477	Symbiodinium microadriaticum
B4R9R7	GMP synthase [glutamine-hydrolyzing] (EC 6.3.5.2) (GMP synthetase) (Glutamine amidotransferase)	0.00756564	-6	6	1.1e-155	54.4	comp36609_c0::comp36609_c0_seq1::g.43074::m.43074	Phenylobacterium zucineum
P50430	Arylsulfatase B (ASB) (EC 3.1.6.12) (N-acetylgalactosamine-4-sulfatase) (G4S)	0.000915921	-6	6	8e-51	33.3	comp39679_c0::comp39679_c0_seq1::g.50064::m.50064	Rattus norvegicus
Q59Q30	Glycerophosphoinositol permease 1 (Glycerophosphodiester transporter GIT1)	0.00140688	-6	6	2e-23	27.6	comp13002_c0::comp13002_c0_seq1::g.9815::m.9815	Candida albicans
Q5ENN5	Ribulose bisphosphate carboxylase, chloroplastic (RuBisCO) (EC 4.1.1.39)	0.0147992	-6	6	4.5e-13	53.5	comp31992_c0::comp31992_c0_seq2::g.33878::m.33878	Heterocapsa triquetra
Q5FXM5	Acyl-CoA-binding protein (ACBP) [Cleaved into: SDF-2]	0.000456066	-6	6	1.9e-11	44.2	comp26694_c0::comp26694_c0_seq1::g.25188::m.25188	Dictyostelium discoideum
Q9LXI4	Purple acid phosphatase 21 (EC 3.1.3.2)	0.0170001	-6	6	1.3e-67	39.5	comp20770_c0::comp20770_c0_seq1::g.18395::m.18395	Arabidopsis thaliana
P26182	Actin	7.60763e-16	-3.84595	3.84595	7e-201	90.2	comp43440_c0::comp43440_c0_seq2::g.60286::m.60286	Achlya bisexualis
Hypothetical Protein	NA	0.00479818	-3.10465	3.10465	NA	NA	comp37422_c0::comp37422_c0_seq1::g.44815::m.44815	NA
P24203	P-loop guanosine triphosphatase YjiA (EC 3.6.-.-) (GTP-binding protein YjiA)	0.00101732	-2.42922	2.42922	8.5e-41	32.9	comp12048_c0::comp12048_c0_seq1::g.8589::m.8589	Escherichia coli
Q71G51	Tubulin alpha chain (Alpha-tubulin)	1.2109e-10	-2.26981	2.26981	2.4e-190	90.8	comp44138_c0::comp44138_c0_seq1::g.63031::m.63031	Neospora caninum
Q59Q30	Glycerophosphoinositol permease 1 (Glycerophosphodiester transporter GIT1)	0.0385255	-2.23046	2.23046	3.4e-24	26	comp50921_c0::comp50921_c0_seq1::g.68192::m.68192	Candida albicans
A0A1Q9D706	ANK_REP_REGION domain-containing protein	0.000512052	-2.09285	2.09285	6.8e-82	82.3	comp67209_c0::comp67209_c0_seq1::g.80843::m.80843	Symbiodinium microadriaticum
A0A1Q9D706	ANK_REP_REGION domain-containing protein	0.00525392	-2.03486	2.03486	1.3e-84	81.5	comp45748_c0::comp45748_c0_seq1::g.64361::m.64361	Symbiodinium microadriaticum
A2Y8E0	Ferredoxin--NADP reductase, leaf isozyme 1, chloroplastic (FNR) (EC 1.18.1.2) (Leaf FNR 1) (FNR-1) (Os-LFNR1)	2.24906e-05	-1.99313	1.99313	8.5e-36	47.6	comp45175_c0::comp45175_c0_seq1::g.63986::m.63986	Oryza sativa
A2Y8E0	Ferredoxin--NADP reductase, leaf isozyme 1, chloroplastic (FNR) (EC 1.18.1.2) (Leaf FNR 1) (FNR-1) (Os-LFNR1)	4.93892e-05	-1.97927	1.97927	1.7e-84	50	comp34613_c0::comp34613_c0_seq1::g.39049::m.39049	Oryza sativa
A0A1Q9DWZ1	Uncharacterized protein	0.00564562	-1.76236	1.76236	1.2e-35	55.4	comp37953_c0::comp37953_c0_seq4::g.46059::m.46059	Symbiodinium microadriaticum
A0A1Q9D599	Putative ABC transporter ATP-binding protein	1.22105e-06	-1.70443	1.70443	1.1e-77	82.2	comp42211_c0::comp42211_c0_seq3::g.56683::m.56683	Symbiodinium microadriaticum
A0A1Q9DRI7	Uncharacterized protein	0.0483481	-1.50194	1.50194	8.3e-12	39.7	comp43274_c0::comp43274_c0_seq10::g.59758::m.59758	Symbiodinium microadriaticum
A0A1Q9CHN1	Uncharacterized protein	0.000779464	-1.49534	1.49534	5.5e-40	46.8	comp19782_c0::comp19782_c0_seq1::g.17180::m.17180	Symbiodinium microadriaticum
P46794	Cystathionine beta-synthase (EC 4.2.1.22) (Beta-thionase) (Serine sulfhydrase)	0.00398404	-1.47662	1.47662	5.6e-109	58.8	comp19547_c0::comp19547_c0_seq1::g.16945::m.16945	Dictyostelium discoideum
A0A1Q9DRG2	Uncharacterized protein	0.0116937	-1.45046	1.45046	8.2e-19	37.7	comp41529_c0::comp41529_c0_seq1::g.54781::m.54781	Symbiodinium microadriaticum
A0A1Q9E998	Chaperone protein DnaJ	3.54427e-08	-1.42791	1.42791	4.2e-90	85.5	comp39878_c0::comp39878_c0_seq2::g.50556::m.50556	Symbiodinium microadriaticum
Q7KQL9	Fructose-bisphosphate aldolase (EC 4.1.2.13)	0.00102035	-1.40314	1.40314	1.1e-84	49.2	comp41618_c0::comp41618_c0_seq1::g.55032::m.55032	Plasmodium falciparum
A0A1Q9EWS0	Uncharacterized protein	0.000779464	-1.39359	1.39359	2.7e-19	61.9	comp10245_c0::comp10245_c0_seq1::g.6489::m.6489	Symbiodinium microadriaticum
A0A1Q9DLD9	Uncharacterized protein	0.0232102	-1.32396	1.32396	1.1e-147	52.3	comp30323_c0::comp30323_c0_seq1::g.30944::m.30944	Symbiodinium microadriaticum
A6XMY9	S-adenosylmethionine synthase 1 (AdoMet synthase 1) (EC 2.5.1.6) (Methionine adenosyltransferase 1) (MAT 1)	1.43327e-06	-1.31073	1.31073	2.6e-120	57	comp39897_c0::comp39897_c0_seq1::g.50595::m.50595	Triticum monococcum
P22513	Glyceraldehyde-3-phosphate dehydrogenase, glycosomal (GAPDH) (EC 1.2.1.12)	0.0112506	-1.29158	1.29158	4.3e-136	68	comp43936_c0::comp43936_c0_seq2::g.62096::m.62096	Trypanosoma cruzi
Q43092	Granule-bound starch synthase 1, chloroplastic/amyloplastic (EC 2.4.1.242) (Granule-bound starch synthase I) (GBSS-I)	0.000123601	-1.22307	1.22307	1.3e-94	39.6	comp43896_c0::comp43896_c0_seq2::g.61902::m.61902	Pisum sativum
P49481	Photosystem I reaction center subunit II (Photosystem I 16 kDa polypeptide) (PSI-D)	1.22105e-06	-1.20542	1.20542	3e-34	55.8	comp34743_c0::comp34743_c0_seq2::g.39286::m.39286	Trieres chinensis
P90519	Elongation factor 1-alpha (EF-1-alpha)	0.000108137	-1.12994	1.12994	4.4e-99	43.6	comp44025_c0::comp44025_c0_seq1::g.62492::m.62492	Cryptosporidium parvum
A9NUH8	S-adenosylmethionine synthase 1 (AdoMet synthase 1) (EC 2.5.1.6) (Methionine adenosyltransferase 1) (MAT 1)	0.0018028	-1.11488	1.11488	3.6e-122	55.2	comp42625_c0::comp42625_c0_seq1::g.57851::m.57851	Picea sitchensis
Q7XJ02	Probable L-ascorbate peroxidase 7, chloroplastic (EC 1.11.1.11) (OsAPx7)	0.00263655	-1.06086	1.06086	8.4e-78	52.7	comp32685_c0::comp32685_c0_seq1::g.35239::m.35239	Oryza sativa
Q03685	Luminal-binding protein 5 (BiP 5) (78 kDa glucose-regulated protein homolog 5) (GRP-78-5)	0.000336369	-1.04178	1.04178	4.9e-108	73.7	comp30195_c0::comp30195_c0_seq1::g.30744::m.30744	Nicotiana tabacum
Q95AG0	Cytochrome f	0.000208622	-1.03661	1.03661	2.9e-78	47.7	comp43960_c0::comp43960_c0_seq2::g.62193::m.62193	Chlamydomonas subcaudata
A0A1Q9DJ60	Uncharacterized protein	0.0255981	-0.92977	0.92977	4.2e-93	50	comp45097_c0::comp45097_c0_seq1::g.63941::m.63941	Symbiodinium microadriaticum
A0A1Q9DSX9	Kinesin-like protein	0.0406358	-0.902336	0.902336	7.7e-48	56.9	comp11526_c0::comp11526_c0_seq1::g.8013::m.8013	Symbiodinium microadriaticum
A0A1Z5JUB2	Peptidyl-prolyl cis-trans isomerase (PPIase) (EC 5.2.1.8)	0.00710744	-0.86626	0.86626	1.9e-43	47.8	comp9288_c0::comp9288_c0_seq1::g.5401::m.5401	Fistulifera solaris
P49471	Photosystem II CP47 reaction center protein (PSII 47 kDa protein) (Protein CP-47)	0.000336369	-0.817396	0.817396	7e-156	54.4	comp42802_c0::comp42802_c0_seq12::g.58290::m.58290	Trieres chinensis
A0A1Q9CYV7	Uncharacterized protein	0.00408286	-0.754522	0.754522	2.2e-31	53.3	comp46260_c0::comp46260_c0_seq1::g.64696::m.64696	Symbiodinium microadriaticum
B1XHY7	ATP synthase gamma chain (ATP synthase F1 sector gamma subunit) (F-ATPase gamma subunit)	0.0466197	-0.748889	0.748889	2.2e-70	49.4	comp43591_c0::comp43591_c0_seq2::g.60819::m.60819	Synechococcus sp.
A0A1Q9C5I1	Uncharacterized protein	0.049059	-0.738202	0.738202	2.8e-114	71.3	comp38559_c0::comp38559_c0_seq5::g.47421::m.47421	Symbiodinium microadriaticum
Q41406	Ribulose bisphosphate carboxylase (RuBisCO) (EC 4.1.1.39) [Cleaved into: Ribulose bisphosphate carboxylase 1; Ribulose bisphosphate carboxylase 2; Ribulose bisphosphate carboxylase 3] (Fragment)	2.7083e-05	-0.716566	0.716566	2.3e-220	99.2	comp44065_c0::comp44065_c0_seq1::g.62684::m.62684	Symbiodinium sp.
I1K0K6	Elongation factor G-2, chloroplastic (cEF-G 2)	0.00663138	-0.70527	0.70527	1.8e-259	63.4	comp42282_c0::comp42282_c0_seq1::g.56870::m.56870	Glycine max
Q9M4S8	Triosephosphate isomerase, chloroplastic (TIM) (Triose-phosphate isomerase) (EC 5.3.1.1)	0.00023187	-0.674085	0.674085	1e-74	51.9	comp25898_c0::comp25898_c0_seq1::g.24065::m.24065	Fragaria ananassa
Q40297	Fucoxanthin-chlorophyll a-c binding protein A, chloroplastic	2.7083e-05	-0.573607	0.573607	1.6e-16	33.5	comp43204_c0::comp43204_c0_seq1::g.59530::m.59530	Macrocystis pyrifera
P30694	C4 phosphoenolpyruvate carboxylase (C4 PEPC) (C4 PEPCase) (ppcA) (EC 4.1.1.31) (Photosynthetic PEPCase)	0.0406358	-0.54072	0.54072	1.1e-194	40.8	comp38410_c0::comp38410_c0_seq1::g.47099::m.47099	Flaveria trinervia
P41351	Tubulin alpha chain (Alpha-tubulin) [Cleaved into: Detyrosinated tubulin alpha chain]	0.00102035	-0.531348	0.531348	1.6e-252	94.2	comp59367_c0::comp59367_c0_seq1::g.75118::m.75118	Tetrahymena thermophila
P49472	Photosystem II CP43 reaction center protein (PSII 43 kDa protein) (Protein CP-43)	0.00793378	-0.523259	0.523259	2e-173	63.5	comp25925_c0::comp25925_c0_seq1::g.24108::m.24108	Trieres chinensis
P26302	Phosphoribulokinase, chloroplastic (PRK) (PRKase) (EC 2.7.1.19) (Phosphopentokinase)	0.0180322	-0.468878	0.468878	7e-80	46.4	comp42532_c0::comp42532_c0_seq2::g.57583::m.57583	Triticum aestivum
A0A1Q9CMG7	Cation channel sperm-associated protein 1	0.0013682	-0.293695	0.293695	1.8e-35	64.1	comp35668_c0::comp35668_c0_seq1::g.41119::m.41119	Symbiodinium microadriaticum
Q40297	Fucoxanthin-chlorophyll a-c binding protein A, chloroplastic	0.0404087	0.521473	-0.521473	1e-10	32.3	comp19397_c0::comp19397_c0_seq2::g.16785::m.16785	Macrocystis pyrifera
Q9STW6	Heat shock 70 kDa protein 6, chloroplastic (Chloroplast heat shock protein 70-1) (cpHsc70-1) (Heat shock protein 70-6) (AtHsp70-6)	0.046487	0.522086	-0.522086	3.4e-236	68.7	comp43802_c0::comp43802_c0_seq4::g.61510::m.61510	Arabidopsis thaliana
Q40296	Fucoxanthin-chlorophyll a-c binding protein B, chloroplastic	0.0339714	0.673355	-0.673355	2.4e-30	46.5	comp34512_c0::comp34512_c0_seq1::g.38849::m.38849	Macrocystis pyrifera
P99029	Peroxiredoxin-5, mitochondrial (EC 1.11.1.24) (Antioxidant enzyme B166) (AOEB166) (Liver tissue 2D-page spot 2D-0014IV) (PLP) (Peroxiredoxin V) (Prx-V) (Peroxisomal antioxidant enzyme) (Thioredoxin peroxidase PMP20) (Thioredoxin-dependent peroxiredoxin 5)	0.0452008	0.726257	-0.726257	3.4e-30	53	comp98154_c0::comp98154_c0_seq1::g.87739::m.87739	Mus musculus
P32953	(S)-mandelate dehydrogenase, mitochondrial (EC 1.1.99.31) (Flavocytochrome b) (L(+)-mandelate dehydrogenase) (L-MDH)	0.000779464	0.752826	-0.752826	2.6e-12	45.8	comp39316_c0::comp39316_c0_seq1::g.49197::m.49197	Rhodotorula graminis
Q40300	Fucoxanthin-chlorophyll a-c binding protein F, chloroplastic (Fragment)	0.0236938	0.881079	-0.881079	1.7e-29	41.2	comp42410_c0::comp42410_c0_seq2::g.57236::m.57236	Macrocystis pyrifera
A4UHC0	Calmodulin (CaM)	0.046487	0.888921	-0.888921	2.7e-63	100	comp42618_c0::comp42618_c0_seq3::g.57832::m.57832	Alexandrium fundyense
A0A1Q9E8P6	Uncharacterized protein	0.0227423	1.0949	-1.0949	2e-25	58.3	comp45621_c0::comp45621_c0_seq1::g.64282::m.64282	Symbiodinium microadriaticum
P14070	Flavodoxin	2.7083e-05	1.16349	-1.16349	3e-37	45.6	comp28890_c0::comp28890_c0_seq1::g.28468::m.28468	Chondrus crispus
Q1XDK6	Acyl carrier protein (ACP)	0.0339714	1.18806	-1.18806	3.9e-15	53.9	comp44600_c0::comp44600_c0_seq1::g.63636::m.63636	Pyropia yezoensis
Q9STX5	Endoplasmin homolog (Glucose-regulated protein 94 homolog) (GRP-94 homolog) (Heat shock protein 90-7) (AtHSP90.7) (AtHsp90-7) (Protein SHEPHERD)	0.0385933	1.24657	-1.24657	1.9e-179	49.6	comp42182_c0::comp42182_c0_seq2::g.56602::m.56602	Arabidopsis thaliana
C5K4P7	Uncharacterized protein	0.0466713	1.26642	-1.26642	5.5e-144	51.5	comp45741_c0::comp45741_c0_seq1::g.64358::m.64358	Perkinsus marinus
Q4L6I1	30S ribosomal protein S1	0.0169987	1.27158	-1.27158	1.6e-11	36.2	comp45250_c0::comp45250_c0_seq1::g.64043::m.64043	Staphylococcus haemolyticus
Q40300	Fucoxanthin-chlorophyll a-c binding protein F, chloroplastic (Fragment)	0.00408286	1.34886	-1.34886	6.5e-19	38.6	comp42632_c0::comp42632_c0_seq4::g.57872::m.57872	Macrocystis pyrifera
Q41093	Fucoxanthin-chlorophyll a-c binding protein E, chloroplastic	0.00135643	1.36342	-1.36342	2.9e-12	61.1	comp33320_c0::comp33320_c0_seq1::g.36486::m.36486	Phaeodactylum tricornutum
A6UEY0	Chaperone protein DnaK (HSP70) (Heat shock 70 kDa protein) (Heat shock protein 70)	0.032883	1.39928	-1.39928	1.6e-227	67.6	comp10169_c0::comp10169_c0_seq1::g.6412::m.6412	Sinorhizobium medicae
A9XBB1	Bacl-2	0.00525392	1.40495	-1.40495	8e-234	87.7	comp43390_c0::comp43390_c0_seq5::g.60123::m.60123	Cladocopium sp.
Q9LKA3	Malate dehydrogenase 2, mitochondrial (EC 1.1.1.37) (Mitochondrial MDH2) (mMDH2) (Mitochondrial NAD-dependent malate dehydrogenase 2) (mNAD-MDH 2) (mtNAD-MDH2)	0.000779464	1.45944	-1.45944	1.4e-42	54.9	comp15955_c0::comp15955_c0_seq1::g.12870::m.12870	Arabidopsis thaliana
P09622	Dihydrolipoyl dehydrogenase, mitochondrial (EC 1.8.1.4) (Dihydrolipoamide dehydrogenase) (Glycine cleavage system L protein)	0.00569717	1.61547	-1.61547	7.5e-150	57.5	comp11774_c0::comp11774_c0_seq1::g.8289::m.8289	Homo sapiens
Q52KZ7	Methanethiol oxidase (MTO) (EC 1.8.3.4) (Selenium-binding protein 1-A)	0.0133059	1.73721	-1.73721	4.2e-158	57.2	comp45226_c0::comp45226_c0_seq1::g.64020::m.64020	Xenopus laevis
Hypothetical Protein	NA	0.0353968	1.86978	-1.86978	NA	NA	comp26184_c0::comp26184_c0_seq2::g.24433::m.24433	NA
Q0A845	Malate synthase G (EC 2.3.3.9)	0.0291845	1.91317	-1.91317	2.2e-212	50.8	comp37651_c0::comp37651_c0_seq1::g.45339::m.45339	Alkalilimnicola ehrlichii
A0A1Q9CB91	Uncharacterized protein	5.26942e-06	1.94759	-1.94759	1.3e-110	53.6	comp44107_c0::comp44107_c0_seq1::g.62851::m.62851	Symbiodinium microadriaticum
Q7ZTK7	Small ubiquitin-related modifier 2-A (SUMO-2-A)	0.0180322	1.95025	-1.95025	8.1e-17	58	comp25219_c0::comp25219_c0_seq1::g.23114::m.23114	Xenopus laevis
A0A1Q9EUD9	Ubiquitin-conjugating enzyme E2-17 kDa	0.00889393	2.0522	-2.0522	6.8e-23	74.7	comp16472_c0::comp16472_c0_seq1::g.13455::m.13455	Symbiodinium microadriaticum
Q8R9W1	Acyl carrier protein (ACP)	0.000208622	2.19516	-2.19516	8.4e-14	55.1	comp12293_c0::comp12293_c0_seq1::g.8934::m.8934	Caldanaerobacter subterraneus
A0A1Q9DJB0	Uncharacterized protein	0.00039693	2.28196	-2.28196	9.8e-64	49	comp45855_c0::comp45855_c0_seq1::g.64433::m.64433	Symbiodinium microadriaticum
A0A1Q9EXN6	Ras-related protein Rab-34	1.92029e-05	2.99497	-2.99497	1.4e-44	59.8	comp38835_c0::comp38835_c0_seq1::g.48072::m.48072	Symbiodinium microadriaticum
A0A1Q9E5L6	Uncharacterized protein	0.0179692	3.71084	-3.71084	5e-15	57.9	comp19847_c0::comp19847_c0_seq2::g.17248::m.17248	Symbiodinium microadriaticum
A0A1Q9E290	Uncharacterized protein	0.0218883	4.19902	-4.19902	1.1e-23	86.8	comp31813_c0::comp31813_c0_seq1::g.33547::m.33547	Symbiodinium microadriaticum
A0A1Q9ENV6	Uncharacterized protein	1.92029e-05	5.69679	-5.69679	2.3e-102	39	comp12547_c0::comp12547_c0_seq1::g.9291::m.9291	Symbiodinium microadriaticum
A0A1Q9CS65	Carbonic anhydrase 2	0.0482367	6	-6	2.3e-48	58.6	comp1683_c0::comp1683_c0_seq1::g.658::m.658	Symbiodinium microadriaticum
A0A1Q9CZ33	Zeta-carotene-forming phytoene desaturase	0.046127	6	-6	1.4e-224	48.1	comp25241_c0::comp25241_c0_seq1::g.23141::m.23141	Symbiodinium microadriaticum
A0A1Q9D5M8	Uncharacterized protein	0.0178296	6	-6	2.4e-81	43.2	comp41288_c0::comp41288_c0_seq1::g.54131::m.54131	Symbiodinium microadriaticum
A0A1Q9D6C9	Oxalate decarboxylase OxdD	0.000169407	6	-6	3.9e-198	84.4	comp35552_c0::comp35552_c0_seq1::g.40864::m.40864	Symbiodinium microadriaticum
A0A1Q9D9X1	Carbonic anhydrase 2	0.000194866	6	-6	3.6e-31	54.7	comp26885_c0::comp26885_c0_seq1::g.25459::m.25459	Symbiodinium microadriaticum
A0A1Q9DEM0	Monoglyceride lipase	0.00832145	6	-6	4.6e-111	66.9	comp15884_c0::comp15884_c0_seq1::g.12772::m.12772	Symbiodinium microadriaticum
A0A1Q9DXC3	Non-canonical purine NTP phosphatase	0.0313397	6	-6	7.8e-91	47.8	comp55148_c0::comp55148_c0_seq1::g.71766::m.71766	Symbiodinium microadriaticum
A0A1Q9E250	Uncharacterized protein	0.0499397	6	-6	6e-126	50.2	comp49334_c0::comp49334_c0_seq1::g.67024::m.67024	Symbiodinium microadriaticum
A0A1Q9E4I5	Digestive cysteine proteinase 2	0.0318455	6	-6	3.1e-79	68.2	comp9500_c0::comp9500_c0_seq1::g.5664::m.5664	Symbiodinium microadriaticum
A0A1Q9EB59	Uncharacterized protein	3.05261e-07	6	-6	6e-73	40	comp43970_c0::comp43970_c0_seq1::g.62271::m.62271	Symbiodinium microadriaticum
A0A1Q9ERG9	Uncharacterized protein	8.86068e-09	6	-6	1.8e-120	67.7	comp39925_c0::comp39925_c0_seq1::g.50667::m.50667	Symbiodinium microadriaticum
A0A1Q9F0M7	Uncharacterized protein	8.58651e-06	6	-6	7.1e-27	65.1	comp31387_c0::comp31387_c0_seq2::g.32785::m.32785	Symbiodinium microadriaticum
P27166	Calmodulin (CaM)	0.0403766	6	-6	2.4e-17	37.3	comp10031_c0::comp10031_c0_seq2::g.6314::m.6314	Stylonychia lemnae
Q06572	Pyrophosphate-energized vacuolar membrane proton pump (EC 7.1.3.1) (Pyrophosphate-energized inorganic pyrophosphatase) (H(+)-PPase)	0.0444699	6	-6	6.2e-183	47.9	comp19482_c0::comp19482_c0_seq1::g.16883::m.16883	Hordeum vulgare
Q9I262	Carbonic anhydrase (EC 4.2.1.1) (Carbonate dehydratase)	0.000339107	6	-6	6.2e-10	27.6	comp43646_c0::comp43646_c0_seq5::g.60991::m.60991	Pseudomonas aeruginosa
Q9LMT1	Probable protein phosphatase 2C 8 (AtPP2C08) (EC 3.1.3.16)	0.046127	6	-6	1.2e-31	31.7	comp39079_c0::comp39079_c0_seq1::g.48623::m.48623	Arabidopsis thaliana

## Sheet: S5 - D. trenchii Week14 vs Free
Uniprot_ID	Protein_name	FDR PolySTest Zero vs Week14	Log2 Fold Change Free living vs Week14	Log2 Fold ChangeWeek14 vs Free living	DIAMOND.BLAST.E.Value	X..Pairwise.Identity	Seq_ID	Organism
P20654	Serine/threonine-protein phosphatase PP1 (EC 3.1.3.16)	0.0128746	-12	12	2.1e-164	83.1	TRINITY_DN15672_c0_g1_i1.p1	Emericella nidulans
P49376	ATP synthase subunit beta, mitochondrial (EC 7.1.2.2)	0.00228611	-12	12	6.7e-202	76.8	TRINITY_DN27581_c0_g1_i1.p2	Kluyveromyces lactis
P33188	Tubulin beta chain (Beta-tubulin)	0.00194632	-12	12	2.4e-104	94.3	TRINITY_DN42330_c0_g1_i4.p1	Paramecium tetraurelia
Q7KQL9	Fructose-bisphosphate aldolase (EC 4.1.2.13)	0.00073001	-12	12	1.4e-84	49.7	TRINITY_DN40304_c0_g1_i4.p1	Plasmodium falciparum
Q7TTZ5	Adenosylhomocysteinase (EC 3.3.1.1) (S-adenosyl-L-homocysteine hydrolase) (AdoHcyase)	0.000680523	-12	12	2.7e-73	87.2	TRINITY_DN19047_c0_g1_i3.p2	Rhodopirellula baltica
P62785	Histone H4 variant TH011	2.15e-124	-11.2622	11.2622	6.2e-50	98.1	TRINITY_DN39472_c1_g1_i2.p1	Triticum aestivum
P26182	Actin	1.89e-11	-6.52811	6.52811	2e-200	89.4	TRINITY_DN43197_c0_g2_i4.p1	Achlya bisexualis
P11481	Tubulin alpha-1/alpha-2 chain	2.22e-15	-4.35113	4.35113	3.8e-79	89.3	TRINITY_DN42972_c0_g7_i1.p2	Volvox carteri
P34791	Peptidyl-prolyl cis-trans isomerase CYP20-3, chloroplastic (PPIase CYP20-3) (EC 5.2.1.8) (Cyclophilin of 20 kDa 3) (Cyclosporin A-binding protein) (Rotamase CYP20-3) (Rotamase cyclophilin-4)	2.66e-06	-4.303	4.303	7.2e-67	73.9	TRINITY_DN38732_c0_g1_i1.p2	Arabidopsis thaliana
P26182	Actin	1.44e-12	-2.61401	2.61401	7e-201	90.2	TRINITY_DN43197_c0_g2_i8.p1	Achlya bisexualis
A0T0C6	Cytochrome c-550 (Cytochrome c550)	0.0287078	-1.59959	1.59959	2.7e-28	63.3	TRINITY_DN14096_c0_g1_i1.p1	Phaeodactylum tricornutum
Q99MB4	COBW domain-containing protein 1 (Cobalamin synthase W domain-containing protein 1)	0.00316881	-1.40522	1.40522	1.3e-58	37.8	TRINITY_DN37921_c0_g9_i1.p1	Rattus norvegicus
Q71G51	Tubulin alpha chain (Alpha-tubulin)	3.83e-07	-1.35727	1.35727	7.7e-225	90.3	TRINITY_DN42972_c0_g1_i5.p1	Neospora caninum
P62822	Ras-related protein Rab-1A	4.56e-05	-0.981572	0.981572	7e-82	77.5	TRINITY_DN33280_c0_g1_i2.p1	Canis lupus
Q6LGH5	Oxygen-dependent choline dehydrogenase (CDH) (CHD) (EC 1.1.99.1) (Betaine aldehyde dehydrogenase) (BADH) (EC 1.2.1.8)	0.000181538	-0.672693	0.672693	4e-36	29.2	TRINITY_DN41462_c0_g9_i1.p1	Photobacterium profundum
A4UHC0	Calmodulin (CaM)	0.0127978	-0.357788	0.357788	1.1e-61	100	TRINITY_DN42387_c2_g1_i9.p1	Alexandrium fundyense
P33188	Tubulin beta chain (Beta-tubulin)	0.00204157	-0.0823883	0.0823883	2.3e-204	93.6	TRINITY_DN43349_c1_g1_i2.p1	Paramecium tetraurelia
Q11VZ3	Ketol-acid reductoisomerase (NADP(+)) (KARI) (EC 1.1.1.86) (Acetohydroxy-acid isomeroreductase) (AHIR) (Alpha-keto-beta-hydroxylacyl reductoisomerase) (Ketol-acid reductoisomerase type 2) (Ketol-acid reductoisomerase type II)	0.00390364	-0.0318189	0.0318189	1e-213	74	TRINITY_DN40401_c0_g1_i1.p1	Cytophaga hutchinsonii
A0A1Q9DEP8	Pentatricopeptide repeat-containing protein, chloroplastic	0.0152889	0.239688	-0.239688	5.9e-61	61.2	TRINITY_DN42373_c7_g1_i1.p1	Symbiodinium microadriaticum
P42281	Acyl-CoA-binding protein homolog (ACBP) (Diazepam-binding inhibitor homolog) (DBI)	0.0381833	0.244876	-0.244876	2.1e-10	45.9	TRINITY_DN36402_c0_g1_i1.p1	Drosophila melanogaster
P27798	Calreticulin	0.00705771	0.25551	-0.25551	1.2e-73	58.5	TRINITY_DN41356_c0_g3_i1.p1	Caenorhabditis elegans
Q08584	Fucoxanthin-chlorophyll a-c binding protein A, chloroplastic	0.0385807	0.370883	-0.370883	2.9e-11	33.8	TRINITY_DN43010_c0_g1_i4.p1	Phaeodactylum tricornutum
P68172	Adenosylhomocysteinase (AdoHcyase) (EC 3.3.1.1) (Cytokinin-binding protein CBP57) (S-adenosyl-L-homocysteine hydrolase)	0.0385807	0.407156	-0.407156	2.1e-189	70	TRINITY_DN43045_c0_g2_i3.p1	Nicotiana sylvestris
P49118	Luminal-binding protein (BiP) (78 kDa glucose-regulated protein homolog) (GRP-78)	0.0208541	0.429406	-0.429406	1.3e-255	70.4	TRINITY_DN42298_c0_g2_i7.p1	Solanum lycopersicum
Q9P3U1	Uncharacterized RNA-binding protein C328.05	0.0381833	0.449499	-0.449499	3.4e-26	30.2	TRINITY_DN40912_c1_g12_i1.p1	Schizosaccharomyces pombe
A0A1Q9E998	Chaperone protein DnaJ	0.00936003	0.469378	-0.469378	5.2e-91	85.9	TRINITY_DN42460_c0_g1_i8.p1	Symbiodinium microadriaticum
Q40297	Fucoxanthin-chlorophyll a-c binding protein A, chloroplastic	0.00894099	0.518227	-0.518227	9.1e-17	36	TRINITY_DN43320_c2_g6_i1.p1	Macrocystis pyrifera
A0A1Q9DJ60	Uncharacterized protein	0.0414809	0.895447	-0.895447	1.2e-90	52.1	TRINITY_DN43906_c0_g1_i1.p1	Symbiodinium microadriaticum
P21568	Peptidyl-prolyl cis-trans isomerase (PPIase) (EC 5.2.1.8) (Cyclophilin) (Cyclosporin A-binding protein) (Rotamase)	0.0354906	0.937804	-0.937804	1.2e-79	80.7	TRINITY_DN36019_c0_g1_i2.p1	Solanum lycopersicum
A0A1Q9CNP9	Uncharacterized protein	0.00879192	0.949524	-0.949524	2e-86	82.5	TRINITY_DN42381_c1_g1_i9.p1	Symbiodinium microadriaticum
Q40301	Fucoxanthin-chlorophyll a-c binding protein E, chloroplastic	0.0375737	0.953367	-0.953367	8.4e-18	35.3	TRINITY_DN42589_c1_g4_i6.p1	Macrocystis pyrifera
P51874	Peridinin-chlorophyll a-binding protein, chloroplastic (PCP)	0.0055529	0.974552	-0.974552	2.8e-50	81.8	TRINITY_DN43392_c4_g3_i1.p1	Symbiodinium sp.
Q50568	Probable formate transporter	0.0207053	0.993804	-0.993804	3.8e-42	38.8	TRINITY_DN42784_c0_g1_i10.p1	Methanothermobacter thermautotrophicus
A9NUH8	S-adenosylmethionine synthase 1 (AdoMet synthase 1) (EC 2.5.1.6) (Methionine adenosyltransferase 1) (MAT 1)	0.024773	1.00695	-1.00695	6.2e-122	55.5	TRINITY_DN43041_c1_g2_i4.p2	Picea sitchensis
Q9SIP7	40S ribosomal protein S3-1	0.0454463	1.01257	-1.01257	4.8e-87	73.6	TRINITY_DN40103_c0_g1_i5.p1	Arabidopsis thaliana
Q0PAS0	Fructose-bisphosphate aldolase (FBP aldolase) (FBPA) (EC 4.1.2.13) (Fructose-1,6-bisphosphate aldolase)	0.022681	1.02535	-1.02535	1.2e-120	60.4	TRINITY_DN42730_c1_g1_i7.p2	Campylobacter jejuni
Q9BPL7	Enolase 2 (EC 4.2.1.11) (2-phospho-D-glycerate hydro-lyase 2) (2-phosphoglycerate dehydratase 2)	0.0170107	1.02569	-1.02569	4.7e-176	70.7	TRINITY_DN41903_c1_g2_i1.p1	Toxoplasma gondii
Q9LXC9	Soluble inorganic pyrophosphatase 6, chloroplastic (EC 3.6.1.1) (Inorganic pyrophosphatase 6) (Pyrophosphate phospho-hydrolase 6) (PPase 6)	0.00767727	1.03054	-1.03054	3.1e-67	51.9	TRINITY_DN24993_c0_g1_i1.p1	Arabidopsis thaliana
O49923	Adenosine kinase (AK) (EC 2.7.1.20) (Adenosine 5'-phosphotransferase)	0.0382598	1.05958	-1.05958	9.4e-104	54.6	TRINITY_DN43532_c0_g1_i1.p1	Physcomitrium patens
A0A1Q9D706	ANK_REP_REGION domain-containing protein	0.0219673	1.07128	-1.07128	6.1e-88	76.1	TRINITY_DN19776_c0_g1_i1.p1	Symbiodinium microadriaticum
A0A1Q9DPK3	Pregnancy-associated glycoprotein	0.0497418	1.07856	-1.07856	1.5e-265	88.9	TRINITY_DN42746_c0_g1_i8.p1	Symbiodinium microadriaticum
P09622	Dihydrolipoyl dehydrogenase, mitochondrial (EC 1.8.1.4) (Dihydrolipoamide dehydrogenase) (Glycine cleavage system L protein)	0.0264236	1.08112	-1.08112	4.3e-148	57.4	TRINITY_DN14423_c0_g1_i1.p1	Homo sapiens
A0A1Q9CHN1	Uncharacterized protein	0.0169039	1.08493	-1.08493	1.7e-41	48.4	TRINITY_DN41415_c0_g4_i1.p1	Symbiodinium microadriaticum
Q9STD3	Calreticulin	0.0166024	1.08927	-1.08927	3.8e-77	57.4	TRINITY_DN41356_c0_g5_i1.p1	Chlamydomonas reinhardtii
O27051	D-3-phosphoglycerate dehydrogenase (PGDH) (EC 1.1.1.95)	0.0183962	1.10882	-1.10882	6.9e-24	29.8	TRINITY_DN41476_c6_g1_i5.p1	Methanothermobacter thermautotrophicus
Q6NYL3	Peroxisomal bifunctional enzyme (PBE) (PBFE) (Multifunctional enzyme 1) (MFE1) [Includes: Enoyl-CoA hydratase/3,2-trans-enoyl-CoA isomerase (EC 4.2.1.17) (EC 5.3.3.8); 3-hydroxyacyl-CoA dehydrogenase (EC 1.1.1.35)]	0.0313364	1.10914	-1.10914	6.2e-124	36.8	TRINITY_DN41559_c0_g3_i1.p2	Danio rerio
P09437	Cytochrome b2, mitochondrial (EC 1.1.2.3) (L-lactate dehydrogenase [Cytochrome]) (L-lactate ferricytochrome C oxidoreductase) (L-LCR)	0.0197671	1.10939	-1.10939	8.9e-122	45.9	TRINITY_DN40008_c0_g1_i5.p1	Wickerhamomyces anomalus
Q9SDM1	Chlorophyll a-b binding protein 1B-21, chloroplastic (LHCI type I CAB-1B-21) (LHCI-730 chlorophyll a/b binding protein) (Light-harvesting complex I 21 kDa protein)	0.0141239	1.11969	-1.11969	2.1e-10	34.5	TRINITY_DN42672_c0_g1_i6.p1	Hordeum vulgare
O23254	Serine hydroxymethyltransferase 4 (AtSHMT4) (EC 2.1.2.1) (Glycine hydroxymethyltransferase 4) (Serine methylase 4)	0.0349887	1.12508	-1.12508	4e-160	64.6	TRINITY_DN26766_c0_g1_i2.p1	Arabidopsis thaliana
Q06572	Pyrophosphate-energized vacuolar membrane proton pump (EC 7.1.3.1) (Pyrophosphate-energized inorganic pyrophosphatase) (H(+)-PPase)	0.0200602	1.14308	-1.14308	3.2e-184	48.3	TRINITY_DN39820_c0_g4_i2.p1	Hordeum vulgare
P45623	Delta-aminolevulinic acid dehydratase, chloroplastic (ALAD) (ALADH) (EC 4.2.1.24) (Porphobilinogen synthase)	0.040017	1.14873	-1.14873	1e-121	62.1	TRINITY_DN11150_c0_g1_i1.p1	Selaginella martensii
A0A1Q9DPK1	Uncharacterized protein	0.0259859	1.1534	-1.1534	3.5e-38	73	TRINITY_DN41885_c0_g3_i2.p1	Symbiodinium microadriaticum
P22513	Glyceraldehyde-3-phosphate dehydrogenase, glycosomal (GAPDH) (EC 1.2.1.12)	0.0117406	1.15584	-1.15584	2.2e-136	68.3	TRINITY_DN42742_c0_g1_i2.p1	Trypanosoma cruzi
Q8X097	Probable ATP-citrate synthase subunit 1 (EC 2.3.3.8) (ATP-citrate (pro-S-)-lyase 1) (Citrate cleavage enzyme subunit 1)	0.0105304	1.17723	-1.17723	4.2e-212	67.4	TRINITY_DN42273_c0_g1_i2.p1	Neurospora crassa
Q5JK84	DEAD-box ATP-dependent RNA helicase 15 (EC 3.6.4.13) (API5-interacting protein 1)	0.0412635	1.17762	-1.17762	6.5e-166	69.3	TRINITY_DN36336_c0_g3_i1.p1	Oryza sativa
Q08585	Fucoxanthin-chlorophyll a-c binding protein B, chloroplastic	0.0100889	1.18667	-1.18667	1.1e-23	41.4	TRINITY_DN43060_c0_g7_i1.p1	Phaeodactylum tricornutum
A0A4Y1YQ38	Fucoxanthin-chlorophyll a-c binding protein, chloroplastic (FCP)	0.00728879	1.19391	-1.19391	1.1e-14	36	TRINITY_DN43018_c1_g1_i7.p1	Chattonella marina
Q84XB6	Photosystem II 12 kDa extrinsic protein, chloroplastic (PS II complex 12 kDa extrinsic protein) (PSII-U)	0.000417907	1.19697	-1.19697	6.6e-27	47.9	TRINITY_DN41505_c0_g1_i3.p1	Phaeodactylum tricornutum
P68202	Ubiquitin-40S ribosomal protein S27a [Cleaved into: Ubiquitin; 40S ribosomal protein S27a]	0.00818892	1.19787	-1.19787	3.4e-35	56.5	TRINITY_DN43068_c1_g1_i4.p1	Plutella xylostella
P09437	Cytochrome b2, mitochondrial (EC 1.1.2.3) (L-lactate dehydrogenase [Cytochrome]) (L-lactate ferricytochrome C oxidoreductase) (L-LCR)	0.00949581	1.19889	-1.19889	7.5e-121	45.7	TRINITY_DN40008_c0_g1_i2.p1	Wickerhamomyces anomalus
A0A1Q9DVV4	Heterogeneous nuclear ribonucleoprotein U-like protein 1	0.0143017	1.21571	-1.21571	5e-228	66.1	TRINITY_DN42903_c1_g8_i1.p1	Symbiodinium microadriaticum
P11029	Acetyl-CoA carboxylase (ACC) (EC 6.4.1.2) [Includes: Biotin carboxylase (EC 6.3.4.14)]	0.0083633	1.22074	-1.22074	0	38.6	TRINITY_DN42955_c0_g1_i2.p1	Gallus gallus
A0A1Q9DXZ4	Putative cardiolipin-specific deacylase, mitochondrial	0.00834429	1.22175	-1.22175	6.4e-34	41.9	TRINITY_DN8895_c0_g1_i1.p1	Symbiodinium microadriaticum
A0A1Q9EEJ5	Developmentally-regulated G-protein 2	0.00197759	1.22761	-1.22761	3.7e-25	44.6	TRINITY_DN45530_c0_g1_i1.p1	Symbiodinium microadriaticum
P44499	Peptidyl-prolyl cis-trans isomerase B (PPIase B) (EC 5.2.1.8) (Rotamase B)	0.0189631	1.23285	-1.23285	3.4e-18	33.3	TRINITY_DN43074_c0_g5_i1.p1	Haemophilus influenzae
A2C6X3	ATP synthase subunit b (ATP synthase F(0) sector subunit b) (ATPase subunit I) (F-type ATPase subunit b) (F-ATPase subunit b)	0.0414924	1.23959	-1.23959	9.3e-08	41.3	TRINITY_DN23657_c0_g1_i1.p2	Prochlorococcus marinus
A0A1Q9DVV0	Uncharacterized protein	0.0413465	1.24463	-1.24463	1.1e-253	84.9	TRINITY_DN37004_c0_g1_i1.p1	Symbiodinium microadriaticum
Q6H5J0	Enoyl-[acyl-carrier-protein] reductase [NADH] 2, chloroplastic (ENR) (EC 1.3.1.9) (NADH-dependent enoyl-ACP reductase)	0.0489457	1.24954	-1.24954	4.9e-106	66.6	TRINITY_DN8801_c0_g1_i1.p1	Oryza sativa
P51874	Peridinin-chlorophyll a-binding protein, chloroplastic (PCP)	0.00658419	1.264	-1.264	8.7e-50	76.9	TRINITY_DN42558_c0_g3_i1.p1	Symbiodinium sp.
A0A1Q9E998	Chaperone protein DnaJ	0.00125088	1.26549	-1.26549	5.7e-89	89.3	TRINITY_DN42460_c0_g1_i5.p1	Symbiodinium microadriaticum
Q13423	NAD(P) transhydrogenase, mitochondrial (EC 7.1.1.1) (Nicotinamide nucleotide transhydrogenase) (Pyridine nucleotide transhydrogenase)	0.0246401	1.26921	-1.26921	7.6e-213	43.9	TRINITY_DN3417_c0_g1_i1.p1	Homo sapiens
A6SEH9	ATP-dependent RNA helicase ded1 (EC 3.6.4.13)	0.0450568	1.27098	-1.27098	5.9e-98	45.4	TRINITY_DN33715_c0_g2_i2.p1	Botryotinia fuckeliana
P23577	Cytochrome f	0.00624002	1.27259	-1.27259	7.7e-76	51.8	TRINITY_DN42965_c0_g1_i25.p1	Chlamydomonas reinhardtii
B6E2X2	L-malyl-CoA/beta-methylmalyl-CoA lyase (EC 4.1.3.24) ((3S)-malyl-CoA/beta-methylmalyl-CoA lyase)	0.00618677	1.27604	-1.27604	5.4e-84	52	TRINITY_DN44489_c0_g1_i1.p1	Rhodobacter capsulatus
A0A0B6VQ48	Phenylacetaldehyde reductase (EC 1.1.1.-) (2-phenylethanol synthase)	0.03414	1.2794	-1.2794	8.9e-34	36.6	TRINITY_DN13834_c0_g1_i1.p1	Rosa hybrid
Q40297	Fucoxanthin-chlorophyll a-c binding protein A, chloroplastic	0.00768453	1.28335	-1.28335	3.6e-30	38.9	TRINITY_DN42701_c0_g5_i1.p1	Macrocystis pyrifera
Q10292	Meiosis-specific serine/threonine-protein kinase mek1 (EC 2.7.11.1)	0.00585226	1.28735	-1.28735	5.1e-17	25.3	TRINITY_DN42769_c0_g4_i1.p1	Schizosaccharomyces pombe
Q40296	Fucoxanthin-chlorophyll a-c binding protein B, chloroplastic	0.00233225	1.29114	-1.29114	2e-23	39.9	TRINITY_DN42589_c1_g2_i1.p1	Macrocystis pyrifera
Q9FMH8	Probable cysteine protease RD21B (EC 3.4.22.-)	0.0346229	1.29143	-1.29143	9.4e-56	55.4	TRINITY_DN40424_c0_g2_i4.p2	Arabidopsis thaliana
P51874	Peridinin-chlorophyll a-binding protein, chloroplastic (PCP)	0.00733904	1.29321	-1.29321	6.1e-68	89.8	TRINITY_DN43392_c5_g1_i1.p1	Symbiodinium sp.
Q9XQV2	Photosystem I P700 chlorophyll a apoprotein A2 (EC 1.97.1.12) (PSI-B) (PsaB)	0.00981265	1.29708	-1.29708	4.8e-216	54.1	TRINITY_DN41289_c0_g1_i1.p1	Heterocapsa triquetra
Q55FN7	2-oxoisovalerate dehydrogenase subunit beta, mitochondrial (EC 1.2.4.4) (3-methyl-2-oxobutanoate dehydrogenase) (Branched-chain alpha-keto acid dehydrogenase E1 component beta chain) (BCKDE1B) (BCKDH E1-beta)	0.04311	1.30104	-1.30104	8.7e-116	60.6	TRINITY_DN42765_c7_g1_i1.p1	Dictyostelium discoideum
Q40300	Fucoxanthin-chlorophyll a-c binding protein F, chloroplastic (Fragment)	0.0463349	1.30464	-1.30464	2.3e-32	45.1	TRINITY_DN43060_c0_g2_i1.p1	Macrocystis pyrifera
Q5Z5A8	Photosystem II stability/assembly factor HCF136, chloroplastic	0.0135151	1.30907	-1.30907	2.3e-79	45.1	TRINITY_DN20094_c0_g1_i1.p1	Oryza sativa
Q23716	Elongation factor 2 (EF-2)	0.00923077	1.31115	-1.31115	0	71.6	TRINITY_DN43062_c1_g1_i9.p1	Cryptosporidium parvum
P49472	Photosystem II CP43 reaction center protein (PSII 43 kDa protein) (Protein CP-43)	0.0030802	1.31735	-1.31735	1.3e-169	62.3	TRINITY_DN43255_c1_g1_i1.p1	Trieres chinensis
A0A4Y1YQ38	Fucoxanthin-chlorophyll a-c binding protein, chloroplastic (FCP)	0.00478725	1.32139	-1.32139	1.5e-11	36.6	TRINITY_DN42966_c0_g1_i8.p1	Chattonella marina
Q40300	Fucoxanthin-chlorophyll a-c binding protein F, chloroplastic (Fragment)	3.61e-05	1.32185	-1.32185	1.7e-28	37.9	TRINITY_DN43307_c1_g1_i7.p1	Macrocystis pyrifera
P15479	Isocitrate lyase (ICL) (EC 4.1.3.1) (Isocitrase) (Isocitratsysase)	0.00464009	1.32661	-1.32661	2.7e-161	55.4	TRINITY_DN42497_c0_g1_i6.p2	Ricinus communis
O09452	Glyceraldehyde-3-phosphate dehydrogenase, chloroplastic (EC 1.2.1.59) (NAD(P)-dependent glyceraldehyde-3-phosphate dehydrogenase)	0.00464009	1.32713	-1.32713	3.2e-55	80.5	TRINITY_DN43289_c1_g2_i8.p1	Guillardia theta
P42644	14-3-3-like protein GF14 psi (General regulatory factor 3) (Protein RARE COLD INDUCIBLE 1A)	0.000319477	1.32815	-1.32815	1.6e-81	65.8	TRINITY_DN42583_c1_g2_i1.p1	Arabidopsis thaliana
B0JWU6	ATP synthase subunit a (ATP synthase F0 sector subunit a) (F-ATPase subunit 6)	0.00585226	1.33563	-1.33563	1.7e-74	74.6	TRINITY_DN39395_c0_g1_i4.p1	Microcystis aeruginosa
Q8IJN7	Enolase (EC 4.2.1.11) (2-phospho-D-glycerate hydro-lyase) (2-phosphoglycerate dehydratase)	0.0404777	1.33742	-1.33742	4.2e-168	67.7	TRINITY_DN8658_c0_g1_i1.p1	Plasmodium falciparum
A0A1Q9D427	Uncharacterized protein	0.00798439	1.33791	-1.33791	5.5e-152	87.9	TRINITY_DN19465_c0_g1_i1.p1	Symbiodinium microadriaticum
Q5ENK4	Uncharacterized protein (Fragment)	0.00718086	1.33981	-1.33981	1.8e-75	76.8	TRINITY_DN42398_c0_g1_i1.p1	Heterocapsa triquetra
Q40300	Fucoxanthin-chlorophyll a-c binding protein F, chloroplastic (Fragment)	0.00423262	1.34195	-1.34195	9.9e-30	43.2	TRINITY_DN42836_c0_g4_i1.p1	Macrocystis pyrifera
Q85FP8	Photosystem I reaction center subunit XI (PSI subunit V) (PSI-L)	0.00208477	1.3448	-1.3448	1.7e-21	40.9	TRINITY_DN42168_c0_g1_i9.p1	Cyanidioschyzon merolae
Q94IN5	Pyruvate dehydrogenase [NADP(+)], mitochondrial (EC 1.2.1.51) (Aquacobalamin reductase [NADPH]) (EgPNOmt) (Pyruvate:NADP(+) oxidoreductase)	0.0376397	1.34682	-1.34682	0	45.4	TRINITY_DN43151_c0_g1_i2.p1	Euglena gracilis
Q05045	Chaperonin CPN60-1, mitochondrial (HSP60-1)	0.00521287	1.35621	-1.35621	1.3e-182	64.1	TRINITY_DN63608_c0_g1_i1.p1	Cucurbita maxima
A0A1Q9CDQ0	Ankyrin repeat and MYND domain-containing protein 2	0.045297	1.35779	-1.35779	1.5e-14	51.9	TRINITY_DN7933_c0_g1_i1.p1	Symbiodinium microadriaticum
Q40296	Fucoxanthin-chlorophyll a-c binding protein B, chloroplastic	0.018164	1.36161	-1.36161	1.2e-30	45.5	TRINITY_DN43060_c0_g5_i2.p1	Macrocystis pyrifera
A0A1Q9EUH8	Uncharacterized protein	0.0174958	1.37062	-1.37062	1.6e-89	27.2	TRINITY_DN64141_c0_g1_i1.p1	Symbiodinium microadriaticum
P51874	Peridinin-chlorophyll a-binding protein, chloroplastic (PCP)	0.00125088	1.39191	-1.39191	2e-51	79.8	TRINITY_DN42558_c0_g3_i3.p1	Symbiodinium sp.
I1K0K6	Elongation factor G-2, chloroplastic (cEF-G 2)	0.00287214	1.40079	-1.40079	9.5e-261	63.8	TRINITY_DN41549_c0_g1_i2.p1	Glycine max
P16100	Isocitrate dehydrogenase [NADP] (IDH) (EC 1.1.1.42) (Oxalosuccinate decarboxylase)	0.0288933	1.42804	-1.42804	3.6e-252	57.8	TRINITY_DN37257_c0_g3_i3.p1	Azotobacter vinelandii
Q9FH02	ATP-dependent zinc metalloprotease FTSH 5, chloroplastic (AtFTSH5) (EC 3.4.24.-) (Protein VARIEGATED 1)	0.0109805	1.43034	-1.43034	1.2e-149	61.3	TRINITY_DN43230_c1_g1_i9.p1	Arabidopsis thaliana
Q56XG6	DEAD-box ATP-dependent RNA helicase 15 (EC 3.6.4.13) (UAP56 homolog A)	0.00767727	1.43272	-1.43272	3.4e-164	70	TRINITY_DN36336_c0_g1_i1.p1	Arabidopsis thaliana
A0A1Q9E0S2	Ankyrin repeat domain-containing protein 17	0.0385186	1.44068	-1.44068	1.4e-173	61.1	TRINITY_DN26453_c0_g1_i1.p1	Symbiodinium microadriaticum
O43007	C-1-tetrahydrofolate synthase, mitochondrial (C1-THF synthase) [Includes: Methylenetetrahydrofolate dehydrogenase (EC 1.5.1.5); Methenyltetrahydrofolate cyclohydrolase (EC 3.5.4.9); Formyltetrahydrofolate synthetase (EC 6.3.4.3)]	0.0074719	1.4419	-1.4419	6.5e-54	47.5	TRINITY_DN62857_c0_g1_i1.p1	Schizosaccharomyces pombe
Q7ZYC4	Long-chain-fatty-acid--CoA ligase ACSBG2 (EC 6.2.1.3) (Acyl-CoA synthetase bubblegum family member 2) (Arachidonate--CoA ligase ACSBG2) (EC 6.2.1.15)	0.0131586	1.44288	-1.44288	4.5e-106	36.3	TRINITY_DN65049_c0_g1_i1.p1	Xenopus laevis
Q40300	Fucoxanthin-chlorophyll a-c binding protein F, chloroplastic (Fragment)	0.000162778	1.44617	-1.44617	1.3e-32	44.1	TRINITY_DN43060_c0_g2_i5.p1	Macrocystis pyrifera
Q40299	Fucoxanthin-chlorophyll a-c binding protein C, chloroplastic	0.00208441	1.45359	-1.45359	1.1e-30	38.8	TRINITY_DN42701_c0_g3_i1.p1	Macrocystis pyrifera
A0A1Q9BYL8	Uncharacterized protein	0.00283355	1.45704	-1.45704	2.2e-80	57	TRINITY_DN38305_c0_g2_i1.p1	Symbiodinium microadriaticum
A0A1Q9E1R2	Cold shock-like protein	0.00683427	1.45922	-1.45922	1e-50	61.1	TRINITY_DN42011_c0_g2_i4.p1	Symbiodinium microadriaticum
Q6K8J4	4-hydroxy-3-methylbut-2-en-1-yl diphosphate synthase (ferredoxin), chloroplastic (EC 1.17.7.1) (1-hydroxy-2-methyl-2-(E)-butenyl 4-diphosphate synthase)	0.00197626	1.46143	-1.46143	4.9e-161	49.3	TRINITY_DN57820_c0_g1_i1.p1	Oryza sativa
P30694	C4 phosphoenolpyruvate carboxylase (C4 PEPC) (C4 PEPCase) (ppcA) (EC 4.1.1.31) (Photosynthetic PEPCase)	0.00190531	1.46702	-1.46702	3e-189	40.2	TRINITY_DN39136_c2_g1_i1.p1	Flaveria trinervia
A0A1Q9C5V1	Cytoplasmic dynein 1 heavy chain 1	0.00408639	1.46757	-1.46757	1.3e-103	71.3	TRINITY_DN20706_c0_g1_i1.p1	Symbiodinium microadriaticum
Q8S0J7	Probable membrane-associated 30 kDa protein, chloroplastic	0.0026015	1.47119	-1.47119	1.1e-46	44.3	TRINITY_DN41018_c2_g1_i2.p1	Oryza sativa
Q9SF40	60S ribosomal protein L4-1 (L1)	0.0117257	1.47176	-1.47176	1.5e-100	57.1	TRINITY_DN42985_c0_g1_i5.p1	Arabidopsis thaliana
P14698	Cytochrome b6-f complex iron-sulfur subunit (EC 7.1.1.6) (Plastohydroquinone:plastocyanin oxidoreductase iron-sulfur protein) (ISP) (RISP) (Rieske iron-sulfur protein)	0.00481342	1.47256	-1.47256	2.7e-51	58	TRINITY_DN41603_c1_g1_i6.p1	Desmonostoc sp.
Q8H0M1	Quinone-oxidoreductase homolog, chloroplastic (EC 1.-.-.-) (ceQORH)	0.0018024	1.47512	-1.47512	2.7e-27	30.1	TRINITY_DN76289_c0_g1_i1.p1	Spinacia oleracea
Q5E9B7	Chloride intracellular channel protein 1	0.0115199	1.47623	-1.47623	1.4e-14	28.6	TRINITY_DN13738_c0_g1_i1.p1	Bos taurus
Q8IJN7	Enolase (EC 4.2.1.11) (2-phospho-D-glycerate hydro-lyase) (2-phosphoglycerate dehydratase)	0.0134389	1.48311	-1.48311	1e-169	70.3	TRINITY_DN42094_c0_g4_i1.p1	Plasmodium falciparum
P90519	Elongation factor 1-alpha (EF-1-alpha)	0.000938157	1.49163	-1.49163	2.3e-100	44	TRINITY_DN43261_c0_g1_i8.p1	Cryptosporidium parvum
Q5ATG5	Acyl-CoA dehydrogenase apdG (EC 1.-.-.-) (Aspyridones biosynthesis protein G)	0.0105304	1.49543	-1.49543	1.6e-70	35.1	TRINITY_DN42314_c0_g3_i3.p1	Emericella nidulans
M2WRB2	Thylakoid protein	0.022825	1.5013	-1.5013	6.6e-25	36.7	TRINITY_DN33163_c0_g1_i1.p1	Galdieria sulphuraria
Q40301	Fucoxanthin-chlorophyll a-c binding protein E, chloroplastic	0.00149685	1.50313	-1.50313	4.9e-18	36.7	TRINITY_DN42589_c1_g4_i4.p1	Macrocystis pyrifera
O65352	14-3-3-like protein	0.00148831	1.5046	-1.5046	5.4e-81	63.7	TRINITY_DN42583_c1_g1_i4.p1	Helianthus annuus
P9WPJ8	Carbonic anhydrase 2 (Beta-CA 2) (EC 4.2.1.1) (Carbonate dehydratase 2) (mtCA 2)	0.0243306	1.51417	-1.51417	1.4e-19	36.9	TRINITY_DN42333_c0_g5_i2.p1	Mycobacterium tuberculosis
P00829	ATP synthase subunit beta, mitochondrial (EC 7.1.2.2) (ATP synthase F1 subunit beta)	0.00132067	1.52301	-1.52301	1.9e-209	75.6	TRINITY_DN41285_c0_g1_i3.p1	Bos taurus
Q41406	Ribulose bisphosphate carboxylase (RuBisCO) (EC 4.1.1.39) [Cleaved into: Ribulose bisphosphate carboxylase 1; Ribulose bisphosphate carboxylase 2; Ribulose bisphosphate carboxylase 3] (Fragment)	0.000103563	1.52601	-1.52601	5.8e-91	97.6	TRINITY_DN42232_c0_g2_i1.p1	Symbiodinium sp.
O13755	Fumarate reductase (FRDS) (EC 1.3.1.6) (FAD-dependent oxidoreductase) (NADH-dependent fumarate reductase)	0.0164707	1.53456	-1.53456	4.8e-95	42	TRINITY_DN42832_c0_g1_i11.p1	Schizosaccharomyces pombe
A0A1Q9E983	Uncharacterized protein	0.0269495	1.5396	-1.5396	1.4e-138	69	TRINITY_DN34000_c0_g2_i3.p1	Symbiodinium microadriaticum
A0A1Q9CH75	Uncharacterized protein	0.00257957	1.54525	-1.54525	3.5e-60	84.1	TRINITY_DN64124_c0_g1_i1.p1	Symbiodinium microadriaticum
Q40300	Fucoxanthin-chlorophyll a-c binding protein F, chloroplastic (Fragment)	0.000945346	1.56888	-1.56888	5.6e-12	35.1	TRINITY_DN43095_c2_g1_i6.p1	Macrocystis pyrifera
Q40300	Fucoxanthin-chlorophyll a-c binding protein F, chloroplastic (Fragment)	0.00768453	1.5719	-1.5719	1.9e-30	39.1	TRINITY_DN25485_c0_g1_i2.p1	Macrocystis pyrifera
A0A4Y1YTM1	Oxygen-evolving enhancer protein 1, chloroplastic (OEE1)	0.00091222	1.57445	-1.57445	3.1e-72	54.9	TRINITY_DN42605_c0_g1_i4.p1	Chattonella marina
Q32PF2	ATP-citrate synthase (EC 2.3.3.8) (ATP-citrate (pro-S-)-lyase) (Citrate cleavage enzyme)	0.00091222	1.57498	-1.57498	3.2e-143	50.1	TRINITY_DN42273_c0_g2_i1.p1	Bos taurus
A0A1Q9ELI9	Uncharacterized protein	0.001257	1.58786	-1.58786	5.8e-125	82	TRINITY_DN77508_c0_g1_i1.p1	Symbiodinium microadriaticum
P51874	Peridinin-chlorophyll a-binding protein, chloroplastic (PCP)	0.000811809	1.59122	-1.59122	4.9e-167	86.4	TRINITY_DN43014_c1_g3_i3.p1	Symbiodinium sp.
W5PFI3	NAD(P) transhydrogenase, mitochondrial (EC 7.1.1.1) (Nicotinamide nucleotide transhydrogenase)	0.0168573	1.59386	-1.59386	5.1e-209	43.9	TRINITY_DN37003_c0_g2_i2.p1	Ovis aries
Hypothetical Protein	NA	0.0163779	1.60294	-1.60294	NA	NA	TRINITY_DN33671_c0_g1_i1.p1	NA
Q11KJ6	Chaperone protein DnaK (HSP70) (Heat shock 70 kDa protein) (Heat shock protein 70)	0.000718868	1.60774	-1.60774	2.7e-227	68.8	TRINITY_DN42210_c0_g2_i1.p1	Chelativorans sp.
Q07204	Fructose-1,6-bisphosphatase, chloroplastic (FBPase) (EC 3.1.3.11) (D-fructose-1,6-bisphosphate 1-phosphohydrolase)	0.0007047	1.61093	-1.61093	5.3e-92	49.4	TRINITY_DN31669_c0_g1_i2.p1	Brassica napus
C9WMM5	Venom serine carboxypeptidase (EC 3.4.16.5) (allergen Api m 9)	0.0157775	1.61318	-1.61318	2.8e-47	33.9	TRINITY_DN42771_c2_g2_i2.p1	Apis mellifera
F4JGR5	Pyrophosphate--fructose 6-phosphate 1-phosphotransferase subunit beta 2 (PFP 2) (EC 2.7.1.90) (6-phosphofructokinase, pyrophosphate dependent 2) (PPi-PFK 2) (Protein MATERNAL EFFECT EMBRYO ARREST 51) (Pyrophosphate-dependent 6-phosphofructose-1-kinase 2)	0.0396968	1.61452	-1.61452	4.3e-143	50.7	TRINITY_DN10159_c0_g1_i1.p1	Arabidopsis thaliana
Q40297	Fucoxanthin-chlorophyll a-c binding protein A, chloroplastic	0.000680679	1.61593	-1.61593	1.2e-13	30.8	TRINITY_DN42610_c0_g1_i9.p1	Macrocystis pyrifera
A0A1Q9CID5	Thylakoid lumenal protein, chloroplastic	0.0264316	1.61689	-1.61689	3.6e-42	63.8	TRINITY_DN29571_c0_g1_i1.p1	Symbiodinium microadriaticum
A0A1Q9C5H0	Uncharacterized protein	0.000668307	1.61893	-1.61893	2.9e-108	68.4	TRINITY_DN40962_c0_g1_i2.p2	Symbiodinium microadriaticum
Q0ZS46	Glutathione S-transferase (EC 2.5.1.18)	0.00618677	1.62188	-1.62188	1.1e-16	31.1	TRINITY_DN40694_c0_g1_i1.p2	Plasmodium vivax
Q9LV03	Glutamate synthase 1 [NADH], chloroplastic (EC 1.4.1.14) (NADH-dependent glutamate synthase 1) (NADH-GOGAT 1)	0.00618677	1.62359	-1.62359	0	50.9	TRINITY_DN36884_c0_g1_i3.p1	Arabidopsis thaliana
A0A1Q9CKP9	Putative glycosyltransferase	0.0015698	1.62767	-1.62767	4.2e-115	79.3	TRINITY_DN28858_c0_g1_i3.p1	Symbiodinium microadriaticum
Hypothetical Protein	NA	0.00156397	1.62898	-1.62898	NA	NA	TRINITY_DN586_c0_g1_i1.p1	NA
B7KKR3	ATP synthase gamma chain (ATP synthase F1 sector gamma subunit) (F-ATPase gamma subunit)	0.000599354	1.63295	-1.63295	7.7e-64	45	TRINITY_DN40977_c0_g1_i3.p1	Gloeothece citriformis
P51874	Peridinin-chlorophyll a-binding protein, chloroplastic (PCP)	0.00278331	1.64697	-1.64697	2.7e-79	82.6	TRINITY_DN42530_c1_g6_i4.p1	Symbiodinium sp.
Q40300	Fucoxanthin-chlorophyll a-c binding protein F, chloroplastic (Fragment)	0.000526528	1.65164	-1.65164	1.3e-31	38.7	TRINITY_DN42836_c1_g1_i4.p1	Macrocystis pyrifera
A0A1Q9CBR6	Uncharacterized protein	0.0122834	1.65171	-1.65171	1.2e-14	63.4	TRINITY_DN4034_c0_g1_i1.p2	Symbiodinium microadriaticum
P51874	Peridinin-chlorophyll a-binding protein, chloroplastic (PCP)	0.000526528	1.65171	-1.65171	4e-61	86.8	TRINITY_DN43392_c5_g5_i2.p2	Symbiodinium sp.
P48809	Heterogeneous nuclear ribonucleoprotein 27C (Hrb27-C) (HRP48.1) (hnRNP 48)	0.00247578	1.65457	-1.65457	1.1e-18	34.7	TRINITY_DN11252_c0_g1_i1.p1	Drosophila melanogaster
Q40301	Fucoxanthin-chlorophyll a-c binding protein E, chloroplastic	0.00246285	1.65703	-1.65703	3.9e-30	42.2	TRINITY_DN42706_c5_g1_i2.p1	Macrocystis pyrifera
Q58623	Putative cation-transporting ATPase MJ1226 (EC 7.2.2.-)	0.0183494	1.65777	-1.65777	1e-120	37	TRINITY_DN43035_c0_g1_i13.p1	Methanocaldococcus jannaschii
P09041	Phosphoglycerate kinase 2 (EC 2.7.2.3) (Phosphoglycerate kinase, testis specific)	0.000508795	1.65784	-1.65784	1.2e-102	61.6	TRINITY_DN42555_c0_g2_i4.p1	Mus musculus
O13755	Fumarate reductase (FRDS) (EC 1.3.1.6) (FAD-dependent oxidoreductase) (NADH-dependent fumarate reductase)	0.000502603	1.66031	-1.66031	8e-107	46.1	TRINITY_DN43042_c0_g3_i1.p1	Schizosaccharomyces pombe
A0A1Q9DSZ5	Uncharacterized protein	0.0023761	1.66352	-1.66352	7.3e-83	83.4	TRINITY_DN50368_c0_g1_i1.p1	Symbiodinium microadriaticum
Q8RU33	Probable V-type proton ATPase subunit d (V-ATPase subunit d) (Vacuolar proton pump subunit d)	0.0132243	1.66395	-1.66395	1.8e-74	39.5	TRINITY_DN57018_c0_g1_i1.p1	Oryza sativa
O13755	Fumarate reductase (FRDS) (EC 1.3.1.6) (FAD-dependent oxidoreductase) (NADH-dependent fumarate reductase)	0.0377246	1.66445	-1.66445	1.5e-102	45	TRINITY_DN43042_c0_g4_i2.p1	Schizosaccharomyces pombe
C1N8M3	Peptidylprolyl isomerase (EC 5.2.1.8)	0.00161586	1.66773	-1.66773	2.7e-18	45.8	TRINITY_DN39645_c0_g1_i4.p1	Micromonas pusilla
A0A1Q9D0I7	Uncharacterized protein	0.0303583	1.67228	-1.67228	1.7e-265	66.3	TRINITY_DN42126_c3_g1_i1.p1	Symbiodinium microadriaticum
P13869	Chlorophyll a-b binding protein, chloroplastic (LHCI type II CAB)	0.000449446	1.67519	-1.67519	6.6e-09	33.1	TRINITY_DN43019_c0_g1_i1.p1	Petunia hybrida
A0A1Q9EW31	WD_REPEATS_REGION domain-containing protein (Fragment)	0.0352633	1.67729	-1.67729	7.3e-197	63.4	TRINITY_DN42126_c3_g3_i2.p1	Symbiodinium microadriaticum
Q8IVS2	Malonyl-CoA-acyl carrier protein transacylase, mitochondrial (MCT) (EC 2.3.1.39) (Mitochondrial malonyl CoA:ACP acyltransferase) (Mitochondrial malonyltransferase) ([Acyl-carrier-protein] malonyltransferase)	0.00216893	1.67948	-1.67948	1.2e-46	40.5	TRINITY_DN21522_c0_g1_i1.p2	Homo sapiens
P80021	ATP synthase subunit alpha, mitochondrial (ATP synthase F1 subunit alpha) (ATP synthase subunit alpha heart isoform, mitochondrial) (ATP synthase subunit alpha liver isoform, mitochondrial)	0.000414068	1.68568	-1.68568	5.8e-204	69.5	TRINITY_DN33157_c0_g1_i1.p1	Sus scrofa
P32232	Cystathionine beta-synthase (EC 4.2.1.22) (Beta-thionase) (Hemoprotein H-450) (Serine sulfhydrase)	0.000396093	1.69249	-1.69249	4e-107	53.5	TRINITY_DN3753_c0_g1_i1.p1	Rattus norvegicus
A0A1Q9C035	Uncharacterized protein	0.0045234	1.69254	-1.69254	1.4e-19	47.1	TRINITY_DN43223_c0_g2_i5.p1	Symbiodinium microadriaticum
Q84XU2	Serine/threonine-protein phosphatase 5 (EC 3.1.3.16)	0.0117406	1.69652	-1.69652	7.4e-61	42.1	TRINITY_DN34493_c0_g1_i3.p1	Arabidopsis thaliana
A0T0T0	Photosystem II D2 protein (PSII D2 protein) (EC 1.10.3.9) (Photosystem Q(A) protein)	2.24e-05	1.7052	-1.7052	4e-169	83.8	TRINITY_DN42398_c4_g1_i1.p1	Thalassiosira pseudonana
A0A1Q9CYV7	Uncharacterized protein	0.000417027	1.70792	-1.70792	1.8e-71	79	TRINITY_DN50290_c0_g1_i1.p1	Symbiodinium microadriaticum
Q9GLW9	Peroxiredoxin-5, mitochondrial (EC 1.11.1.24) (Peroxiredoxin V) (Prx-V) (Thioredoxin peroxidase) (Thioredoxin-dependent peroxiredoxin 5)	0.00685832	1.71278	-1.71278	3.6e-30	43.7	TRINITY_DN12278_c0_g1_i1.p2	Papio hamadryas
O27051	D-3-phosphoglycerate dehydrogenase (PGDH) (EC 1.1.1.95)	0.00405892	1.71587	-1.71587	7.7e-38	37	TRINITY_DN43529_c0_g1_i1.p1	Methanothermobacter thermautotrophicus
A0A1Q9D6Z2	Uncharacterized protein	0.000906676	1.71608	-1.71608	4.3e-54	62.4	TRINITY_DN42074_c1_g7_i1.p1	Symbiodinium microadriaticum
A3E3M3	Uncharacterized protein	0.000811809	1.73193	-1.73193	1.5e-50	83.3	TRINITY_DN51901_c0_g1_i1.p1	Pfiesteria piscicida
B3PGJ1	Alpha-galactosidase A (EC 3.2.1.22) (Alpha-D-galactoside galactohydrolase) (Alpha-galactosidase 27A) (Melibiase)	0.0312749	1.7352	-1.7352	1.4e-44	32.7	TRINITY_DN41128_c3_g1_i3.p1	Cellvibrio japonicus
Hypothetical Protein	NA	0.000268467	1.74004	-1.74004	NA	NA	TRINITY_DN43163_c0_g2_i16.p1	NA
Q40301	Fucoxanthin-chlorophyll a-c binding protein E, chloroplastic	5.02e-05	1.74506	-1.74506	5.7e-29	46.4	TRINITY_DN43060_c0_g9_i1.p1	Macrocystis pyrifera
P91427	Probable phosphoglycerate kinase (EC 2.7.2.3)	0.000213154	1.76814	-1.76814	2.6e-146	66.3	TRINITY_DN41903_c1_g1_i3.p1	Caenorhabditis elegans
Q8DJZ9	ATP-dependent Clp protease proteolytic subunit 2 (EC 3.4.21.92) (Endopeptidase Clp 2)	0.0329588	1.77125	-1.77125	1.4e-69	64.9	TRINITY_DN32119_c0_g1_i2.p1	Thermosynechococcus elongatus
P51874	Peridinin-chlorophyll a-binding protein, chloroplastic (PCP)	0.00020047	1.77723	-1.77723	2e-47	90.8	TRINITY_DN42558_c0_g2_i10.p1	Symbiodinium sp.
Q58EB4	3-hydroxyisobutyryl-CoA hydrolase, mitochondrial (EC 3.1.2.4) (3-hydroxyisobutyryl-coenzyme A hydrolase) (HIB-CoA hydrolase) (HIBYL-CoA-H)	0.0102903	1.77792	-1.77792	3.7e-11	25.8	TRINITY_DN69798_c0_g1_i1.p1	Danio rerio
O75643	U5 small nuclear ribonucleoprotein 200 kDa helicase (EC 3.6.4.13) (Activating signal cointegrator 1 complex subunit 3-like 1) (BRR2 homolog) (U5 snRNP-specific 200 kDa protein) (U5-200KD)	0.0188417	1.78	-1.78	0	54.9	TRINITY_DN35523_c0_g2_i1.p1	Homo sapiens
Q9M4S8	Triosephosphate isomerase, chloroplastic (TIM) (Triose-phosphate isomerase) (EC 5.3.1.1)	0.000193948	1.78176	-1.78176	7.6e-76	54	TRINITY_DN32955_c0_g1_i2.p2	Fragaria ananassa
A0A1Q9D6Z2	Uncharacterized protein	0.000191875	1.78377	-1.78377	2.4e-52	58.4	TRINITY_DN42074_c1_g6_i1.p1	Symbiodinium microadriaticum
A0A1Q9DY98	Uncharacterized protein K02A2.1	0.000573641	1.78474	-1.78474	4.9e-19	55.6	TRINITY_DN43950_c0_g1_i1.p1	Symbiodinium microadriaticum
P11144	Heat shock 70 kDa protein (HSP70) (74.3 kDa protein) (Cytoplasmic antigen)	0.000173158	1.79612	-1.79612	2.9e-279	74.3	TRINITY_DN43016_c1_g2_i3.p1	Plasmodium falciparum
P54774	Cell division cycle protein 48 homolog (Valosin-containing protein homolog) (VCP)	0.000173158	1.79655	-1.79655	0	73.3	TRINITY_DN42401_c1_g4_i2.p1	Glycine max
A0A1Q9DP90	Cyclic nucleotide-gated cation channel alpha-4	0.000154043	1.81236	-1.81236	7.2e-93	67.3	TRINITY_DN17290_c0_g1_i1.p2	Symbiodinium microadriaticum
Q41406	Ribulose bisphosphate carboxylase (RuBisCO) (EC 4.1.1.39) [Cleaved into: Ribulose bisphosphate carboxylase 1; Ribulose bisphosphate carboxylase 2; Ribulose bisphosphate carboxylase 3] (Fragment)	0.000153167	1.81382	-1.81382	3.5e-258	97.3	TRINITY_DN43410_c7_g1_i5.p1	Symbiodinium sp.
O32210	Glyoxal reductase (GR) (EC 1.1.1.-) (Methylglyoxal reductase) (EC 1.1.1.283)	0.00768453	1.81463	-1.81463	2e-38	37.2	TRINITY_DN77413_c0_g1_i1.p1	Bacillus subtilis
O09452	Glyceraldehyde-3-phosphate dehydrogenase, chloroplastic (EC 1.2.1.59) (NAD(P)-dependent glyceraldehyde-3-phosphate dehydrogenase)	7.91e-05	1.83258	-1.83258	2.6e-44	64.2	TRINITY_DN41428_c0_g1_i2.p2	Guillardia theta
Q7XJ02	Probable L-ascorbate peroxidase 7, chloroplastic (EC 1.11.1.11) (OsAPx7)	0.000116969	1.84508	-1.84508	9e-80	54.6	TRINITY_DN15797_c0_g2_i1.p1	Oryza sativa
A0A4Y1YQ38	Fucoxanthin-chlorophyll a-c binding protein, chloroplastic (FCP)	0.000116969	1.84521	-1.84521	1e-09	33.5	TRINITY_DN40816_c0_g1_i2.p1	Chattonella marina
Q9FIU7	Putative beta-glucosidase 41 (AtBGLU41) (EC 3.2.1.21)	0.0234463	1.85805	-1.85805	3.7e-102	46.9	TRINITY_DN41231_c0_g1_i3.p1	Arabidopsis thaliana
P51874	Peridinin-chlorophyll a-binding protein, chloroplastic (PCP)	0.000103315	1.86366	-1.86366	8e-155	81.5	TRINITY_DN42530_c1_g7_i3.p1	Symbiodinium sp.
Q40296	Fucoxanthin-chlorophyll a-c binding protein B, chloroplastic	0.000103315	1.8642	-1.8642	2.8e-23	39.9	TRINITY_DN42976_c0_g1_i2.p1	Macrocystis pyrifera
Q40300	Fucoxanthin-chlorophyll a-c binding protein F, chloroplastic (Fragment)	0.000103315	1.86526	-1.86526	9.4e-31	38.4	TRINITY_DN42701_c0_g5_i4.p1	Macrocystis pyrifera
Q59516	Glycerate dehydrogenase (GDH) (EC 1.1.1.29) (Glyoxylate reductase) (Hydroxypyruvate dehydrogenase) (NADH-dependent hydroxypyruvate reductase) (HPR) (HPR-A)	0.00618677	1.87282	-1.87282	4.9e-26	32.2	TRINITY_DN41919_c6_g4_i2.p1	Methylorubrum extorquens
A0T0C6	Cytochrome c-550 (Cytochrome c550)	9.49e-05	1.8763	-1.8763	8e-40	57.7	TRINITY_DN43091_c0_g1_i9.p1	Phaeodactylum tricornutum
P60039	60S ribosomal protein L7-3	0.0209308	1.90405	-1.90405	1.6e-66	61.9	TRINITY_DN39695_c0_g1_i1.p1	Arabidopsis thaliana
A8WYE4	Serine/threonine-protein kinase par-1 (EC 2.7.11.1)	7.21e-05	1.90917	-1.90917	5.6e-19	36.1	TRINITY_DN56538_c0_g1_i1.p1	Caenorhabditis briggsae
A0A1Q9E5A1	Uncharacterized protein	5.79e-05	1.93318	-1.93318	1.2e-33	43	TRINITY_DN42861_c0_g1_i4.p1	Symbiodinium microadriaticum
O44001	Heat shock protein 90	5.72e-05	1.9353	-1.9353	3.2e-207	76.5	TRINITY_DN43365_c1_g2_i5.p1	Eimeria tenella
Q1XDM7	ATP synthase epsilon chain, chloroplastic (ATP synthase F1 sector epsilon subunit) (F-ATPase epsilon subunit)	0.0193095	1.94013	-1.94013	8.7e-30	48.8	TRINITY_DN45036_c0_g1_i1.p1	Pyropia yezoensis
A0A1Q9BYL8	Uncharacterized protein	5.36e-05	1.94302	-1.94302	2.6e-73	56.9	TRINITY_DN38305_c0_g1_i1.p1	Symbiodinium microadriaticum
Q58424	D-3-phosphoglycerate dehydrogenase (PGDH) (EC 1.1.1.95)	5.05e-05	1.95005	-1.95005	1.4e-36	37.4	TRINITY_DN16413_c0_g1_i1.p2	Methanocaldococcus jannaschii
Q7V5S5	ATP synthase subunit b (ATP synthase F(0) sector subunit b) (ATPase subunit I) (F-type ATPase subunit b) (F-ATPase subunit b)	5.05e-05	1.95014	-1.95014	4.3e-08	31.3	TRINITY_DN23657_c0_g2_i2.p2	Prochlorococcus marinus
P46429	Glutathione S-transferase 2 (EC 2.5.1.18) (GST class-sigma)	0.0011432	1.96109	-1.96109	4.5e-07	34.9	TRINITY_DN41432_c0_g2_i1.p2	Manduca sexta
A0A1Q9EXG8	Stomatin-like protein 2, mitochondrial	0.0175414	1.97632	-1.97632	3.8e-50	72.6	TRINITY_DN43117_c0_g2_i1.p1	Symbiodinium microadriaticum
P11181	Lipoamide acyltransferase component of branched-chain alpha-keto acid dehydrogenase complex, mitochondrial (EC 2.3.1.168) (Branched-chain alpha-keto acid dehydrogenase complex component E2) (BCKAD-E2) (BCKADE2) (Dihydrolipoamide acetyltransferase component of branched-chain alpha-keto acid dehydrogenase complex) (Dihydrolipoamide branched chain transacylase) (Dihydrolipoyllysine-residue (2-methyl…	0.000345309	1.98325	-1.98325	3.3e-74	38.7	TRINITY_DN41846_c2_g1_i3.p1	Bos taurus
Q6DCH7	Methanethiol oxidase (MTO) (EC 1.8.3.4) (Selenium-binding protein 1-B)	0.0168516	1.98637	-1.98637	1.5e-149	56.2	TRINITY_DN62919_c0_g1_i1.p2	Xenopus laevis
Q9ZTS1	Probable methionine--tRNA ligase (EC 6.1.1.10) (Methionyl-tRNA synthetase) (MetRS)	0.00094643	1.99243	-1.99243	4.4e-27	42.4	TRINITY_DN23614_c0_g1_i1.p1	Oryza sativa
Q99JH1	Ribonuclease P protein subunit p25-like protein (RNase P protein subunit-like p25) (Rpp25-like protein)	0.000945346	1.99354	-1.99354	1.6e-10	43.9	TRINITY_DN42798_c1_g3_i3.p1	Mus musculus
Q75JD5	Phosphoenolpyruvate carboxykinase (ATP) (EC 4.1.1.49)	2.93e-05	2.01236	-2.01236	2.3e-206	65.6	TRINITY_DN42464_c0_g4_i3.p1	Dictyostelium discoideum
P55336	3-oxoacyl-[acyl-carrier-protein] reductase FabG (EC 1.1.1.100) (3-ketoacyl-acyl carrier protein reductase) (Beta-Ketoacyl-acyl carrier protein reductase) (Beta-ketoacyl-ACP reductase)	2.86e-05	2.01566	-2.01566	1.8e-67	62.7	TRINITY_DN36893_c0_g1_i1.p1	Vibrio harveyi
P30741	Triosephosphate isomerase (TIM) (EC 5.3.1.1) (Triose-phosphate isomerase)	2.86e-05	2.01675	-2.01675	6.2e-64	53.8	TRINITY_DN1492_c0_g1_i1.p1	Culex tarsalis
Q54E49	Probable ATP-dependent RNA helicase ddx6 (EC 3.6.4.13) (DEAD box protein 6)	0.00339603	2.02046	-2.02046	3.7e-180	75.8	TRINITY_DN41853_c1_g2_i2.p1	Dictyostelium discoideum
Q9XF62	13 kDa deflagellation-inducible protein	0.0121653	2.04507	-2.04507	1.5e-29	65.5	TRINITY_DN25459_c0_g1_i1.p2	Chlamydomonas reinhardtii
P00175	Cytochrome b2, mitochondrial (EC 1.1.2.3) (L-lactate dehydrogenase [Cytochrome]) (L-lactate ferricytochrome C oxidoreductase) (L-LCR)	2.12e-05	2.04965	-2.04965	1.2e-12	53.1	TRINITY_DN41634_c0_g1_i6.p1	Saccharomyces cerevisiae
P31542	ATP-dependent Clp protease ATP-binding subunit ClpA homolog CD4B, chloroplastic	0.000213154	2.0512	-2.0512	1.4e-287	60.6	TRINITY_DN31130_c0_g1_i1.p1	Solanum lycopersicum
A0A1Q9E6L1	Cytochrome c oxidase subunit 5b-1, mitochondrial	8.74e-05	2.05282	-2.05282	3.6e-136	87.6	TRINITY_DN28499_c0_g1_i2.p1	Symbiodinium microadriaticum
A0A1Q9C975	Uncharacterized protein	3.89e-05	2.05554	-2.05554	4.3e-19	64.5	TRINITY_DN40572_c0_g3_i1.p1	Symbiodinium microadriaticum
A0A1Q9D1J9	Protein disulfide-isomerase (EC 5.3.4.1)	0.000209085	2.05557	-2.05557	2.3e-91	62.9	TRINITY_DN17368_c0_g1_i1.p1	Symbiodinium microadriaticum
A0A1Q9DWZ1	Uncharacterized protein	3.35e-05	2.07235	-2.07235	3.7e-44	60.3	TRINITY_DN38338_c0_g1_i5.p1	Symbiodinium microadriaticum
Q9TL08	Magnesium-chelatase subunit ChlI (Mg-chelatase subunit I-1) (EC 6.6.1.1) (Mg-protoporphyrin IX chelatase subunit ChlI)	3.35e-05	2.07293	-2.07293	2.1e-137	71.6	TRINITY_DN1690_c0_g1_i1.p1	Nephroselmis olivacea
A0A1Q9D5D7	Protein phosphatase 1 regulatory subunit 12B	0.000162625	2.09483	-2.09483	7.7e-81	69.3	TRINITY_DN9254_c0_g1_i1.p1	Symbiodinium microadriaticum
A0A1Q9DJB0	Uncharacterized protein	0.00246308	2.09495	-2.09495	1.7e-61	46.8	TRINITY_DN35396_c0_g1_i2.p1	Symbiodinium microadriaticum
Q869S7	Succinate--CoA ligase [GDP-forming] subunit beta, mitochondrial (EC 6.2.1.4) (GTP-specific succinyl-CoA synthetase subunit beta) (G-SCS) (GTPSCS) (Succinyl-CoA synthetase beta-G chain) (SCS-betaG)	1.34e-05	2.09525	-2.09525	1.3e-108	52.6	TRINITY_DN37735_c0_g1_i2.p1	Dictyostelium discoideum
Q66KC4	Hydroxysteroid dehydrogenase-like protein 2 (EC 1.-.-.-)	2.49e-05	2.10811	-2.10811	6.9e-11	41.9	TRINITY_DN42602_c0_g4_i5.p1	Xenopus tropicalis
A0A1Q9EVX8	Uncharacterized protein	1.12e-05	2.114	-2.114	2.4e-45	68.9	TRINITY_DN41504_c0_g1_i6.p2	Symbiodinium microadriaticum
A0A1Q9EPF4	Uncharacterized protein	1.09e-05	2.11865	-2.11865	4.1e-139	51.7	TRINITY_DN56216_c0_g1_i1.p1	Symbiodinium microadriaticum
P55738	Caroteno-chlorophyll a-c-binding protein (Fragment)	9.95e-06	2.13005	-2.13005	1e-29	67	TRINITY_DN42767_c0_g1_i11.p1	Amphidinium carterae
P46285	Sedoheptulose-1,7-bisphosphatase, chloroplastic (EC 3.1.3.37) (SED(1,7)P2ase) (Sedoheptulose bisphosphatase) (SBPase)	9.59e-06	2.13464	-2.13464	1.1e-58	45.2	TRINITY_DN27785_c0_g1_i1.p1	Triticum aestivum
P25796	Cathepsin E (EC 3.4.23.34)	0.0383887	2.13728	-2.13728	1.2e-11	29	TRINITY_DN8829_c0_g1_i1.p1	Cavia porcellus
A0A1Q9CL40	Multicopper oxidase mco	0.00011691	2.14276	-2.14276	9.6e-26	46.9	TRINITY_DN8809_c0_g1_i2.p1	Symbiodinium microadriaticum
Q4L6I1	30S ribosomal protein S1	0.000401003	2.14827	-2.14827	3.2e-22	31.6	TRINITY_DN50676_c0_g1_i1.p1	Staphylococcus haemolyticus
B9PMH7	Membrane protein, putative (Putative membrane protein)	0.000105079	2.15916	-2.15916	1.4e-16	56.5	TRINITY_DN75796_c0_g1_i1.p1	Toxoplasma gondii
C5L680	Programmed cell death, putative	0.0108104	2.16478	-2.16478	5.3e-46	32.6	TRINITY_DN978_c0_g1_i1.p1	Perkinsus marinus
Q40297	Fucoxanthin-chlorophyll a-c binding protein A, chloroplastic	0.0203116	2.17395	-2.17395	5.1e-34	42.7	TRINITY_DN43288_c0_g1_i1.p1	Macrocystis pyrifera
O67716	Aspartate-semialdehyde dehydrogenase (ASA dehydrogenase) (ASADH) (EC 1.2.1.11) (Aspartate-beta-semialdehyde dehydrogenase)	0.000337121	2.17711	-2.17711	1.1e-74	46.1	TRINITY_DN34918_c0_g2_i1.p1	Aquifex aeolicus
Q7UZG3	Chaperone protein dnaK2 (HSP70-2) (Heat shock 70 kDa protein 2) (Heat shock protein 70-2)	5.93e-06	2.1842	-2.1842	1.9e-234	68.3	TRINITY_DN43271_c0_g1_i4.p1	Prochlorococcus marinus
P44499	Peptidyl-prolyl cis-trans isomerase B (PPIase B) (EC 5.2.1.8) (Rotamase B)	0.00675293	2.19465	-2.19465	1.1e-20	34.2	TRINITY_DN42425_c0_g4_i3.p1	Haemophilus influenzae
O05394	Cystathionine gamma-lyase (EC 4.4.1.1) (Gamma-cystathionase) (Homocysteine gamma-lyase) (EC 4.4.1.2)	5.01e-06	2.20087	-2.20087	3e-78	42.7	TRINITY_DN34563_c0_g1_i4.p1	Bacillus subtilis
Q42290	Probable mitochondrial-processing peptidase subunit beta, mitochondrial (EC 3.4.24.64) (Beta-MPP) (Complex III subunit I) (Core protein I) (Cytochrome b-c1 complex subunit 1, mitochondrial) (Ubiquinol-cytochrome c oxidoreductase core protein 1)	4.82e-06	2.20578	-2.20578	2.3e-68	35.1	TRINITY_DN41905_c1_g7_i1.p1	Arabidopsis thaliana
Q84K11	Serine/threonine-protein phosphatase 5 (EC 3.1.3.16) (LePP5)	7.58e-05	2.2069	-2.2069	2.8e-68	39.6	TRINITY_DN38801_c2_g2_i1.p1	Solanum lycopersicum
Q40300	Fucoxanthin-chlorophyll a-c binding protein F, chloroplastic (Fragment)	7.58e-05	2.20705	-2.20705	3.5e-30	42.8	TRINITY_DN42836_c1_g1_i2.p1	Macrocystis pyrifera
Hypothetical Protein	NA	0.00144765	2.2145	-2.2145	NA	NA	TRINITY_DN37868_c0_g1_i2.p2	NA
A0A1Q9C7Y8	Putative sulfite oxidase, mitochondrial	0.00138884	2.22347	-2.22347	6.9e-32	55.7	TRINITY_DN19263_c0_g1_i2.p2	Symbiodinium microadriaticum
A0A1Q9DKM4	Tyrosyl-DNA phosphodiesterase 2	3.88e-06	2.22877	-2.22877	4.6e-112	52.3	TRINITY_DN43088_c0_g1_i6.p2	Symbiodinium microadriaticum
A0A1Q9EBF5	PKS_DH domain-containing protein	0.00132599	2.23333	-2.23333	5.3e-101	83.6	TRINITY_DN49664_c0_g1_i1.p1	Symbiodinium microadriaticum
P09104	Gamma-enolase (EC 4.2.1.11) (2-phospho-D-glycerate hydro-lyase) (Enolase 2) (Neural enolase) (Neuron-specific enolase) (NSE)	3.55e-06	2.23805	-2.23805	5.8e-152	64.1	TRINITY_DN42094_c0_g6_i1.p1	Homo sapiens
Q96UH7	Fructose-bisphosphate aldolase 1 (FBP aldolase 1) (FBPA 1) (EC 4.1.2.13) (Fructose-1,6-bisphosphate aldolase 1)	7.77e-06	2.23814	-2.23814	7.3e-115	58	TRINITY_DN41966_c0_g1_i9.p1	Paracoccidioides lutzii
Q4L6I1	30S ribosomal protein S1	3.45e-06	2.24305	-2.24305	2.4e-22	30.5	TRINITY_DN43004_c0_g1_i9.p1	Staphylococcus haemolyticus
O44001	Heat shock protein 90	3.44e-06	2.24438	-2.24438	8.7e-82	76.9	TRINITY_DN41587_c1_g1_i4.p1	Eimeria tenella
A0A1Q9CXJ1	POC1 centriolar protein-like B	0.00880544	2.24541	-2.24541	1.4e-99	44.3	TRINITY_DN27689_c0_g1_i1.p1	Symbiodinium microadriaticum
Q40300	Fucoxanthin-chlorophyll a-c binding protein F, chloroplastic (Fragment)	3.25e-06	2.25069	-2.25069	3.6e-32	40.3	TRINITY_DN43095_c2_g1_i1.p1	Macrocystis pyrifera
P31692	ADP,ATP carrier protein (ADP/ATP translocase) (Adenine nucleotide translocator) (ANT)	2.71e-06	2.26944	-2.26944	1.3e-89	55.1	TRINITY_DN42608_c0_g2_i9.p1	Parachlorella kessleri
A0A1Q9C726	Polyketide synthase PksL (Fragment)	4.34e-05	2.28286	-2.28286	2.3e-84	85.7	TRINITY_DN49674_c0_g1_i1.p1	Symbiodinium microadriaticum
Q5R6D1	Cathepsin B (EC 3.4.22.1) [Cleaved into: Cathepsin B light chain; Cathepsin B heavy chain]	4.33e-05	2.28416	-2.28416	6.4e-58	42.8	TRINITY_DN57753_c0_g1_i1.p1	Pongo abelii
Hypothetical Protein	NA	0.00789779	2.28529	-2.28529	NA	NA	TRINITY_DN77773_c0_g1_i1.p1	NA
A0A1Q9CW36	Uncharacterized protein (Fragment)	2.28e-06	2.28633	-2.28633	7.5e-08	39.5	TRINITY_DN23300_c0_g1_i2.p1	Symbiodinium microadriaticum
P05631	ATP synthase subunit gamma, mitochondrial (ATP synthase F1 subunit gamma) (F-ATPase gamma subunit)	0.00771773	2.29522	-2.29522	4.9e-43	38.6	TRINITY_DN72127_c0_g1_i1.p1	Bos taurus
Q12613	Glutamine synthetase (GS) (EC 6.3.1.2) (Glutamate--ammonia ligase)	4.36e-06	2.3008	-2.3008	2e-108	55.9	TRINITY_DN42644_c0_g3_i1.p1	Colletotrichum gloeosporioides
C5K4P7	Uncharacterized protein	1.12e-05	2.30193	-2.30193	1.4e-142	51.1	TRINITY_DN41756_c0_g4_i1.p1	Perkinsus marinus
A0A1Q9F4W9	60S ribosomal protein L34	1.92e-06	2.30294	-2.30294	1.8e-56	66	TRINITY_DN63780_c0_g1_i1.p2	Symbiodinium microadriaticum
A0A1Q9CH92	Peptidylprolyl isomerase (EC 5.2.1.8)	0.0147535	2.32371	-2.32371	8.7e-31	47.6	TRINITY_DN57272_c0_g1_i1.p1	Symbiodinium microadriaticum
A0A1Q9EWS0	Uncharacterized protein	1.38e-06	2.33757	-2.33757	4.6e-19	60.7	TRINITY_DN41198_c4_g1_i2.p1	Symbiodinium microadriaticum
O14134	mRNA export factor elf1	3.02e-06	2.34393	-2.34393	3.2e-166	36.3	TRINITY_DN43277_c0_g1_i8.p1	Schizosaccharomyces pombe
P09041	Phosphoglycerate kinase 2 (EC 2.7.2.3) (Phosphoglycerate kinase, testis specific)	1.07e-06	2.36136	-2.36136	3.7e-63	58.5	TRINITY_DN42555_c0_g2_i1.p1	Mus musculus
A0A1Q9DKM4	Tyrosyl-DNA phosphodiesterase 2	9.87e-07	2.37247	-2.37247	5.6e-110	51.6	TRINITY_DN43088_c0_g1_i11.p2	Symbiodinium microadriaticum
E8Z6L5	60s acidic ribosomal protein p1	0.000102803	2.37271	-2.37271	1.3e-24	82.2	TRINITY_DN28066_c0_g1_i1.p1	Pfiesteria piscicida
P51874	Peridinin-chlorophyll a-binding protein, chloroplastic (PCP)	9.87e-07	2.37312	-2.37312	6.6e-77	86.2	TRINITY_DN42558_c0_g1_i2.p1	Symbiodinium sp.
Q1XDK1	Elongation factor Tu, chloroplastic (EF-Tu)	8.34e-07	2.38973	-2.38973	1.2e-149	63.8	TRINITY_DN42289_c1_g1_i7.p1	Pyropia yezoensis
B1WNP5	1-deoxy-D-xylulose 5-phosphate reductoisomerase (DXP reductoisomerase) (EC 1.1.1.267) (1-deoxyxylulose-5-phosphate reductoisomerase) (2-C-methyl-D-erythritol 4-phosphate synthase)	1.9e-06	2.39175	-2.39175	5.9e-129	57.1	TRINITY_DN36052_c0_g1_i1.p1	Crocosphaera subtropica
Q9S726	Probable ribose-5-phosphate isomerase 3, chloroplastic (EC 5.3.1.6) (Phosphoriboisomerase 3) (Protein EMBRYO DEFECTIVE 3119)	0.000595236	2.39886	-2.39886	1.6e-63	55.2	TRINITY_DN35910_c0_g1_i1.p1	Arabidopsis thaliana
Q9NES8	Serine/threonine-protein phosphatase 5 (EC 3.1.3.16)	4.82e-06	2.40058	-2.40058	1.9e-70	38.4	TRINITY_DN36996_c0_g1_i1.p1	Caenorhabditis elegans
P51874	Peridinin-chlorophyll a-binding protein, chloroplastic (PCP)	1.66e-06	2.4058	-2.4058	3.9e-84	82.1	TRINITY_DN42530_c1_g6_i5.p1	Symbiodinium sp.
A0A1Q9CMG7	Cation channel sperm-associated protein 1	1.38e-06	2.42528	-2.42528	1.3e-30	58.8	TRINITY_DN42306_c0_g1_i1.p1	Symbiodinium microadriaticum
P11144	Heat shock 70 kDa protein (HSP70) (74.3 kDa protein) (Cytoplasmic antigen)	0.000508795	2.43223	-2.43223	3.9e-265	74.1	TRINITY_DN42932_c1_g1_i2.p1	Plasmodium falciparum
Q02K94	3-oxoacyl-[acyl-carrier-protein] synthase 1 (EC 2.3.1.41) (3-oxoacyl-[acyl-carrier-protein] synthase I) (Beta-ketoacyl-ACP synthase I) (KAS I)	4.51e-07	2.44621	-2.44621	6e-120	55.5	TRINITY_DN27793_c0_g2_i1.p1	Pseudomonas aeruginosa
Q1XDK6	Acyl carrier protein (ACP)	3.98e-07	2.45797	-2.45797	4.2e-14	57.7	TRINITY_DN33311_c0_g1_i2.p1	Pyropia yezoensis
P34899	Serine hydroxymethyltransferase, mitochondrial (SHMT) (EC 2.1.2.1) (Glycine hydroxymethyltransferase) (Serine methylase)	1.09e-05	2.4589	-2.4589	9.2e-169	63.9	TRINITY_DN65220_c0_g1_i1.p1	Pisum sativum
A0A1Q9DVI1	Nucleotid_trans domain-containing protein	3.21e-07	2.48041	-2.48041	2.1e-86	99.4	TRINITY_DN40702_c1_g2_i3.p1	Symbiodinium microadriaticum
P51874	Peridinin-chlorophyll a-binding protein, chloroplastic (PCP)	2.38e-07	2.48258	-2.48258	6.2e-82	80	TRINITY_DN43392_c5_g1_i3.p2	Symbiodinium sp.
Q40300	Fucoxanthin-chlorophyll a-c binding protein F, chloroplastic (Fragment)	2.98e-07	2.48947	-2.48947	4.9e-29	44.6	TRINITY_DN43060_c0_g5_i1.p1	Macrocystis pyrifera
A0A1Q9C995	Multidrug resistance-associated protein 1	8.31e-06	2.49366	-2.49366	2.6e-223	59.1	TRINITY_DN32626_c0_g1_i1.p1	Symbiodinium microadriaticum
Q2RV21	ATP synthase subunit delta (ATP synthase F(1) sector subunit delta) (F-type ATPase subunit delta) (F-ATPase subunit delta)	5.85e-07	2.51283	-2.51283	1.8e-21	37.7	TRINITY_DN38914_c0_g1_i1.p1	Rhodospirillum rubrum
A0A1Q9EML6	TBC domain-containing protein C4G8.04	2.28e-07	2.51464	-2.51464	2e-239	67.6	TRINITY_DN41520_c0_g9_i1.p1	Symbiodinium microadriaticum
A0A1Q9DW61	Uncharacterized protein	5.72e-07	2.51611	-2.51611	6.2e-21	60	TRINITY_DN71894_c0_g1_i1.p1	Symbiodinium microadriaticum
Q52I78	Nicotinamide phosphoribosyltransferase (NAmPRTase) (Nampt) (EC 2.4.2.12) (Pre-B-cell colony-enhancing factor 1 homolog) (PBEF) (Visfatin)	1.49e-06	2.53456	-2.53456	5.2e-128	47.1	TRINITY_DN62962_c0_g1_i1.p1	Sus scrofa
P42037	60S acidic ribosomal protein P2 (Allergen Alt a 6) (Allergen Alt a VI) (Minor allergen Alt a 5) (allergen Alt a 5)	0.00391347	2.53563	-2.53563	1.1e-10	54.8	TRINITY_DN42420_c0_g1_i1.p2	Alternaria alternata
A5GV73	ATP synthase subunit delta (ATP synthase F(1) sector subunit delta) (F-type ATPase subunit delta) (F-ATPase subunit delta)	1.61e-07	2.54434	-2.54434	2.1e-08	29.5	TRINITY_DN23437_c0_g1_i1.p1	Synechococcus sp.
Q01238	Major basic nuclear protein 2 (Protein p14 alpha chain)	0.00329697	2.54775	-2.54775	2.2e-14	73.7	TRINITY_DN42585_c1_g1_i1.p2	Crypthecodinium cohnii
A0A1Q9DVV0	Uncharacterized protein	1.45e-07	2.55533	-2.55533	4.6e-249	85.1	TRINITY_DN41694_c2_g3_i1.p1	Symbiodinium microadriaticum
P26302	Phosphoribulokinase, chloroplastic (PRK) (PRKase) (EC 2.7.1.19) (Phosphopentokinase)	1.32e-07	2.57052	-2.57052	5.2e-80	46.9	TRINITY_DN41324_c0_g1_i1.p1	Triticum aestivum
P29185	Chaperonin CPN60-1, mitochondrial (HSP60-1)	1.01e-06	2.5782	-2.5782	5e-182	59.7	TRINITY_DN34886_c0_g1_i1.p1	Zea mays
A0A1Q9ENF7	2-methylcitrate dehydratase 1	1.4e-07	2.65909	-2.65909	2.1e-276	89.4	TRINITY_DN39809_c1_g1_i1.p1	Symbiodinium microadriaticum
P0CN05	Sulfate adenylyltransferase (EC 2.7.7.4) (ATP-sulfurylase) (Sulfate adenylate transferase) (SAT)	1.4e-07	2.65997	-2.65997	1.6e-81	43	TRINITY_DN56886_c0_g1_i1.p1	Cryptococcus neoformans
Q43157	Ribulose-phosphate 3-epimerase, chloroplastic (EC 5.1.3.1) (Pentose-5-phosphate 3-epimerase) (PPE) (R5P3E) (RPE)	3.94e-07	2.67775	-2.67775	6.5e-86	71.2	TRINITY_DN41571_c0_g1_i1.p1	Spinacia oleracea
Q25691	V-type proton ATPase subunit B (V-ATPase subunit B) (Vacuolar proton pump subunit B)	1.05e-05	2.69919	-2.69919	8.6e-218	76	TRINITY_DN42450_c0_g1_i2.p1	Plasmodium falciparum
A0A1Q9EPF4	Uncharacterized protein	2.33e-08	2.7176	-2.7176	3e-145	53	TRINITY_DN14553_c0_g1_i1.p1	Symbiodinium microadriaticum
Q9ZP06	Malate dehydrogenase 1, mitochondrial (EC 1.1.1.37) (Mitochondrial MDH1) (mMDH1) (Mitochondrial NAD-dependent malate dehydrogenase 1) (mNAD-MDH 1) (mtNAD-MDH1)	2.3e-08	2.72041	-2.72041	4.7e-85	53.6	TRINITY_DN3235_c0_g1_i1.p1	Arabidopsis thaliana
A0A1Q9F0U7	TPR_REGION domain-containing protein	0.000107405	2.72515	-2.72515	1.7e-268	70.7	TRINITY_DN33338_c0_g1_i2.p1	Symbiodinium microadriaticum
A2C033	50S ribosomal protein L1	0.00195507	2.74953	-2.74953	4.7e-32	36.6	TRINITY_DN2411_c0_g1_i1.p1	Prochlorococcus marinus
Q1XDK6	Acyl carrier protein (ACP)	6.92e-06	2.75636	-2.75636	3.3e-14	53.9	TRINITY_DN70543_c0_g1_i1.p1	Pyropia yezoensis
Q6NYL3	Peroxisomal bifunctional enzyme (PBE) (PBFE) (Multifunctional enzyme 1) (MFE1) [Includes: Enoyl-CoA hydratase/3,2-trans-enoyl-CoA isomerase (EC 4.2.1.17) (EC 5.3.3.8); 3-hydroxyacyl-CoA dehydrogenase (EC 1.1.1.35)]	8.82e-09	2.79664	-2.79664	6.4e-124	38	TRINITY_DN41559_c0_g4_i1.p1	Danio rerio
Q9BHM6	Octopine dehydrogenase (OcDH) (EC 1.5.1.11)	2.76e-08	2.80477	-2.80477	3.9e-80	38.4	TRINITY_DN42654_c0_g1_i1.p1	Pecten maximus
O13755	Fumarate reductase (FRDS) (EC 1.3.1.6) (FAD-dependent oxidoreductase) (NADH-dependent fumarate reductase)	7.11e-09	2.81464	-2.81464	5.8e-95	42.2	TRINITY_DN42832_c0_g1_i3.p1	Schizosaccharomyces pombe
Q9STX5	Endoplasmin homolog (Glucose-regulated protein 94 homolog) (GRP-94 homolog) (Heat shock protein 90-7) (AtHSP90.7) (AtHsp90-7) (Protein SHEPHERD)	7.11e-09	2.81531	-2.81531	3.9e-177	49.6	TRINITY_DN41078_c2_g4_i1.p1	Arabidopsis thaliana
Q8VCH0	3-ketoacyl-CoA thiolase B, peroxisomal (EC 2.3.1.155) (EC 2.3.1.16) (EC 2.3.1.9) (Acetyl-CoA acyltransferase B) (Beta-ketothiolase B) (Peroxisomal 3-oxoacyl-CoA thiolase B)	5.09e-09	2.84579	-2.84579	7.1e-117	54.8	TRINITY_DN42404_c0_g2_i6.p2	Mus musculus
P26302	Phosphoribulokinase, chloroplastic (PRK) (PRKase) (EC 2.7.1.19) (Phosphopentokinase)	1.7e-08	2.84915	-2.84915	2.1e-79	46.4	TRINITY_DN41324_c0_g2_i1.p1	Triticum aestivum
Q8ZRS8	Aconitate hydratase B (ACN) (Aconitase) (EC 4.2.1.3) ((2R,3S)-2-methylisocitrate dehydratase) ((2S,3R)-3-hydroxybutane-1,2,3-tricarboxylate dehydratase) (2-methyl-cis-aconitate hydratase) (EC 4.2.1.99) (Iron-responsive protein-like) (IRP-like) (RNA-binding protein)	4.7e-09	2.85865	-2.85865	0	70.3	TRINITY_DN25531_c0_g1_i1.p1	Salmonella typhimurium
A0A1Q9EVX8	Uncharacterized protein	3.25e-07	2.87477	-2.87477	1.4e-45	69.6	TRINITY_DN41504_c0_g1_i7.p1	Symbiodinium microadriaticum
P09437	Cytochrome b2, mitochondrial (EC 1.1.2.3) (L-lactate dehydrogenase [Cytochrome]) (L-lactate ferricytochrome C oxidoreductase) (L-LCR)	3.69e-09	2.87877	-2.87877	3.1e-110	46.5	TRINITY_DN40008_c0_g3_i1.p2	Wickerhamomyces anomalus
P50430	Arylsulfatase B (ASB) (EC 3.1.6.12) (N-acetylgalactosamine-4-sulfatase) (G4S)	0.00127183	2.88091	-2.88091	2.2e-46	32.7	TRINITY_DN14478_c0_g1_i1.p1	Rattus norvegicus
A0A1Z5JUB2	Peptidyl-prolyl cis-trans isomerase (PPIase) (EC 5.2.1.8)	2.89e-07	2.89327	-2.89327	3.3e-43	47.3	TRINITY_DN51329_c0_g1_i1.p1	Fistulifera solaris
A0A1Q9CID1	Uncharacterized protein	6.4e-09	2.93341	-2.93341	0	85.1	TRINITY_DN37100_c0_g2_i3.p1	Symbiodinium microadriaticum
O13755	Fumarate reductase (FRDS) (EC 1.3.1.6) (FAD-dependent oxidoreductase) (NADH-dependent fumarate reductase)	0.00195112	2.94139	-2.94139	9.1e-45	43.3	TRINITY_DN43042_c0_g6_i3.p1	Schizosaccharomyces pombe
Q5B630	Polyadenylate-binding protein, cytoplasmic and nuclear (PABP) (Poly(A)-binding protein) (Polyadenylate tail-binding protein)	5.09e-09	2.95507	-2.95507	1.5e-123	43.8	TRINITY_DN42747_c0_g3_i7.p2	Emericella nidulans
P49951	Clathrin heavy chain 1	9.73e-10	2.9787	-2.9787	0	51.5	TRINITY_DN28246_c0_g1_i1.p1	Bos taurus
Q9SSA5	Peptidyl-prolyl cis-trans isomerase CYP38, chloroplastic (PPIase CYP38) (EC 5.2.1.8) (Rotamase CYP38) (Thylakoid lumen PPIase)	1.3e-07	2.98583	-2.98583	2.5e-57	37	TRINITY_DN19701_c0_g1_i1.p1	Arabidopsis thaliana
Q03168	Lysosomal aspartic protease (EC 3.4.23.-)	1.07e-06	3.00166	-3.00166	8.7e-77	43.7	TRINITY_DN31580_c0_g1_i2.p1	Aedes aegypti
Q4P331	ATP-dependent RNA helicase eIF4A (EC 3.6.4.13) (Eukaryotic initiation factor 4A) (eIF-4A) (Translation initiation factor 1)	9e-08	3.02235	-3.02235	6.1e-166	73.4	TRINITY_DN8529_c0_g1_i1.p1	Ustilago maydis
P18492	Glutamate-1-semialdehyde 2,1-aminomutase, chloroplastic (GSA) (EC 5.4.3.8) (Glutamate-1-semialdehyde aminotransferase) (GSA-AT)	3.48e-10	3.05525	-3.05525	2.2e-189	75.4	TRINITY_DN40927_c2_g5_i5.p1	Hordeum vulgare
A0A1Q9F6C9	Protein ZINC INDUCED FACILITATOR-LIKE 1	3.33e-08	3.1168	-3.1168	1.6e-78	78.4	TRINITY_DN19128_c0_g1_i1.p1	Symbiodinium microadriaticum
P99029	Peroxiredoxin-5, mitochondrial (EC 1.11.1.24) (Antioxidant enzyme B166) (AOEB166) (Liver tissue 2D-page spot 2D-0014IV) (PLP) (Peroxiredoxin V) (Prx-V) (Peroxisomal antioxidant enzyme) (Thioredoxin peroxidase PMP20) (Thioredoxin-dependent peroxiredoxin 5)	8.06e-11	3.15937	-3.15937	5.6e-41	55.7	TRINITY_DN65063_c0_g1_i1.p1	Mus musculus
A0A1Q9DAN2	Cupin_3 domain-containing protein	5.47e-11	3.19121	-3.19121	8.6e-38	74.8	TRINITY_DN31986_c0_g1_i2.p1	Symbiodinium microadriaticum
A0A1Q9EDY9	Pentatricopeptide repeat-containing protein, chloroplastic	4.95e-11	3.20104	-3.20104	4e-30	58.1	TRINITY_DN39816_c0_g1_i3.p1	Symbiodinium microadriaticum
B8HTK3	Probable cytosol aminopeptidase (EC 3.4.11.1) (Leucine aminopeptidase) (LAP) (EC 3.4.11.10) (Leucyl aminopeptidase)	0.000342967	3.24679	-3.24679	9.8e-125	49.7	TRINITY_DN42539_c0_g3_i1.p1	Cyanothece sp.
A0A1Q9D0T6	Uncharacterized protein	1.45e-07	3.2468	-3.2468	5.2e-180	69.1	TRINITY_DN42149_c3_g5_i1.p1	Symbiodinium microadriaticum
Q0A845	Malate synthase G (EC 2.3.3.9)	1.4e-07	3.25484	-3.25484	1.1e-213	50.9	TRINITY_DN69688_c0_g1_i1.p1	Alkalilimnicola ehrlichii
O04867	Glutamine synthetase (EC 6.3.1.2) (GS(1)) (Glutamate--ammonia ligase)	1.46e-11	3.29095	-3.29095	1.9e-26	73	TRINITY_DN42752_c2_g1_i5.p1	Alnus glutinosa
B0CFQ6	60 kDa chaperonin 1 (GroEL protein 1) (Protein Cpn60 1)	4.91e-09	3.31024	-3.31024	5.5e-141	50	TRINITY_DN41940_c4_g1_i1.p1	Acaryochloris marina
Q9SGC1	Probable phosphoglucomutase, cytoplasmic 2 (PGM 2) (EC 5.4.2.2) (Glucose phosphomutase 2)	2.61e-09	3.37189	-3.37189	4.6e-190	58	TRINITY_DN62827_c0_g1_i1.p1	Arabidopsis thaliana
P19595	UTP--glucose-1-phosphate uridylyltransferase (EC 2.7.7.9) (UDP-glucose pyrophosphorylase) (UDPGP) (UGPase)	2.73e-12	3.39987	-3.39987	2.9e-78	41.5	TRINITY_DN39655_c0_g5_i1.p1	Solanum tuberosum
Q1XDP2	ATP synthase subunit b', chloroplastic (ATP synthase F(0) sector subunit b') (ATPase subunit II)	1.73e-11	3.39997	-3.39997	1.7e-12	49.3	TRINITY_DN37523_c0_g2_i1.p1	Pyropia yezoensis
A0A1Q9DKM4	Tyrosyl-DNA phosphodiesterase 2	2.06e-12	3.42141	-3.42141	3.2e-43	59.7	TRINITY_DN43088_c0_g2_i1.p1	Symbiodinium microadriaticum
A0A1Q9EUD9	Ubiquitin-conjugating enzyme E2-17 kDa	2.06e-12	3.42608	-3.42608	4.4e-21	76.4	TRINITY_DN70394_c0_g1_i1.p1	Symbiodinium microadriaticum
A0A1Q9DFE4	ANK_REP_REGION domain-containing protein	7.13e-11	3.4508	-3.4508	4.2e-45	56	TRINITY_DN49685_c0_g1_i1.p1	Symbiodinium microadriaticum
Q59KI0	UTP--glucose-1-phosphate uridylyltransferase (EC 2.7.7.9) (UDP-glucose pyrophosphorylase) (UDPGP) (UGPase)	7.36e-10	3.48181	-3.48181	4.3e-79	41.4	TRINITY_DN39655_c0_g3_i1.p1	Candida albicans
A0A1Q9DZ67	Carbonic anhydrase 2	0.000129868	3.48698	-3.48698	6e-65	63.3	TRINITY_DN43233_c0_g1_i2.p1	Symbiodinium microadriaticum
A0A1Q9DTP6	Platelet glycoprotein Ib alpha chain	8.06e-05	3.60645	-3.60645	0	34.9	TRINITY_DN37963_c0_g2_i2.p1	Symbiodinium microadriaticum
Q00955	Acetyl-CoA carboxylase (ACC) (EC 6.4.1.2) (Fatty acid synthetase 3) (mRNA transport-defective protein 7) [Includes: Biotin carboxylase (EC 6.3.4.14)]	1.44e-10	3.61716	-3.61716	0	37.9	TRINITY_DN42955_c0_g6_i2.p1	Saccharomyces cerevisiae
Q4PBY6	Cytochrome c peroxidase, mitochondrial (CCP) (EC 1.11.1.5)	5.41e-14	3.64695	-3.64695	1.5e-54	48.3	TRINITY_DN38634_c0_g1_i1.p1	Ustilago maydis
Q76NM6	V-type proton ATPase catalytic subunit A (V-ATPase subunit A) (EC 7.1.2.2) (V-ATPase 69 kDa subunit) (Vacuolar proton pump subunit alpha)	3.34e-14	3.67964	-3.67964	2.9e-231	64.6	TRINITY_DN40714_c0_g7_i1.p1	Plasmodium falciparum
P06660	Heat shock-like 85 kDa protein	3.34e-14	3.81998	-3.81998	5e-150	42	TRINITY_DN31022_c0_g1_i1.p1	Trypanosoma cruzi
O78516	ATP-dependent zinc metalloprotease FtsH (EC 3.4.24.-)	2.22e-15	3.8566	-3.8566	4.6e-192	58.3	TRINITY_DN43309_c0_g1_i1.p1	Guillardia theta
O05399	Uncharacterized transporter YrhG	1.85e-05	3.94768	-3.94768	1.7e-18	34	TRINITY_DN42784_c0_g1_i6.p1	Bacillus subtilis
Q59094	Superoxide dismutase [Mn] (EC 1.15.1.1)	7.43e-15	4.11689	-4.11689	2e-58	52.4	TRINITY_DN40413_c0_g1_i2.p1	Acinetobacter baylyi
Q02KR1	Phosphoenolpyruvate synthase (PEP synthase) (EC 2.7.9.2) (Pyruvate, water dikinase)	9.27e-15	4.36666	-4.36666	3.4e-281	62.3	TRINITY_DN42705_c0_g1_i2.p1	Pseudomonas aeruginosa
A0A1Q9EXN6	Ras-related protein Rab-34	4.08e-16	4.60179	-4.60179	5.8e-37	55.1	TRINITY_DN20045_c0_g1_i1.p1	Symbiodinium microadriaticum
P00110	Cytochrome c6 (Cytochrome c-553) (Cytochrome c553) (Soluble cytochrome f)	8.52e-22	4.79756	-4.79756	1.1e-21	60.2	TRINITY_DN31873_c0_g2_i1.p1	Bumilleriopsis filiformis
Q5BCC5	Carbonic anhydrase (EC 4.2.1.1) (Carbonate dehydratase)	1.98e-31	6.0585	-6.0585	1.4e-09	24	TRINITY_DN42698_c0_g2_i9.p2	Emericella nidulans
A0R566	Carbonic anhydrase (EC 4.2.1.1) (Carbonate dehydratase)	5.95e-42	6.45133	-6.45133	4.3e-17	33.3	TRINITY_DN43026_c0_g2_i18.p1	Mycolicibacterium smegmatis
Q2JH51	Protein GrpE (HSP-70 cofactor)	0.0464367	12	-12	1.9e-21	34.8	TRINITY_DN38527_c0_g2_i1.p1	Synechococcus sp.
B9M6F9	50S ribosomal protein L15	0.0393832	12	-12	9.2e-07	31.3	TRINITY_DN51879_c0_g1_i1.p1	Geobacter daltonii
P36405	ADP-ribosylation factor-like protein 3	0.0393832	12	-12	9.1e-65	65	TRINITY_DN26831_c0_g2_i1.p1	Homo sapiens
A0A1Q9CBR6	Uncharacterized protein	0.030898	12	-12	6e-12	57.7	TRINITY_DN42179_c0_g1_i1.p2	Symbiodinium microadriaticum
A0A1Q9CL90	Casein kinase I (EC 2.7.11.1)	0.030898	12	-12	1.9e-73	78.4	TRINITY_DN31549_c0_g1_i1.p1	Symbiodinium microadriaticum
A0A1Q9CYP5	DUF1995 domain-containing protein	0.0276487	12	-12	2.3e-106	62.3	TRINITY_DN27979_c0_g1_i1.p1	Symbiodinium microadriaticum
A0A1Q9DES1	NFX1-type zinc finger-containing protein 1	0.0276487	12	-12	4.3e-101	71.4	TRINITY_DN12831_c0_g1_i1.p1	Symbiodinium microadriaticum
A2ZLC1	Polyprotein of EF-Ts, chloroplastic [Cleaved into: Plastid-specific ribosomal protein-7, chloroplastic; Elongation factor Ts, chloroplastic (EF-Ts)]	0.0276487	12	-12	3.8e-115	51.2	TRINITY_DN41149_c0_g2_i1.p1	Oryza sativa
Q5VRB2	Probable sodium/metabolite cotransporter BASS2, chloroplastic (Bile acid-sodium symporter family protein 2)	0.0276487	12	-12	1.9e-63	43.4	TRINITY_DN38730_c0_g1_i1.p1	Oryza sativa
Q94A68	Uncharacterized oxidoreductase At1g06690, chloroplastic (EC 1.-.-.-)	0.0276487	12	-12	1.9e-70	44.9	TRINITY_DN8755_c0_g1_i1.p1	Arabidopsis thaliana
A0A1Q9C7S1	Pentatricopeptide repeat-containing protein, chloroplastic	0.0273865	12	-12	1e-18	26.5	TRINITY_DN6121_c0_g1_i1.p1	Symbiodinium microadriaticum
A0A1Q9DEI8	Kinesin-like protein	0.0273865	12	-12	1.3e-126	66.3	TRINITY_DN40719_c0_g1_i2.p1	Symbiodinium microadriaticum
A0A1Q9F6Y4	Inter-alpha-trypsin inhibitor heavy chain H5	0.0273865	12	-12	1.2e-14	71	TRINITY_DN8817_c0_g1_i1.p1	Symbiodinium microadriaticum
A1C8D8	Vacuolar protein sorting/targeting protein 10 (Carboxypeptidase Y receptor) (CPY receptor) (Sortilin vps10) (Vacuolar carboxypeptidase sorting receptor vps10)	0.0273865	12	-12	1.1e-66	27.6	TRINITY_DN6529_c0_g1_i1.p1	Aspergillus clavatus
C1E8T0	Uncharacterized protein	0.0273865	12	-12	6.6e-51	39.4	TRINITY_DN50979_c0_g1_i1.p1	Micromonas commoda
Hypothetical Protein	NA	0.0273865	12	-12	NA	NA	TRINITY_DN32209_c0_g3_i1.p1	NA
P04464	Calmodulin (CaM)	0.0273865	12	-12	5.8e-18	38.1	TRINITY_DN18396_c0_g1_i1.p1	Triticum aestivum
P36982	Protein phosphatase 2C (PP2C) (EC 3.1.3.16)	0.0273865	12	-12	7.6e-70	41.1	TRINITY_DN22122_c0_g1_i1.p1	Leishmania chagasi
Q08168	58 kDa phosphoprotein (Heat shock-related protein) (HRP)	0.0273865	12	-12	5e-18	35.4	TRINITY_DN70142_c0_g1_i1.p1	Plasmodium berghei
Q550A8	Autophagy-related protein 3	0.0273865	12	-12	1.7e-62	41.9	TRINITY_DN25980_c0_g1_i1.p1	Dictyostelium discoideum
A0A0G4GME1	Uncharacterized protein	0.0273403	12	-12	9.9e-51	26.2	TRINITY_DN64477_c0_g1_i1.p1	Chromera velia
A0A1Q9C726	Polyketide synthase PksL (Fragment)	0.0273403	12	-12	7.6e-24	69	TRINITY_DN6914_c0_g1_i1.p1	Symbiodinium microadriaticum
A0A1Q9C764	C3H1-type domain-containing protein	0.0273403	12	-12	1.3e-89	84.9	TRINITY_DN32315_c0_g1_i2.p1	Symbiodinium microadriaticum
A0A1Q9C9W3	Cathepsin B	0.0273403	12	-12	2.1e-25	81.4	TRINITY_DN13716_c0_g1_i1.p1	Symbiodinium microadriaticum
A0A1Q9CC63	Cysteine--tRNA ligase	0.0273403	12	-12	1.2e-109	58.6	TRINITY_DN41094_c1_g3_i3.p1	Symbiodinium microadriaticum
A0A1Q9CM79	Uncharacterized protein	0.0273403	12	-12	1.2e-95	64.5	TRINITY_DN56678_c0_g1_i1.p1	Symbiodinium microadriaticum
A0A1Q9CNN9	Beta-glucosidase (EC 3.2.1.21)	0.0273403	12	-12	6.3e-97	57.4	TRINITY_DN51059_c0_g1_i1.p1	Symbiodinium microadriaticum
A0A1Q9CQB9	GTPase Der	0.0273403	12	-12	8e-190	46.9	TRINITY_DN38278_c0_g1_i2.p1	Symbiodinium microadriaticum
A0A1Q9D3B7	Uncharacterized protein	0.0273403	12	-12	6.8e-15	42.1	TRINITY_DN3851_c0_g1_i1.p1	Symbiodinium microadriaticum
A0A1Q9D583	KIF-binding protein	0.0273403	12	-12	1e-32	64.2	TRINITY_DN39451_c1_g1_i1.p1	Symbiodinium microadriaticum
A0A1Q9DFN9	Peroxin-7	0.0273403	12	-12	3.6e-28	71.3	TRINITY_DN21710_c0_g1_i2.p1	Symbiodinium microadriaticum
A0A1Q9DHY4	Uncharacterized protein	0.0273403	12	-12	2.7e-28	68.6	TRINITY_DN63547_c0_g1_i1.p1	Symbiodinium microadriaticum
A0A1Q9DIM7	ATP-dependent RNA helicase SUB2	0.0273403	12	-12	4.1e-155	43.7	TRINITY_DN42198_c3_g3_i1.p1	Symbiodinium microadriaticum
A0A1Q9DN85	Peptidylprolyl isomerase (EC 5.2.1.8)	0.0273403	12	-12	2e-34	73.8	TRINITY_DN39870_c0_g1_i3.p1	Symbiodinium microadriaticum
A0A1Q9DTI8	Ubiquinol oxidase 1a, mitochondrial	0.0273403	12	-12	1.6e-53	37.2	TRINITY_DN30793_c0_g1_i1.p1	Symbiodinium microadriaticum
A0A1Q9DXX3	Uncharacterized protein	0.0273403	12	-12	1.8e-91	49.2	TRINITY_DN25310_c0_g1_i2.p1	Symbiodinium microadriaticum
A0A1Q9E393	Uncharacterized protein	0.0273403	12	-12	8.1e-57	46.6	TRINITY_DN76807_c0_g1_i1.p1	Symbiodinium microadriaticum
A0A1Q9E3D1	Uncharacterized protein	0.0273403	12	-12	2.4e-249	54	TRINITY_DN40861_c0_g1_i2.p1	Symbiodinium microadriaticum
A0A1Q9E6I2	ATP-dependent zinc metalloprotease FtsH	0.0273403	12	-12	0	83.7	TRINITY_DN3476_c0_g1_i1.p1	Symbiodinium microadriaticum
A0A1Q9E984	rRNA adenine N(6)-methyltransferase (EC 2.1.1.-)	0.0273403	12	-12	0	50.8	TRINITY_DN42039_c0_g3_i1.p1	Symbiodinium microadriaticum
A0A1Q9EC94	Uncharacterized protein	0.0273403	12	-12	6.8e-13	63.2	TRINITY_DN32035_c0_g1_i2.p1	Symbiodinium microadriaticum
A0A1Q9EKC0	Uncharacterized protein	0.0273403	12	-12	1e-49	57.9	TRINITY_DN77928_c0_g1_i1.p1	Symbiodinium microadriaticum
A0A1Q9EWT4	Uncharacterized protein	0.0273403	12	-12	2e-11	27.6	TRINITY_DN42368_c1_g1_i1.p2	Symbiodinium microadriaticum
B8BVB6	Arginine biosynthesis bifunctional protein ArgJ, mitochondrial [Cleaved into: Arginine biosynthesis bifunctional protein ArgJ alpha chain; Arginine biosynthesis bifunctional protein ArgJ beta chain] [Includes: Glutamate N-acetyltransferase (GAT) (EC 2.3.1.35) (Ornithine acetyltransferase) (OATase) (Ornithine transacetylase); Amino-acid acetyltransferase (EC 2.3.1.1) (N-acetylglutamate synthase) (…	0.0273403	12	-12	1.4e-103	49.4	TRINITY_DN32958_c0_g1_i2.p1	Thalassiosira pseudonana
Hypothetical Protein	NA	0.0273403	12	-12	NA	NA	TRINITY_DN31578_c0_g1_i4.p1	NA
Hypothetical Protein	NA	0.0273403	12	-12	NA	NA	TRINITY_DN37001_c0_g1_i1.p1	NA
Hypothetical Protein	NA	0.0273403	12	-12	NA	NA	TRINITY_DN41460_c0_g2_i1.p1	NA
Hypothetical Protein	NA	0.0273403	12	-12	NA	NA	TRINITY_DN42662_c0_g1_i6.p1	NA
O00763	Acetyl-CoA carboxylase 2 (EC 6.4.1.2) (ACC-beta)	0.0273403	12	-12	0	38.5	TRINITY_DN42955_c0_g4_i4.p1	Homo sapiens
O27587	Nucleoside kinase (NK) (EC 2.7.1.-)	0.0273403	12	-12	1.7e-13	27	TRINITY_DN63006_c0_g1_i1.p1	Methanothermobacter thermautotrophicus
O44006	Pyruvate kinase (PK) (EC 2.7.1.40)	0.0273403	12	-12	6.7e-157	56.6	TRINITY_DN40832_c0_g1_i4.p1	Eimeria tenella
O49160	Eukaryotic translation initiation factor 3 subunit C (eIF3c) (Eukaryotic translation initiation factor 3 subunit 8) (eIF3 p110) (p105)	0.0273403	12	-12	3.2e-101	33.9	TRINITY_DN40335_c0_g1_i2.p1	Arabidopsis thaliana
P21863	Probable FKBP-type 16 kDa peptidyl-prolyl cis-trans isomerase (PPIase) (EC 5.2.1.8) (Rotamase)	0.0273403	12	-12	3.2e-17	37.4	TRINITY_DN595_c0_g1_i1.p1	Pseudomonas fluorescens
P28734	Aspartate aminotransferase, cytoplasmic (EC 2.6.1.1) (Transaminase A)	0.0273403	12	-12	4.1e-106	49.9	TRINITY_DN62830_c0_g1_i1.p1	Daucus carota
P31542	ATP-dependent Clp protease ATP-binding subunit ClpA homolog CD4B, chloroplastic	0.0273403	12	-12	2e-269	58.4	TRINITY_DN41869_c0_g3_i1.p1	Solanum lycopersicum
P36621	Adenylyl cyclase-associated protein (CAP)	0.0273403	12	-12	1.6e-24	25.8	TRINITY_DN2548_c0_g1_i1.p1	Schizosaccharomyces pombe
P46597	Acetylserotonin O-methyltransferase (EC 2.1.1.4) (Hydroxyindole O-methyltransferase) (HIOMT)	0.0273403	12	-12	3.4e-19	27.4	TRINITY_DN40891_c0_g1_i1.p1	Homo sapiens
P56989	FK506-binding protein (EC 5.2.1.8) (Peptidyl-prolyl cis-trans isomerase) (PPIase) (Rotamase)	0.0273403	12	-12	8.6e-22	51	TRINITY_DN77888_c0_g1_i1.p1	Neisseria meningitidis
Q2KHU8	Eukaryotic translation initiation factor 2 subunit 3 (EC 3.6.5.3) (Eukaryotic translation initiation factor 2 subunit gamma) (eIF-2-gamma)	0.0273403	12	-12	3.8e-180	69.2	TRINITY_DN76104_c0_g1_i1.p1	Bos taurus
Q3TIX9	U4/U6.U5 tri-snRNP-associated protein 2 (Inactive ubiquitin-specific peptidase 39)	0.0273403	12	-12	9.8e-113	46.6	TRINITY_DN56279_c0_g1_i1.p1	Mus musculus
Q503L9	Nucleoredoxin (EC 1.8.1.8)	0.0273403	12	-12	1e-55	36.1	TRINITY_DN13507_c0_g1_i1.p1	Danio rerio
Q53RK8	DEAD-box ATP-dependent RNA helicase 21 (EC 3.6.4.13)	0.0273403	12	-12	3.3e-160	51.7	TRINITY_DN36246_c0_g1_i1.p1	Oryza sativa
Q5ATG5	Acyl-CoA dehydrogenase apdG (EC 1.-.-.-) (Aspyridones biosynthesis protein G)	0.0273403	12	-12	4.3e-76	39.4	TRINITY_DN52014_c0_g1_i1.p1	Emericella nidulans
Q5JTY5	COBW domain-containing protein 3 (Cobalamin synthase W domain-containing protein 3)	0.0273403	12	-12	2.1e-40	39.2	TRINITY_DN445_c0_g1_i1.p1	Homo sapiens
Q5Z974	ATP-dependent zinc metalloprotease FTSH 1, chloroplastic (OsFTSH1) (EC 3.4.24.-)	0.0273403	12	-12	4.7e-74	51	TRINITY_DN42428_c2_g3_i3.p1	Oryza sativa
Q7MHB1	Methionine synthase (EC 2.1.1.13) (5-methyltetrahydrofolate--homocysteine methyltransferase) (Methionine synthase, vitamin-B12 dependent) (MS)	0.0273403	12	-12	2.9e-91	33.8	TRINITY_DN8868_c0_g1_i1.p1	Vibrio vulnificus
Q7TXL8	Phenolphthiocerol/phthiocerol polyketide synthase subunit C (EC 2.3.1.292) ((Phenol)carboxyphthiodiolenone synthase subunit C) (Beta-ketoacyl-acyl-carrier-protein synthase I) (Phthiocerol synthesis polyketide synthase type I PpsC)	0.0273403	12	-12	3.2e-65	36.5	TRINITY_DN3261_c0_g1_i1.p1	Mycobacterium bovis
Q8GW20	Uncharacterized protein At5g03900, chloroplastic	0.0273403	12	-12	2.8e-43	33.1	TRINITY_DN28973_c0_g1_i2.p1	Arabidopsis thaliana
Q8H7F6	Bifunctional monothiol glutaredoxin-S16, chloroplastic (AtGrxS16) (Atypical GIY-YIG endonuclease) (EC 3.1.-.-) (CAX-interacting protein 2) (CAXIP1-like protein)	0.0273403	12	-12	5.8e-40	37.1	TRINITY_DN40759_c0_g1_i4.p1	Arabidopsis thaliana
Q8ILC1	STI1-like protein	0.0273403	12	-12	3.4e-53	43.1	TRINITY_DN42681_c1_g8_i1.p1	Plasmodium falciparum
Q8N6R0	eEF1A lysine and N-terminal methyltransferase (eEF1A-KNMT) (Methyltransferase-like protein 13) [Includes: eEF1A lysine methyltransferase (EC 2.1.1.-); eEF1A N-terminal methyltransferase (EC 2.1.1.-)]	0.0273403	12	-12	5.2e-12	29.2	TRINITY_DN39353_c0_g4_i3.p1	Homo sapiens
Q8RWB1	Pre-mRNA splicing factor SR-like 1 (AtSRL1)	0.0273403	12	-12	1.1e-25	35.1	TRINITY_DN42126_c1_g1_i1.p1	Arabidopsis thaliana
Q8UVD9	Far upstream element-binding protein 2 (FUSE-binding protein 2) (KH type-splicing regulatory protein) (KSRP) (Zipcode-binding protein 2)	0.0273403	12	-12	1.8e-14	28.3	TRINITY_DN24896_c0_g1_i1.p1	Gallus gallus
Q94K73	Phenylalanine--tRNA ligase, chloroplastic/mitochondrial (EC 6.1.1.20) (Phenylalanyl-tRNA synthetase) (PheRS)	0.0273403	12	-12	1.1e-94	51.8	TRINITY_DN25221_c0_g1_i1.p1	Arabidopsis thaliana
Q968X7	Pyruvate dehydrogenase [NADP(+)] (EC 1.2.1.51) (CpPNO) (Pyruvate:NADP(+) oxidoreductase)	0.0273403	12	-12	1.4e-53	38.3	TRINITY_DN43270_c0_g5_i1.p1	Cryptosporidium parvum
Q96VA4	1,4-alpha-glucan-branching enzyme (EC 2.4.1.18) (Glycogen-branching enzyme)	0.0273403	12	-12	9.7e-60	32.4	TRINITY_DN33205_c0_g1_i1.p1	Aspergillus oryzae
Q9C5U3	26S proteasome regulatory subunit 8 homolog A (26S proteasome AAA-ATPase subunit RPT6a) (26S proteasome subunit 8 homolog A) (Regulatory particle triple-A ATPase subunit 6a)	0.0273403	12	-12	5.8e-172	80.6	TRINITY_DN26672_c0_g1_i1.p1	Arabidopsis thaliana
Q9DE26	RuvB-like 1 (EC 3.6.4.12) (Pontin)	0.0273403	12	-12	2.2e-193	75.2	TRINITY_DN32271_c0_g2_i2.p1	Xenopus laevis
Q9KGF4	Cysteine--tRNA ligase (EC 6.1.1.16) (Cysteinyl-tRNA synthetase) (CysRS)	0.0273403	12	-12	3.4e-06	64.1	TRINITY_DN22370_c0_g1_i1.p1	Bacillus halodurans
Q9LT08	26S proteasome non-ATPase regulatory subunit 14 homolog (EC 3.4.19.-) (26S proteasome regulatory subunit RPN11) (AtRPN11)	0.0273403	12	-12	2e-124	74.2	TRINITY_DN64162_c0_g1_i1.p1	Arabidopsis thaliana
Q9S7C0	Heat shock 70 kDa protein 14 (Heat shock protein 70-14) (AtHsp70-14) (Heat shock protein 91)	0.0273403	12	-12	2.7e-120	34.6	TRINITY_DN43331_c0_g1_i1.p1	Arabidopsis thaliana
Q9VYS3	Regulator of nonsense transcripts 1 homolog (EC 3.6.4.-)	0.0273403	12	-12	2.1e-57	36.2	TRINITY_DN35433_c0_g2_i1.p1	Drosophila melanogaster
Q9Z1F9	SUMO-activating enzyme subunit 2 (EC 2.3.2.-) (Anthracycline-associated resistance ARX) (Ubiquitin-like 1-activating enzyme E1B) (Ubiquitin-like modifier-activating enzyme 2)	0.0273403	12	-12	1.9e-99	39.1	TRINITY_DN40762_c0_g1_i7.p1	Mus musculus
Q9Z2Q4	Methionine synthase (MS) (EC 2.1.1.13) (5-methyltetrahydrofolate--homocysteine methyltransferase) (Cobalamin-dependent methionine synthase) (Vitamin-B12 dependent methionine synthase)	0.0273403	12	-12	0	50.6	TRINITY_DN33001_c0_g1_i2.p1	Rattus norvegicus
A0A1Q9CLV0	Anaphase-promoting complex subunit 8	0.0273166	12	-12	6e-15	77.2	TRINITY_DN50323_c0_g1_i1.p1	Symbiodinium microadriaticum
A0A1Q9DEM7	TPR_REGION domain-containing protein	0.0273166	12	-12	1.3e-96	70.2	TRINITY_DN79768_c0_g1_i1.p1	Symbiodinium microadriaticum
A4RW83	Protein translocase subunit SecA, chloroplastic (EC 7.4.2.4)	0.0273166	12	-12	2.2e-270	52.7	TRINITY_DN19250_c0_g1_i1.p1	Ostreococcus lucimarinus
O75533	Splicing factor 3B subunit 1 (Pre-mRNA-splicing factor SF3b 155 kDa subunit) (SF3b155) (Spliceosome-associated protein 155) (SAP 155)	0.0273166	12	-12	0	76.4	TRINITY_DN1845_c0_g1_i1.p1	Homo sapiens
O94255	Carbonic anhydrase (EC 4.2.1.1) (Carbonate dehydratase)	0.0273166	12	-12	2.6e-10	34.9	TRINITY_DN42992_c0_g2_i2.p1	Schizosaccharomyces pombe
Q5R614	Leucine--tRNA ligase, cytoplasmic (EC 6.1.1.4) (Leucyl-tRNA synthetase) (LeuRS)	0.0273166	12	-12	2.4e-226	44.7	TRINITY_DN33491_c0_g1_i2.p1	Pongo abelii
Q968X7	Pyruvate dehydrogenase [NADP(+)] (EC 1.2.1.51) (CpPNO) (Pyruvate:NADP(+) oxidoreductase)	0.0273166	12	-12	0	41.1	TRINITY_DN43270_c0_g1_i1.p1	Cryptosporidium parvum
A0A0G4G2V6	HTH OST-type domain-containing protein	0.0272159	12	-12	1.6e-39	38.4	TRINITY_DN39093_c0_g2_i1.p1	Vitrella brassicaformis
A0A1Q9C381	Putative dipeptidase	0.0272159	12	-12	2.6e-248	75.1	TRINITY_DN2333_c0_g1_i1.p1	Symbiodinium microadriaticum
A0A1Q9CCS4	Reticulocyte-binding protein 2-like a	0.0272159	12	-12	4.7e-277	31	TRINITY_DN34986_c0_g1_i2.p1	Symbiodinium microadriaticum
A0A1Q9E521	Cold shock-like protein CspLB	0.0272159	12	-12	3.9e-50	63.5	TRINITY_DN42011_c0_g5_i1.p2	Symbiodinium microadriaticum
A0A1Q9EE55	Uncharacterized protein	0.0272159	12	-12	3.5e-20	42	TRINITY_DN43094_c0_g2_i2.p1	Symbiodinium microadriaticum
P20054	Protein PYR1-3 [Includes: Glutamine-dependent carbamoyl-phosphate synthase (EC 6.3.5.5); Aspartate carbamoyltransferase (EC 2.1.3.2); Dihydroorotase (EC 3.5.2.3)]	0.0272159	12	-12	0	52.6	TRINITY_DN40731_c1_g5_i2.p1	Dictyostelium discoideum
P93768	Probable 26S proteasome non-ATPase regulatory subunit 3 (26S proteasome subunit S3) (26S proteasome regulatory subunit RPN3) (Nuclear antigen 21D7)	0.0272159	12	-12	2.4e-95	44	TRINITY_DN42643_c0_g1_i1.p1	Nicotiana tabacum
Q21355	Glutathione S-transferase 4 (EC 2.5.1.18) (CeGST1) (GST class-sigma)	0.0272159	12	-12	4e-12	32.9	TRINITY_DN31368_c0_g1_i1.p1	Caenorhabditis elegans
A0A1Q9D7L1	Oxygen-independent coproporphyrinogen-III oxidase-like protein	0.0269967	12	-12	0	62.3	TRINITY_DN76121_c0_g1_i1.p1	Symbiodinium microadriaticum
D2Z027	O-ureido-L-serine synthase (EC 2.6.99.3) (Cysteine synthase homolog DscD) (EC 2.5.1.47) (O-acetylserine sulfhydrylase)	0.0269967	12	-12	1.3e-87	50.8	TRINITY_DN35577_c0_g1_i1.p1	Streptomyces lavendulae
Hypothetical Protein	NA	0.0269967	12	-12	NA	NA	TRINITY_DN2415_c0_g1_i1.p1	NA
Q8H112	PGR5-like protein 1A, chloroplastic (Ferredoxin-plastoquinone reductase 1)	0.0269967	12	-12	8.5e-08	41.3	TRINITY_DN11022_c0_g1_i1.p1	Arabidopsis thaliana
Q91YR7	Pre-mRNA-processing factor 6 (PRP6 homolog) (U5 snRNP-associated 102 kDa protein) (U5-102 kDa protein)	0.0269967	12	-12	1.5e-103	49.3	TRINITY_DN11813_c0_g1_i1.p1	Mus musculus
A0A1Q9CNB5	Synaptic vesicle 2-related protein	0.026626	12	-12	3.7e-221	89.5	TRINITY_DN41474_c3_g2_i10.p1	Symbiodinium microadriaticum
A0A1Q9D3Y6	Uncharacterized protein	0.026626	12	-12	2e-90	66.1	TRINITY_DN49590_c0_g1_i1.p1	Symbiodinium microadriaticum
A0A1Q9F7C8	Fructose-bisphosphate aldolase (EC 4.1.2.13)	0.026626	12	-12	2.2e-53	37.2	TRINITY_DN35438_c0_g2_i3.p1	Symbiodinium microadriaticum
A0A1Z5JLR5	Uncharacterized protein	0.026626	12	-12	1.8e-32	40.1	TRINITY_DN56972_c0_g1_i1.p1	Fistulifera solaris
O14018	Serine--tRNA ligase, cytoplasmic (EC 6.1.1.11) (Seryl-tRNA synthetase) (SerRS) (Seryl-tRNA(Ser/Sec) synthetase)	0.026626	12	-12	1.8e-119	49.6	TRINITY_DN18548_c0_g1_i1.p1	Schizosaccharomyces pombe
P28723	Formate--tetrahydrofolate ligase (EC 6.3.4.3) (10-formyletrahydrofolate synthetase) (FHS) (FTHFS) (Formyltetrahydrofolate synthetase)	0.026626	12	-12	2.5e-191	55.6	TRINITY_DN5560_c0_g1_i1.p1	Spinacia oleracea
Q38931	Peptidyl-prolyl cis-trans isomerase FKBP62 (PPIase FKBP62) (EC 5.2.1.8) (70 kDa peptidyl-prolyl isomerase) (FK506-binding protein 62) (AtFKBP62) (Immunophilin FKBP62) (Peptidylprolyl isomerase ROF1) (Protein ROTAMASE FKBP 1) (Rotamase)	0.026626	12	-12	2.6e-87	38.9	TRINITY_DN33597_c0_g2_i1.p1	Arabidopsis thaliana
R1CNP2	Glyco_hydro_19_cat domain-containing protein (Fragment)	0.026626	12	-12	1.5e-42	40.3	TRINITY_DN42077_c4_g9_i1.p1	Emiliania huxleyi
A0A1Q9CFN6	Hydroxyacyl-coenzyme A dehydrogenase, mitochondrial	0.0264646	12	-12	3.3e-12	48.4	TRINITY_DN32985_c0_g1_i2.p1	Symbiodinium microadriaticum
A8HS48	40S ribosomal protein S3a	0.0264646	12	-12	6.5e-94	68.3	TRINITY_DN38199_c0_g1_i2.p2	Chlamydomonas reinhardtii
O67327	Cold shock-like protein	0.0264646	12	-12	5.2e-06	43.7	TRINITY_DN3702_c0_g1_i1.p1	Aquifex aeolicus
O97396	Alpha-amylase (EC 3.2.1.1) (1,4-alpha-D-glucan glucanohydrolase)	0.0264646	12	-12	5.6e-11	28.6	TRINITY_DN56720_c0_g1_i1.p1	Phaedon cochleariae
P13860	Exoglucanase 1 (EC 3.2.1.91) (1,4-beta-cellobiohydrolase) (Exocellobiohydrolase I) (Exoglucanase I)	0.0264646	12	-12	3.2e-48	33.1	TRINITY_DN27935_c0_g1_i1.p1	Phanerochaete chrysosporium
P15567	Phosphoribosylaminoimidazole carboxylase (EC 4.1.1.21) (AIR carboxylase) (AIRC)	0.0264646	12	-12	4.6e-143	50	TRINITY_DN39873_c0_g3_i2.p1	Schizosaccharomyces pombe
P39333	Cyclic-di-GMP-binding biofilm dispersal mediator protein	0.0264646	12	-12	3.3e-06	27.5	TRINITY_DN63666_c0_g1_i1.p1	Escherichia coli
P42525	Extracellular signal-regulated kinase 1 (ERK1) (EC 2.7.11.24) (MAP kinase 1)	0.0264646	12	-12	1.8e-64	35	TRINITY_DN16763_c0_g1_i1.p1	Dictyostelium discoideum
P47990	Xanthine dehydrogenase/oxidase [Includes: Xanthine dehydrogenase (XD) (EC 1.17.1.4); Xanthine oxidase (XO) (EC 1.17.3.2) (Xanthine oxidoreductase) (XOR)]	0.0264646	12	-12	1.1e-184	32.9	TRINITY_DN29752_c0_g2_i1.p1	Gallus gallus
P53994	Ras-related protein Rab-2A	0.0264646	12	-12	3.1e-84	73.1	TRINITY_DN65407_c0_g1_i1.p1	Mus musculus
Q58623	Putative cation-transporting ATPase MJ1226 (EC 7.2.2.-)	0.0264646	12	-12	2.4e-20	38.7	TRINITY_DN40721_c0_g1_i1.p1	Methanocaldococcus jannaschii
Q5RC80	RNA-binding protein 39 (RNA-binding motif protein 39)	0.0264646	12	-12	9.9e-42	35.5	TRINITY_DN18700_c0_g1_i1.p1	Pongo abelii
Q8NBZ7	UDP-glucuronic acid decarboxylase 1 (EC 4.1.1.35) (UDP-glucuronate decarboxylase 1) (UGD) (UXS-1)	0.0264646	12	-12	9e-109	58.9	TRINITY_DN21945_c0_g1_i1.p1	Homo sapiens
Q8YQD8	Putative diflavin flavoprotein A 3 (EC 1.-.-.-)	0.0264646	12	-12	1.9e-104	47.4	TRINITY_DN40112_c0_g1_i2.p1	Nostoc sp.
Q9LJL3	Presequence protease 1, chloroplastic/mitochondrial (AtPreP1) (PreP 1) (EC 3.4.24.-) (Zinc metalloprotease 1) (AtZnMP1)	0.0264646	12	-12	1.3e-264	50.7	TRINITY_DN26905_c0_g1_i1.p1	Arabidopsis thaliana
Q9M888	T-complex protein 1 subunit zeta 1 (TCP-1-zeta 1) (CCT-zeta 1) (Chaperonin CCT6A)	0.0264646	12	-12	1.1e-178	60.1	TRINITY_DN41811_c5_g4_i1.p1	Arabidopsis thaliana
A0A1Q9C5F0	Heterogeneous nuclear ribonucleoprotein U	0.0262671	12	-12	4.3e-139	37.5	TRINITY_DN37921_c0_g6_i3.p1	Symbiodinium microadriaticum
A0A1Q9CBV6	C3H1-type domain-containing protein	0.0262671	12	-12	4.6e-65	56	TRINITY_DN64060_c0_g1_i1.p1	Symbiodinium microadriaticum
A0A1Q9CW45	Putative serine/threonine-protein kinase nek3	0.0262671	12	-12	3.2e-67	42.1	TRINITY_DN16450_c0_g1_i1.p1	Symbiodinium microadriaticum
A0A1Q9D705	ATP-dependent DNA helicase (EC 3.6.4.12) (Fragment)	0.0262671	12	-12	9.6e-58	78.7	TRINITY_DN34501_c0_g2_i1.p1	Symbiodinium microadriaticum
A0A1Q9DRK5	Uncharacterized protein	0.0262671	12	-12	1.1e-18	67.6	TRINITY_DN41160_c0_g1_i8.p1	Symbiodinium microadriaticum
A0A1Q9E521	Cold shock-like protein CspLB	0.0262671	12	-12	1.7e-64	77.6	TRINITY_DN71904_c0_g1_i1.p1	Symbiodinium microadriaticum
A0A1Q9EFP0	Ubiquitin-like domain-containing protein	0.0262671	12	-12	1.4e-74	43.1	TRINITY_DN20974_c0_g1_i1.p1	Symbiodinium microadriaticum
A0A2H4DGV9	Glutamine synthetase (EC 6.3.1.2)	0.0262671	12	-12	8.3e-94	100	TRINITY_DN41661_c1_g3_i1.p1	Tridacna squamosa
Q9SYM5	Trifunctional UDP-glucose 4,6-dehydratase/UDP-4-keto-6-deoxy-D-glucose 3,5-epimerase/UDP-4-keto-L-rhamnose-reductase RHM1 (Protein REPRESSOR OF LRX1 1) (Rhamnose biosynthetic enzyme 1) (AtRHM1) [Includes: UDP-glucose 4,6-dehydratase (EC 4.2.1.76); UDP-4-keto-6-deoxy-D-glucose 3,5-epimerase/UDP-4-keto-L-rhamnose 4-keto-reductase (EC 1.1.1.-) (EC 5.1.3.-)]	0.0262671	12	-12	2e-214	55.5	TRINITY_DN30571_c0_g2_i1.p1	Arabidopsis thaliana
A0A0M0JYD7	Uncharacterized protein	0.0260535	12	-12	5.4e-56	44.5	TRINITY_DN42900_c0_g1_i13.p1	Chrysochromulina tobinii
A0A1Q9D7I7	Endonuclease 8-like 3	0.0260535	12	-12	5.3e-115	63.8	TRINITY_DN76425_c0_g1_i1.p1	Symbiodinium microadriaticum
A0A1Q9DY18	Replication factor C subunit 1	0.0260535	12	-12	1.3e-158	89	TRINITY_DN25805_c0_g1_i1.p1	Symbiodinium microadriaticum
P09437	Cytochrome b2, mitochondrial (EC 1.1.2.3) (L-lactate dehydrogenase [Cytochrome]) (L-lactate ferricytochrome C oxidoreductase) (L-LCR)	0.0260535	12	-12	1.2e-13	57.4	TRINITY_DN42832_c0_g4_i1.p2	Wickerhamomyces anomalus
Q9NES8	Serine/threonine-protein phosphatase 5 (EC 3.1.3.16)	0.0260535	12	-12	1.2e-69	37.9	TRINITY_DN36996_c0_g3_i1.p1	Caenorhabditis elegans
Q9ULM3	YEATS domain-containing protein 2	0.0260535	12	-12	9.8e-12	34.7	TRINITY_DN42906_c0_g2_i1.p1	Homo sapiens
A0A1Q9DTK0	DNA mismatch repair protein Mlh3	0.0257469	12	-12	8.5e-56	54.7	TRINITY_DN38306_c0_g1_i1.p1	Symbiodinium microadriaticum
A0A1Q9ETK9	Erythronolide synthase, modules 5 and 6	0.0257469	12	-12	4.8e-101	77.1	TRINITY_DN11577_c0_g1_i1.p1	Symbiodinium microadriaticum
O13755	Fumarate reductase (FRDS) (EC 1.3.1.6) (FAD-dependent oxidoreductase) (NADH-dependent fumarate reductase)	0.0257469	12	-12	1.1e-40	29.6	TRINITY_DN40008_c0_g2_i2.p1	Schizosaccharomyces pombe
P72622	Peptide methionine sulfoxide reductase MsrA 1 (Protein-methionine-S-oxide reductase 1) (EC 1.8.4.11) (Peptide-methionine (S)-S-oxide reductase 1) (Peptide Met(O) reductase 1)	0.0257469	12	-12	2.7e-61	55.2	TRINITY_DN25922_c0_g1_i1.p1	Synechocystis sp.
Q7KQM6	GIGYF family protein Gyf (Gigyf)	0.0257469	12	-12	6.6e-06	43.8	TRINITY_DN43216_c0_g6_i1.p1	Drosophila melanogaster
A0A1Q9DJT8	Uncharacterized protein	0.0252928	12	-12	3.2e-81	41.1	TRINITY_DN42582_c0_g2_i16.p1	Symbiodinium microadriaticum
B5YM03	Cyanate hydratase (Cyanase) (EC 4.2.1.104) (Cyanate hydrolase) (Cyanate lyase)	0.0252928	12	-12	1.1e-46	61.5	TRINITY_DN38494_c0_g3_i5.p1	Thalassiosira pseudonana
O82514	Adenylate kinase 4 (AK 4) (EC 2.7.4.3) (ATP-AMP transphosphorylase 4) (ATP:AMP phosphotransferase) (Adenylate monophosphate kinase 4) (AMK4)	0.0252928	12	-12	2e-55	47.8	TRINITY_DN40178_c0_g1_i1.p1	Arabidopsis thaliana
Q1LVE8	Splicing factor 3B subunit 3	0.0252928	12	-12	0	53.4	TRINITY_DN9329_c0_g1_i1.p1	Danio rerio
Q4P8R9	Polyadenylate-binding protein, cytoplasmic and nuclear (PABP) (Poly(A)-binding protein) (Polyadenylate tail-binding protein)	0.0252928	12	-12	2.2e-07	33	TRINITY_DN37407_c0_g1_i6.p1	Ustilago maydis
Q9CAA0	Coatomer subunit beta'-1 (Beta'-coat protein 1) (Beta'-COP 1)	0.0252928	12	-12	7.3e-218	54	TRINITY_DN34331_c0_g1_i1.p1	Arabidopsis thaliana
A0A1Q9C955	p2X purinoceptor 4	0.0250029	12	-12	8.2e-56	74.7	TRINITY_DN43629_c0_g1_i1.p1	Symbiodinium microadriaticum
A0A1Q9CA93	Uncharacterized protein	0.0250029	12	-12	9.6e-230	75.7	TRINITY_DN9225_c0_g1_i1.p1	Symbiodinium microadriaticum
A0A1Q9CJP3	Pyrophosphate--fructose 6-phosphate 1-phosphotransferase subunit alpha 1 (Fragment)	0.0250029	12	-12	4e-82	70.1	TRINITY_DN30086_c0_g1_i4.p1	Symbiodinium microadriaticum
A0A1Q9EQH1	Putative tRNA (Adenine(37)-N6)-methyltransferase	0.0250029	12	-12	1.9e-25	41.5	TRINITY_DN28723_c0_g2_i1.p1	Symbiodinium microadriaticum
A0A448Z5A1	Uncharacterized protein	0.0250029	12	-12	1.5e-20	30.5	TRINITY_DN12692_c0_g1_i1.p1	Pseudo-nitzschia multistriata
A0PGB3	S-phase kinase-associated protein 1 homolog (Telomerase-associated protein of 20 kDa) (p20)	0.0250029	12	-12	1.3e-17	33.6	TRINITY_DN39218_c0_g1_i3.p1	Tetrahymena thermophila
B3CPX8	Protein GrpE (HSP-70 cofactor)	0.0250029	12	-12	7.8e-08	26.9	TRINITY_DN65626_c0_g1_i1.p1	Wolbachia pipientis
Q5E9A3	Poly(rC)-binding protein 1 (Alpha-CP1)	0.0250029	12	-12	2.6e-13	24.7	TRINITY_DN15205_c0_g1_i1.p1	Bos taurus
A0A1Q9EHZ1	Uncharacterized protein	0.024643	12	-12	3.4e-63	36.3	TRINITY_DN6025_c0_g1_i1.p1	Symbiodinium microadriaticum
A0A1Q9F1N0	Uncharacterized protein	0.024643	12	-12	9.5e-226	46.9	TRINITY_DN35667_c0_g1_i1.p1	Symbiodinium microadriaticum
D3KU66	Acetylserotonin O-methyltransferase (EC 2.1.1.4) (Hydroxyindole O-methyltransferase)	0.024643	12	-12	4.2e-13	27	TRINITY_DN56258_c0_g1_i1.p1	Mus musculus
Hypothetical Protein	NA	0.024643	12	-12	NA	NA	TRINITY_DN30753_c0_g1_i2.p1	NA
O65502	Protein HIGH CHLOROPHYLL FLUORESCENCE PHENOTYPE 244, chloroplastic	0.024643	12	-12	2e-84	50	TRINITY_DN711_c0_g1_i1.p1	Arabidopsis thaliana
Q00766	Glycogen phosphorylase 1 (GP1) (EC 2.4.1.1)	0.024643	12	-12	3e-246	49.9	TRINITY_DN28412_c0_g1_i1.p1	Dictyostelium discoideum
Q5ATG5	Acyl-CoA dehydrogenase apdG (EC 1.-.-.-) (Aspyridones biosynthesis protein G)	0.024643	12	-12	1.7e-89	42.5	TRINITY_DN42031_c0_g1_i1.p1	Emericella nidulans
Q69TY5	Stromal processing peptidase, chloroplastic (EC 3.4.24.-)	0.024643	12	-12	3.3e-208	38.7	TRINITY_DN29357_c0_g2_i1.p1	Oryza sativa
A0A1Q9BZD4	Uncharacterized protein	0.0244729	12	-12	9.6e-105	71.5	TRINITY_DN49550_c0_g1_i1.p1	Symbiodinium microadriaticum
A0A1Q9C418	Uncharacterized protein	0.0244729	12	-12	1.3e-40	66.4	TRINITY_DN42465_c10_g1_i2.p2	Symbiodinium microadriaticum
A0A1Q9DIL6	Cold shock protein ScoF	0.0244729	12	-12	1.3e-68	42.8	TRINITY_DN76183_c0_g1_i1.p1	Symbiodinium microadriaticum
A0A1Q9DRG5	Uncharacterized protein	0.0244729	12	-12	7e-19	56.4	TRINITY_DN300_c0_g1_i1.p1	Symbiodinium microadriaticum
A0A1Q9EIE2	ABC transporter B family member 5	0.0244729	12	-12	2.3e-223	46.4	TRINITY_DN17556_c0_g1_i1.p1	Symbiodinium microadriaticum
A0A1Q9ELQ4	Uncharacterized protein	0.0244729	12	-12	1.9e-41	80.7	TRINITY_DN34977_c0_g1_i1.p1	Symbiodinium microadriaticum
A0A1Q9ESP5	Poly [ADP-ribose] polymerase (PARP) (EC 2.4.2.-)	0.0244729	12	-12	3e-188	61.1	TRINITY_DN9043_c0_g1_i1.p1	Symbiodinium microadriaticum
Hypothetical Protein	NA	0.0244729	12	-12	NA	NA	TRINITY_DN40587_c0_g1_i1.p1	NA
A0A1Q9CGJ6	Geranylgeranyl diphosphate reductase, chloroplastic	0.0242766	12	-12	4.2e-22	36	TRINITY_DN42894_c1_g1_i1.p1	Symbiodinium microadriaticum
A0A1Q9CJ39	Uncharacterized protein	0.0242766	12	-12	1.1e-129	54	TRINITY_DN40475_c0_g2_i1.p1	Symbiodinium microadriaticum
A0A1Q9DCM0	ANK_REP_REGION domain-containing protein (Fragment)	0.0242766	12	-12	1.1e-45	43	TRINITY_DN34377_c0_g1_i2.p1	Symbiodinium microadriaticum
A0A1Q9F2M1	Uncharacterized protein	0.0242766	12	-12	1.7e-46	63.7	TRINITY_DN64268_c0_g1_i1.p1	Symbiodinium microadriaticum
Q40296	Fucoxanthin-chlorophyll a-c binding protein B, chloroplastic	0.0242766	12	-12	3.3e-14	36.1	TRINITY_DN57234_c0_g1_i1.p1	Macrocystis pyrifera
Q42598	Threonine synthase (TS) (EC 4.2.3.1)	0.0242766	12	-12	2.4e-116	49.3	TRINITY_DN32251_c0_g1_i3.p1	Schizosaccharomyces pombe
Q8DJ40	Chaperone protein ClpB 1	0.0242766	12	-12	9.2e-290	59.2	TRINITY_DN8567_c0_g1_i1.p1	Thermosynechococcus elongatus
A0A1Q9C724	Uncharacterized protein	0.0239388	12	-12	4.3e-28	74.4	TRINITY_DN19030_c0_g1_i1.p1	Symbiodinium microadriaticum
P34120	Proteasome subunit alpha type-7 (Proteasome component DD5)	0.0239388	12	-12	1.2e-76	58.8	TRINITY_DN52643_c0_g1_i1.p1	Dictyostelium discoideum
Q54WR9	Type-3 glutamine synthetase (EC 6.3.1.2) (Type-3 glutamate--ammonia ligase) (Type-3 GS)	0.0239388	12	-12	9.8e-116	35.5	TRINITY_DN42321_c0_g1_i6.p1	Dictyostelium discoideum
Q8DHU4	Protein translocase subunit SecA	0.0239388	12	-12	1.7e-201	45.9	TRINITY_DN35525_c0_g1_i2.p1	Thermosynechococcus elongatus
O00780	V-type proton ATPase subunit E (V-ATPase subunit E) (Vacuolar proton pump subunit E)	0.0233514	12	-12	2.8e-27	35.4	TRINITY_DN22011_c0_g1_i1.p2	Dictyostelium discoideum
P94078	Alpha-mannosidase At3g26720 (EC 3.2.1.24)	0.0233514	12	-12	6.9e-216	42.4	TRINITY_DN17071_c0_g1_i1.p1	Arabidopsis thaliana
Q2U4L7	Glutaminase A (EC 3.5.1.2)	0.0233514	12	-12	2.7e-73	31.6	TRINITY_DN2347_c0_g1_i1.p1	Aspergillus oryzae
Q472D3	ATP-dependent Clp protease proteolytic subunit (EC 3.4.21.92) (Endopeptidase Clp)	0.0233514	12	-12	4.2e-63	63.4	TRINITY_DN6839_c0_g1_i1.p1	Cupriavidus pinatubonensis
Q5BCC5	Carbonic anhydrase (EC 4.2.1.1) (Carbonate dehydratase)	0.0233514	12	-12	3.4e-07	34.2	TRINITY_DN43233_c0_g4_i1.p1	Emericella nidulans
Q8IJN7	Enolase (EC 4.2.1.11) (2-phospho-D-glycerate hydro-lyase) (2-phosphoglycerate dehydratase)	0.0233514	12	-12	1.2e-177	71.9	TRINITY_DN57002_c0_g1_i1.p1	Plasmodium falciparum
A0A096P8D3	Isocitrate dehydrogenase (NAD(+)), mitochondrial (OtIDH) (EC 1.1.1.41)	0.0230073	12	-12	2.2e-152	61.8	TRINITY_DN21672_c0_g1_i1.p1	Ostreococcus tauri
A0A1Q9CVL9	Uncharacterized protein	0.0230073	12	-12	8e-62	52.3	TRINITY_DN75890_c0_g1_i1.p1	Symbiodinium microadriaticum
A0A1Q9DZR9	Uncharacterized protein	0.0230073	12	-12	5.1e-25	72.7	TRINITY_DN43124_c1_g3_i1.p1	Symbiodinium microadriaticum
A0A2P6TTM6	Putative hydrolase-like	0.0230073	12	-12	1.2e-55	43.1	TRINITY_DN36133_c0_g1_i1.p1	Chlorella sorokiniana
P43783	Glutathione reductase (GR) (GRase) (EC 1.8.1.7)	0.0230073	12	-12	8.6e-117	48.5	TRINITY_DN22644_c0_g1_i1.p1	Haemophilus influenzae
A0A1Q9DM97	Sterol 26-hydroxylase, mitochondrial	0.0225284	12	-12	1.8e-186	64.4	TRINITY_DN49739_c0_g1_i1.p1	Symbiodinium microadriaticum
A0A1Q9DQP9	Uncharacterized protein	0.0225284	12	-12	3.3e-76	68.9	TRINITY_DN41489_c1_g2_i1.p1	Symbiodinium microadriaticum
A0A1Q9EP42	Glutathione S-transferase 1	0.0225284	12	-12	4.2e-46	64.9	TRINITY_DN30972_c0_g1_i1.p1	Symbiodinium microadriaticum
A0A1Q9EPP4	SAP domain-containing protein	0.0225284	12	-12	2.1e-113	73.5	TRINITY_DN31615_c0_g1_i1.p1	Symbiodinium microadriaticum
Q05972	60 kDa chaperonin 1 (GroEL protein 1) (Protein Cpn60 1)	0.0225284	12	-12	2.8e-170	60	TRINITY_DN21489_c0_g1_i1.p1	Synechocystis sp.
Q6ER94	2-Cys peroxiredoxin BAS1, chloroplastic (EC 1.11.1.24) (Thiol-specific antioxidant protein) (Thioredoxin-dependent peroxiredoxin BAS1)	0.0225284	12	-12	1.3e-68	60.4	TRINITY_DN9235_c0_g1_i1.p1	Oryza sativa
Q9FXM5	Glucose-6-phosphate isomerase, cytosolic (GPI) (EC 5.3.1.9) (Phosphoglucose isomerase) (PGI) (Phosphohexose isomerase) (PHI)	0.0225284	12	-12	1.6e-173	62.8	TRINITY_DN42094_c0_g1_i2.p1	Arabidopsis halleri
O00782	T-complex protein 1 subunit gamma (TCP-1-gamma) (CCT-gamma) (Chaperonin subunit CCTV gamma)	0.0221038	12	-12	7.5e-200	65	TRINITY_DN19432_c0_g1_i2.p1	Oxytricha granulifera
W5PFI3	NAD(P) transhydrogenase, mitochondrial (EC 7.1.1.1) (Nicotinamide nucleotide transhydrogenase)	0.0221038	12	-12	9.6e-216	44.9	TRINITY_DN27940_c0_g1_i1.p1	Ovis aries
A0A1Q9DD58	ATP-dependent zinc metalloprotease FTSH 10, mitochondrial	0.0213641	12	-12	1.2e-16	22.5	TRINITY_DN42293_c0_g3_i1.p1	Symbiodinium microadriaticum
A0A1Q9DZ67	Carbonic anhydrase 2	0.0213641	12	-12	1.3e-70	65	TRINITY_DN43233_c0_g2_i1.p1	Symbiodinium microadriaticum
A0A1Q9E902	Uncharacterized protein	0.0213641	12	-12	5.7e-181	73	TRINITY_DN17783_c0_g1_i1.p1	Symbiodinium microadriaticum
C5KKG4	Uncharacterized protein	0.0213641	12	-12	2.6e-26	55.6	TRINITY_DN56647_c0_g1_i1.p1	Perkinsus marinus
P07260	Eukaryotic translation initiation factor 4E (eIF-4E) (eIF4E) (eIF-4F 25 kDa subunit) (mRNA cap-binding protein)	0.0213641	12	-12	1.3e-16	36.1	TRINITY_DN30455_c0_g2_i1.p2	Saccharomyces cerevisiae
Q10RZ1	Beta-amylase 2, chloroplastic (OsBamy2) (EC 3.2.1.2) (4-alpha-D-glucan maltohydrolase)	0.0213641	12	-12	7.7e-78	39.7	TRINITY_DN2744_c0_g1_i1.p1	Oryza sativa
Q7DLR9	Proteasome subunit beta type-4 (20S proteasome beta subunit G-1) (Proteasome component H) (Proteasome subunit beta type-7)	0.0213641	12	-12	8.9e-48	44.2	TRINITY_DN20790_c0_g1_i1.p1	Arabidopsis thaliana
O08424	3-hydroxy-3-methylglutaryl-coenzyme A reductase (HMG-CoA reductase) (EC 1.1.1.34)	0.0209249	12	-12	5.9e-47	33.7	TRINITY_DN41261_c0_g3_i1.p1	Saccharolobus solfataricus
C5DAE0	Probable malate:quinone oxidoreductase (EC 1.1.5.4) (MQO) (Malate dehydrogenase [quinone])	0.0202389	12	-12	1.3e-118	44.9	TRINITY_DN30780_c0_g1_i2.p1	Geobacillus sp.
P54948	Uncharacterized protein YxeI	0.0202389	12	-12	1.3e-07	26.4	TRINITY_DN36132_c0_g1_i5.p1	Bacillus subtilis
Q43139	Fructose-1,6-bisphosphatase, cytosolic (FBPase) (EC 3.1.3.11) (D-fructose-1,6-bisphosphate 1-phosphohydrolase)	0.0202389	12	-12	1.4e-91	52.6	TRINITY_DN23444_c0_g1_i1.p1	Saccharum hybrid
A0A1Q9D706	ANK_REP_REGION domain-containing protein	0.0196109	12	-12	5.8e-82	78.8	TRINITY_DN19776_c0_g2_i1.p1	Symbiodinium microadriaticum
A0A1Q9DZ08	Vacuolar protein sorting-associated protein 35A	0.0196109	12	-12	4.1e-98	72.5	TRINITY_DN52008_c0_g1_i1.p1	Symbiodinium microadriaticum
Q2S008	Phosphoenolpyruvate carboxykinase (ATP) 2 (PCK 2) (PEP carboxykinase 2) (PEPCK 2) (EC 4.1.1.49)	0.0196109	12	-12	3.6e-204	63.7	TRINITY_DN42464_c0_g7_i1.p1	Salinibacter ruber
Q59754	Pyruvate, phosphate dikinase (EC 2.7.9.1) (Pyruvate, orthophosphate dikinase)	0.0196109	12	-12	2.5e-227	62.9	TRINITY_DN41868_c0_g1_i13.p1	Rhizobium meliloti
A0A1Q9CS65	Carbonic anhydrase 2	0.0191554	12	-12	5.9e-282	71.1	TRINITY_DN42333_c0_g1_i1.p1	Symbiodinium microadriaticum
A0A1Q9EH95	ATPase RavA	0.0191554	12	-12	1.9e-43	44.7	TRINITY_DN41288_c0_g3_i1.p1	Symbiodinium microadriaticum
P51634	Magnesium-chelatase subunit ChlI (EC 6.6.1.1) (Mg-protoporphyrin IX chelatase)	0.0191554	12	-12	3.3e-107	58.6	TRINITY_DN8907_c0_g1_i1.p1	Synechocystis sp.
O44006	Pyruvate kinase (PK) (EC 2.7.1.40)	0.0184076	12	-12	4.2e-94	52	TRINITY_DN33278_c0_g1_i3.p1	Eimeria tenella
Q09911	Uncharacterized protein C30D11.14c	0.0184076	12	-12	1.4e-06	26.7	TRINITY_DN26322_c0_g1_i1.p1	Schizosaccharomyces pombe
Q8RI52	4-hydroxy-3-methylbut-2-enyl diphosphate reductase (HMBPP reductase) (EC 1.17.7.4)	0.0184076	12	-12	1.3e-19	21.6	TRINITY_DN27602_c0_g1_i2.p1	Fusobacterium nucleatum
Q9C5M0	Mitochondrial dicarboxylate/tricarboxylate transporter DTC (Dicarboxylate/tricarboxylate carrier)	0.0184076	12	-12	1.1e-71	51.8	TRINITY_DN1162_c0_g1_i1.p1	Arabidopsis thaliana
A0A1Q9E2L5	Uncharacterized protein	0.0178884	12	-12	1.3e-51	57.5	TRINITY_DN78343_c0_g1_i1.p1	Symbiodinium microadriaticum
A0A1Q9EGZ6	Uncharacterized protein	0.0178884	12	-12	5.5e-25	32.3	TRINITY_DN42525_c1_g1_i3.p1	Symbiodinium microadriaticum
C5KWN7	Uncharacterized protein	0.0178884	12	-12	2.2e-26	53.3	TRINITY_DN3752_c0_g1_i2.p1	Perkinsus marinus
Q54CL2	T-complex protein 1 subunit delta (TCP-1-delta) (CCT-delta)	0.0178884	12	-12	4.2e-175	63.6	TRINITY_DN15778_c0_g1_i1.p1	Dictyostelium discoideum
A0A1Q9CS65	Carbonic anhydrase 2	0.0173114	12	-12	7e-78	60.9	TRINITY_DN43233_c0_g3_i1.p1	Symbiodinium microadriaticum
A0A1Q9E087	Reverse transcriptase domain-containing protein	0.0173114	12	-12	1.7e-32	72	TRINITY_DN20924_c0_g1_i1.p2	Symbiodinium microadriaticum
A0A1Q9F1Q0	Tetratricopeptide repeat protein 28	0.0173114	12	-12	5.4e-194	84.3	TRINITY_DN63011_c0_g1_i1.p1	Symbiodinium microadriaticum
A9XBB1	Bacl-2	0.0173114	12	-12	4.4e-159	92.2	TRINITY_DN42732_c0_g1_i6.p1	Cladocopium sp.
F1R4U0	Tricarboxylate transport protein B, mitochondrial (Citrate transport protein B) (Solute carrier family 25 member 1b)	0.0173114	12	-12	1.3e-59	43.1	TRINITY_DN76738_c0_g1_i1.p2	Danio rerio
P36184	Cysteine proteinase ACP1 (EC 3.4.22.-)	0.0173114	12	-12	7.3e-08	25.6	TRINITY_DN36123_c0_g1_i3.p2	Entamoeba histolytica
Q5ZKR7	Long-chain-fatty-acid--CoA ligase ACSBG2 (EC 6.2.1.3) (Acyl-CoA synthetase bubblegum family member 2) (Arachidonate--CoA ligase ACSBG2) (EC 6.2.1.15)	0.0173114	12	-12	6.5e-121	38.4	TRINITY_DN28291_c0_g1_i1.p1	Gallus gallus
Q9LMT1	Probable protein phosphatase 2C 8 (AtPP2C08) (EC 3.1.3.16)	0.0173114	12	-12	5.3e-32	32	TRINITY_DN69743_c0_g1_i1.p1	Arabidopsis thaliana
O24415	60S acidic ribosomal protein P2B	0.0172287	12	-12	1.1e-09	56.5	TRINITY_DN25843_c0_g1_i1.p2	Zea mays
A0A1Q9CLN3	Uncharacterized protein	0.0171851	12	-12	1.5e-36	42.9	TRINITY_DN32565_c0_g3_i2.p1	Symbiodinium microadriaticum
A0A1Q9DIV2	Cold shock-like protein CspG	0.0171851	12	-12	6e-55	49.4	TRINITY_DN37921_c0_g5_i1.p1	Symbiodinium microadriaticum
A0A1Q9EEN3	Uncharacterized protein	0.0171851	12	-12	1.3e-19	35.1	TRINITY_DN42681_c1_g7_i1.p1	Symbiodinium microadriaticum
Hypothetical Protein	NA	0.0171851	12	-12	NA	NA	TRINITY_DN41736_c4_g1_i2.p1	NA
A0A1Q9CQF5	Novobiocin biosynthesis protein H	0.0165454	12	-12	1.8e-36	65	TRINITY_DN41464_c5_g2_i5.p1	Symbiodinium microadriaticum
A0A1Q9CZY2	Uncharacterized protein	0.0165454	12	-12	6.5e-26	59.6	TRINITY_DN34492_c0_g2_i1.p1	Symbiodinium microadriaticum
A0A1Q9EJJ4	Probable acetate kinase (EC 2.7.2.1) (Acetokinase)	0.0165454	12	-12	1.1e-145	86.7	TRINITY_DN56528_c0_g1_i1.p1	Symbiodinium microadriaticum
P50889	30S ribosomal protein S1	0.0165454	12	-12	1e-21	38	TRINITY_DN24101_c0_g1_i1.p1	Leuconostoc lactis
Q05892	MIOREX complex component 2 (Mitochondrial organization of gene expression protein 2)	0.0165454	12	-12	1.6e-09	23.5	TRINITY_DN49977_c0_g1_i1.p2	Saccharomyces cerevisiae
Q1K9C2	Sulfite reductase [NADPH] subunit beta (EC 1.8.1.2)	0.0165454	12	-12	1.5e-188	40.9	TRINITY_DN30532_c0_g2_i1.p1	Schizosaccharomyces pombe
Q5E9A1	Nascent polypeptide-associated complex subunit alpha (NAC-alpha) (Alpha-NAC)	0.0165454	12	-12	2e-37	50.8	TRINITY_DN30676_c0_g1_i2.p1	Bos taurus
Q9SF16	T-complex protein 1 subunit eta (TCP-1-eta) (CCT-eta) (Chaperonin CCT7)	0.0165454	12	-12	1.2e-196	63.5	TRINITY_DN3700_c0_g1_i1.p1	Arabidopsis thaliana
A0A1Q9F0P6	Uncharacterized protein	0.0163641	12	-12	1.2e-66	79.8	TRINITY_DN284_c0_g1_i1.p1	Symbiodinium microadriaticum
A5DM21	Polyadenylate-binding protein, cytoplasmic and nuclear (PABP) (Poly(A)-binding protein) (Polyadenylate tail-binding protein)	0.0163641	12	-12	1.3e-10	40.7	TRINITY_DN77173_c0_g1_i1.p1	Meyerozyma guilliermondii
Hypothetical Protein	NA	0.0163641	12	-12	NA	NA	TRINITY_DN6043_c0_g1_i1.p1	NA
Q9UBR2	Cathepsin Z (EC 3.4.18.1) (Cathepsin P) (Cathepsin X)	0.0163641	12	-12	5.5e-48	40.3	TRINITY_DN35639_c0_g3_i1.p1	Homo sapiens
A0A1Q9CCY5	Uncharacterized protein	0.0157232	12	-12	1.5e-54	64.6	TRINITY_DN31891_c0_g1_i1.p1	Symbiodinium microadriaticum
P23004	Cytochrome b-c1 complex subunit 2, mitochondrial (Complex III subunit 2) (Core protein II) (Ubiquinol-cytochrome-c reductase complex core protein 2)	0.0157232	12	-12	1.1e-50	33.6	TRINITY_DN70219_c0_g1_i1.p1	Bos taurus
A0A1Q9CS97	RING-type domain-containing protein	0.0150862	12	-12	1e-152	60.5	TRINITY_DN33191_c0_g2_i1.p1	Symbiodinium microadriaticum
P16914	Protein elav (Embryonic lethal abnormal visual protein)	0.0150862	12	-12	3.5e-11	24.8	TRINITY_DN19216_c0_g1_i2.p1	Drosophila melanogaster
Q9P975	Eukaryotic translation initiation factor 4E (eIF-4E) (eIF4E) (eIF-4F 25 kDa subunit) (mRNA cap-binding protein)	0.0150862	12	-12	4.4e-12	30.1	TRINITY_DN30455_c0_g1_i1.p1	Candida albicans
A0A1Q9DH23	Spindle assembly abnormal protein 6-like	0.0145762	12	-12	1.5e-277	56.5	TRINITY_DN23229_c0_g1_i4.p1	Symbiodinium microadriaticum
A0A1Q9DRE2	MATH and LRR domain-containing protein	0.0145762	12	-12	5.4e-25	74.7	TRINITY_DN42011_c0_g6_i1.p1	Symbiodinium microadriaticum
Q7ZXQ8	DnaJ homolog subfamily B member 14	0.0145762	12	-12	1.4e-08	43.8	TRINITY_DN19041_c0_g1_i2.p1	Xenopus laevis
A0R566	Carbonic anhydrase (EC 4.2.1.1) (Carbonate dehydratase)	0.0138949	12	-12	3.3e-16	33	TRINITY_DN43026_c0_g2_i14.p1	Mycolicibacterium smegmatis
Q40296	Fucoxanthin-chlorophyll a-c binding protein B, chloroplastic	0.0138949	12	-12	2.3e-23	39.9	TRINITY_DN42976_c0_g1_i10.p1	Macrocystis pyrifera
A0A1Q9CS65	Carbonic anhydrase 2	0.0138644	12	-12	1.7e-64	57.7	TRINITY_DN43233_c0_g1_i1.p1	Symbiodinium microadriaticum
A0A1Q9F4G9	Pentatricopeptide repeat-containing protein, chloroplastic	0.0132767	12	-12	3.8e-129	89.4	TRINITY_DN69956_c0_g1_i1.p1	Symbiodinium microadriaticum
A5CZ28	Gamma-glutamyl phosphate reductase (GPR) (EC 1.2.1.41) (Glutamate-5-semialdehyde dehydrogenase) (Glutamyl-gamma-semialdehyde dehydrogenase) (GSA dehydrogenase)	0.0132767	12	-12	5.1e-113	50.8	TRINITY_DN41540_c2_g1_i3.p1	Pelotomaculum thermopropionicum
Q5D018	RNA-binding protein 8A (RNA-binding motif protein 8A) (Ribonucleoprotein RBM8A)	0.0132767	12	-12	5.1e-30	43.9	TRINITY_DN56316_c0_g1_i1.p1	Danio rerio
Q86A72	Recoverin family protein DDB_G0274781	0.0132767	12	-12	7.1e-07	24.6	TRINITY_DN75872_c0_g1_i1.p1	Dictyostelium discoideum
A0A1Q9CSK0	Uncharacterized protein	0.0128746	12	-12	2e-62	54.5	TRINITY_DN41786_c3_g5_i1.p2	Symbiodinium microadriaticum
Q5B630	Polyadenylate-binding protein, cytoplasmic and nuclear (PABP) (Poly(A)-binding protein) (Polyadenylate tail-binding protein)	0.0128746	12	-12	6.5e-122	43.8	TRINITY_DN42747_c0_g3_i2.p1	Emericella nidulans
R1DCN0	NAD_binding_1 domain-containing protein	0.0128746	12	-12	3.3e-31	43.5	TRINITY_DN40311_c0_g1_i10.p1	Emiliania huxleyi
A0A1Q9EKC0	Uncharacterized protein	0.0123201	12	-12	3.4e-63	66.5	TRINITY_DN8580_c0_g1_i1.p1	Symbiodinium microadriaticum
P55738	Caroteno-chlorophyll a-c-binding protein (Fragment)	0.0123201	12	-12	2.1e-10	41.3	TRINITY_DN25375_c0_g1_i1.p1	Amphidinium carterae
A0A1Q9CED7	Ribosomal RNA small subunit methyltransferase F	0.0116825	12	-12	1.2e-118	82.8	TRINITY_DN38697_c0_g1_i3.p1	Symbiodinium microadriaticum
A0A1Q9D3A3	Uncharacterized protein	0.0116825	12	-12	7.7e-193	66.9	TRINITY_DN30453_c0_g1_i2.p1	Symbiodinium microadriaticum
A0A1Q9DLC7	Ankyrin repeat domain-containing protein 39	0.0116825	12	-12	2.2e-104	94.3	TRINITY_DN28304_c0_g1_i1.p2	Symbiodinium microadriaticum
A0A1Q9E4F1	Uncharacterized protein	0.0116825	12	-12	1.2e-45	75.2	TRINITY_DN37484_c0_g1_i1.p2	Symbiodinium microadriaticum
Q59754	Pyruvate, phosphate dikinase (EC 2.7.9.1) (Pyruvate, orthophosphate dikinase)	0.0105607	12	-12	1.6e-187	64.1	TRINITY_DN41868_c0_g2_i1.p1	Rhizobium meliloti
Q6AZW2	Aldo-keto reductase family 1 member A1-A (Alcohol dehydrogenase [NADP(+)] A) (EC 1.1.1.2) (Aldehyde reductase-A)	0.0105607	12	-12	9.8e-42	36.9	TRINITY_DN22918_c0_g1_i1.p1	Danio rerio
Q9LJX8	Vacuolar-processing enzyme delta-isozyme (Delta-VPE) (EC 3.4.22.34) (Asparaginyl endopeptidase delta-VPE)	0.00931684	12	-12	8.5e-65	34.9	TRINITY_DN39231_c0_g2_i2.p1	Arabidopsis thaliana
A0A1Q9DXM6	Divalent metal cation transporter MntH	0.00866198	12	-12	8.1e-23	76	TRINITY_DN30043_c0_g1_i2.p1	Symbiodinium microadriaticum
A0A1Q9EQF1	TPR repeat-containing thioredoxin TDX	0.00866198	12	-12	2.4e-23	64.5	TRINITY_DN42771_c2_g1_i11.p1	Symbiodinium microadriaticum
A0A1Q9EW51	Splicing factor U2af large subunit B	0.00866198	12	-12	8.3e-146	94.5	TRINITY_DN40373_c0_g1_i1.p1	Symbiodinium microadriaticum
B4RSJ6	Glycine cleavage system H protein	0.0081102	12	-12	1.8e-28	50.8	TRINITY_DN72593_c0_g1_i1.p1	Alteromonas mediterranea
P53396	ATP-citrate synthase (EC 2.3.3.8) (ATP-citrate (pro-S-)-lyase) (ACL) (Citrate cleavage enzyme)	0.00765892	12	-12	0	57.2	TRINITY_DN42273_c1_g5_i1.p1	Homo sapiens
Q56WF8	Serine carboxypeptidase-like 48 (EC 3.4.16.-)	0.00709668	12	-12	3.8e-87	41.5	TRINITY_DN41865_c1_g1_i1.p1	Arabidopsis thaliana
A0A1Q9CX45	PBPb domain-containing protein	0.00625005	12	-12	1.4e-79	65.1	TRINITY_DN78195_c0_g1_i1.p1	Symbiodinium microadriaticum
A0A1Q9DZ67	Carbonic anhydrase 2	0.00625005	12	-12	2.9e-136	64.5	TRINITY_DN43026_c0_g1_i1.p1	Symbiodinium microadriaticum
A0A1Q9EMS7	Uncharacterized protein	0.00625005	12	-12	1.3e-102	71.6	TRINITY_DN20145_c0_g1_i1.p1	Symbiodinium microadriaticum
A0A1Q9BS26	Uncharacterized protein	0.0059121	12	-12	1.4e-09	74.3	TRINITY_DN11568_c0_g1_i1.p1	Symbiodinium microadriaticum
A0A1Q9C237	Uncharacterized protein (Fragment)	0.0059121	12	-12	4.9e-136	69.3	TRINITY_DN42953_c2_g4_i3.p1	Symbiodinium microadriaticum
A0A1Q9CA15	alpha-1,2-Mannosidase (EC 3.2.1.-)	0.00549023	12	-12	1.9e-205	33.6	TRINITY_DN38564_c0_g1_i1.p1	Symbiodinium microadriaticum
O42248	Guanine nucleotide-binding protein subunit beta-2-like 1 (Receptor of activated protein kinase C) (RACK)	0.00517632	12	-12	1.1e-90	63.8	TRINITY_DN40059_c0_g2_i2.p1	Danio rerio
A0A1Q9C4B8	6-phosphogluconolactonase	0.00478461	12	-12	7.1e-57	74.3	TRINITY_DN43357_c1_g1_i6.p1	Symbiodinium microadriaticum
Q9I262	Carbonic anhydrase (EC 4.2.1.1) (Carbonate dehydratase)	0.00478461	12	-12	4.8e-08	31.4	TRINITY_DN43026_c0_g3_i1.p2	Pseudomonas aeruginosa
A0R566	Carbonic anhydrase (EC 4.2.1.1) (Carbonate dehydratase)	0.00450196	12	-12	9.6e-16	40	TRINITY_DN42992_c0_g1_i4.p1	Mycolicibacterium smegmatis
P00175	Cytochrome b2, mitochondrial (EC 1.1.2.3) (L-lactate dehydrogenase [Cytochrome]) (L-lactate ferricytochrome C oxidoreductase) (L-LCR)	0.00409446	12	-12	7.6e-13	46.1	TRINITY_DN43182_c1_g3_i3.p1	Saccharomyces cerevisiae
Q10657	Triosephosphate isomerase (TIM) (EC 5.3.1.1) (Methylglyoxal synthase) (EC 4.2.3.3) (Triose-phosphate isomerase)	0.00409446	12	-12	1.3e-60	52.4	TRINITY_DN39655_c0_g1_i1.p2	Caenorhabditis elegans
Q99JH1	Ribonuclease P protein subunit p25-like protein (RNase P protein subunit-like p25) (Rpp25-like protein)	0.00409446	12	-12	4.8e-12	44.6	TRINITY_DN42798_c1_g7_i3.p1	Mus musculus
A0A1Q9CCY2	Pentatricopeptide repeat-containing protein, chloroplastic	0.00393324	12	-12	2.1e-109	78.5	TRINITY_DN34719_c0_g2_i2.p1	Symbiodinium microadriaticum
A0R566	Carbonic anhydrase (EC 4.2.1.1) (Carbonate dehydratase)	0.00393324	12	-12	2e-17	33.2	TRINITY_DN43026_c0_g4_i1.p1	Mycolicibacterium smegmatis
A0A1Q9D3P0	Voltage-dependent calcium channel type A subunit alpha-1	0.00359043	12	-12	3.3e-62	82.8	TRINITY_DN42983_c0_g2_i21.p2	Symbiodinium microadriaticum
A0A1Q9EAC5	Uncharacterized protein	0.00359043	12	-12	1.1e-57	78.3	TRINITY_DN9389_c0_g1_i1.p1	Symbiodinium microadriaticum
Q01238	Major basic nuclear protein 2 (Protein p14 alpha chain)	0.00359043	12	-12	1.7e-13	52.6	TRINITY_DN42585_c2_g2_i7.p2	Crypthecodinium cohnii
Q8LB02	Succinate dehydrogenase [ubiquinone] iron-sulfur subunit 2, mitochondrial (EC 1.3.5.1) (Iron-sulfur subunit of complex II) (Ip)	0.00359043	12	-12	2.5e-94	69.1	TRINITY_DN33873_c0_g1_i1.p1	Arabidopsis thaliana
Q59754	Pyruvate, phosphate dikinase (EC 2.7.9.1) (Pyruvate, orthophosphate dikinase)	0.00339035	12	-12	4.1e-89	63.2	TRINITY_DN43394_c2_g2_i1.p1	Rhizobium meliloti
A0A1Q9C564	BTB/POZ and MATH domain-containing protein 2	0.00312001	12	-12	2.8e-85	92.6	TRINITY_DN78797_c0_g1_i1.p1	Symbiodinium microadriaticum
Hypothetical Protein	NA	0.00280322	12	-12	NA	NA	TRINITY_DN42143_c0_g1_i16.p1	NA
Q40301	Fucoxanthin-chlorophyll a-c binding protein E, chloroplastic	0.00280322	12	-12	6e-11	32.9	TRINITY_DN7710_c0_g1_i1.p1	Macrocystis pyrifera
A0A1Q9C7Y8	Putative sulfite oxidase, mitochondrial	0.00228611	12	-12	9.6e-15	39.8	TRINITY_DN47024_c0_g1_i1.p2	Symbiodinium microadriaticum
Q6C5L5	Protein transport protein SEC23	0.00228611	12	-12	1.3e-60	60.1	TRINITY_DN39912_c1_g4_i4.p1	Yarrowia lipolytica
B7FSN2	Predicted protein	0.000571791	12	-12	2.8e-30	51.8	TRINITY_DN39658_c0_g4_i1.p1	Phaeodactylum tricornutum
Q59754	Pyruvate, phosphate dikinase (EC 2.7.9.1) (Pyruvate, orthophosphate dikinase)	0.000403964	12	-12	3.4e-221	65.3	TRINITY_DN43394_c3_g1_i3.p1	Rhizobium meliloti
Q5BCC5	Carbonic anhydrase (EC 4.2.1.1) (Carbonate dehydratase)	0.000403964	12	-12	4.6e-10	24.6	TRINITY_DN42698_c0_g6_i1.p1	Emericella nidulans
Q59754	Pyruvate, phosphate dikinase (EC 2.7.9.1) (Pyruvate, orthophosphate dikinase)	0.00018156	12	-12	4.6e-37	61.7	TRINITY_DN43394_c1_g1_i5.p1	Rhizobium meliloti
A0A1Q9D4E8	Sodium channel protein type 5 subunit alpha	3.93e-07	12	-12	4.1e-112	49.6	TRINITY_DN42451_c0_g3_i7.p1	Symbiodinium microadriaticum

## Sheet: S6 - Sample numbers
	Number of biological replicates
Condition	Breviolum minutum	Durusdinium trenchii
Free-living	6	6
Week 4	8	0
Week 8	8	0
Week 14	8	7

## Sheet: S7 - B. minutum AllData (log2)
Protein IDs	Free-living 1	Free-living 2	Free-living 3	Free-living 4	Free-living 5	Free-living 6	Week 4 1	Week 4 2	Week 4 3	Week 4 4	Week 4 5	Week 4 6	Week 4 7	Week 4 8	Week 8 1	Week 8 2	Week 8 3	Week 8 4	Week 8 5	Week 8 6	Week 8 7	Week 8 8	Week 14 1	Week 14 2	Week 14 3	Week 14 4	Week 14 5	Week 14 6	Week 14 7	Week 14 8
Treatment	Free-living 1	Free-living 1	Free-living 1	Free-living 1	Free-living 1	Free-living 1	Week 4	Week 4	Week 4	Week 4	Week 4	Week 4	Week 4	Week 4	Week 8	Week 8	Week 8	Week 8	Week 8	Week 8	Week 8	Week 8	Week 14	Week 14	Week 14	Week 14	Week 14	Week 14	Week 14	Week 14
comp4063_c0::comp4063_c0_seq1::g.1412::m.1412	26.579	NaN	NaN	NaN	NaN	NaN	25.9779	25.2657	NaN	NaN	NaN	NaN	NaN	NaN	NaN	26.0193	NaN	NaN	NaN	NaN	NaN	25.9694	NaN	25.4511	NaN	NaN	26.3928	25.9803	NaN	25.931
comp10001_c0::comp10001_c0_seq1::g.6270::m.6270	24.2931	24.25	NaN	NaN	NaN	NaN	NaN	NaN	NaN	NaN	NaN	NaN	NaN	23.5197	NaN	NaN	NaN	NaN	NaN	NaN	NaN	NaN	NaN	NaN	NaN	NaN	NaN	NaN	NaN	NaN
comp10005_c0::comp10005_c0_seq1::g.6279::m.6279	24.3553	24.0514	23.8841	23.9252	23.9812	24.0627	24.2302	23.5799	NaN	24.6924	23.2156	23.1229	24.2762	25.1227	24.8098	24.3549	NaN	24.8481	24.6543	24.8446	23.2184	24.1902	23.2826	24.0947	25.5018	NaN	24.2307	24.9141	23.6522	24.7177
comp10009_c0::comp10009_c0_seq1::g.6289::m.6289	NaN	NaN	NaN	NaN	NaN	NaN	NaN	NaN	NaN	NaN	NaN	NaN	NaN	NaN	NaN	NaN	NaN	NaN	NaN	NaN	NaN	24.926	NaN	NaN	NaN	NaN	NaN	24.4902	NaN	NaN
comp10016_c0::comp10016_c0_seq1::g.6297::m.6297	25.0386	NaN	NaN	NaN	NaN	NaN	NaN	NaN	NaN	NaN	NaN	NaN	NaN	NaN	NaN	NaN	NaN	NaN	NaN	NaN	NaN	NaN	NaN	25.8645	NaN	NaN	NaN	NaN	NaN	NaN
comp10019_c0::comp10019_c0_seq1::g.6303::m.6303	29.904	29.3044	28.2769	28.6195	29.1863	28.9762	28.0371	26.9634	NaN	NaN	27.4721	NaN	27.6967	27.7819	29.2757	28.4409	28.9434	29.2755	28.3675	28.4506	NaN	27.3908	NaN	27.8978	30.0249	28.385	28.4589	28.8915	28.1928	NaN
comp32255_c0::comp32255_c0_seq1::g.34430::m.34430	23.457	23.3867	23.3577	24.3951	23.3881	23.783	24.6105	24.0919	NaN	NaN	NaN	NaN	NaN	NaN	25.0336	24.1635	NaN	NaN	23.589	24.6285	22.9656	23.9504	24.8847	24.4472	24.7319	NaN	24.4091	24.6557	NaN	NaN
comp10030_c0::comp10030_c0_seq1::g.6312::m.6312	26.9478	26.8748	26.3285	27.1623	26.8087	26.4213	NaN	26.3444	NaN	NaN	25.8236	NaN	NaN	26.7717	NaN	26.9268	NaN	27.5234	26.5953	NaN	25.7981	NaN	NaN	26.5168	27.3639	26.2704	26.3666	26.6211	26.217	NaN
comp10031_c0::comp10031_c0_seq2::g.6314::m.6314	25.7045	26.1383	25.4722	25.6348	25.3105	26.4378	NaN	NaN	NaN	NaN	NaN	NaN	NaN	NaN	NaN	NaN	NaN	NaN	NaN	NaN	NaN	NaN	NaN	NaN	NaN	NaN	NaN	NaN	NaN	NaN
comp10043_c0::comp10043_c0_seq1::g.6324::m.6324	NaN	NaN	NaN	NaN	NaN	NaN	NaN	NaN	NaN	NaN	NaN	NaN	NaN	NaN	NaN	NaN	NaN	NaN	NaN	NaN	NaN	NaN	NaN	NaN	NaN	NaN	NaN	NaN	NaN	NaN
comp10074_c0::comp10074_c0_seq1::g.6340::m.6340	28.1878	28.8976	26.8001	27.3545	27.5216	27.0069	27.27	26.7621	26.8368	26.9556	26.1307	25.3183	25.8886	26.491	27.0457	26.7619	27.9897	27.6766	NaN	26.8865	25.1157	NaN	NaN	NaN	27.9917	NaN	NaN	26.9838	NaN	25.8053
comp10077_c0::comp10077_c0_seq1::g.6344::m.6344	24.5182	24.6941	23.9683	24.0488	24.0078	NaN	24.3556	23.6603	NaN	NaN	NaN	NaN	24.2979	24.8657	24.2402	NaN	NaN	NaN	NaN	24.3608	NaN	NaN	NaN	24.0672	NaN	NaN	23.8463	24.2455	NaN	23.9918
comp10106_c0::comp10106_c0_seq1::g.6362::m.6362	NaN	NaN	NaN	24.3246	NaN	NaN	NaN	NaN	NaN	NaN	NaN	NaN	25.6468	NaN	NaN	25.8472	NaN	NaN	NaN	NaN	24.6657	25.1638	NaN	NaN	NaN	NaN	NaN	26.0361	25.638	25.0798
comp10113_c0::comp10113_c0_seq1::g.6370::m.6370	NaN	NaN	NaN	NaN	NaN	NaN	NaN	NaN	NaN	NaN	NaN	NaN	NaN	NaN	NaN	NaN	NaN	NaN	NaN	NaN	NaN	NaN	NaN	NaN	NaN	NaN	NaN	NaN	NaN	NaN
comp10137_c0::comp10137_c0_seq1::g.6391::m.6391	NaN	NaN	NaN	NaN	NaN	NaN	NaN	NaN	NaN	NaN	NaN	NaN	NaN	NaN	NaN	NaN	NaN	NaN	NaN	NaN	NaN	NaN	NaN	NaN	NaN	NaN	NaN	NaN	NaN	NaN
comp10141_c0::comp10141_c0_seq1::g.6396::m.6396	27.0615	27.3744	24.7149	26.2128	26.1936	26.4796	25.0807	25.0916	NaN	NaN	24.9183	NaN	25.008	NaN	25.1259	25.6583	NaN	NaN	NaN	25.1412	NaN	24.9029	NaN	NaN	NaN	NaN	24.8202	NaN	NaN	NaN
comp10160_c0::comp10160_c0_seq1::g.6404::m.6404	NaN	NaN	NaN	NaN	NaN	NaN	NaN	NaN	NaN	NaN	NaN	NaN	24.3474	NaN	NaN	NaN	NaN	NaN	NaN	NaN	NaN	NaN	NaN	24.1624	NaN	NaN	NaN	NaN	NaN	NaN
comp10164_c0::comp10164_c0_seq1::g.6407::m.6407	NaN	NaN	NaN	NaN	NaN	NaN	NaN	NaN	NaN	NaN	NaN	NaN	NaN	NaN	NaN	NaN	NaN	NaN	NaN	NaN	NaN	NaN	NaN	NaN	NaN	NaN	NaN	NaN	NaN	NaN
comp10169_c0::comp10169_c0_seq1::g.6412::m.6412	28.2173	28.4014	27.1302	27.327	27.5978	27.5491	26.9815	26.209	25.4441	NaN	26.0971	23.2531	26.7343	25.8407	26.5695	26.6486	NaN	26.8403	26.5813	26.3959	24.7275	26.3647	22.9496	26.5904	27.9162	26.8884	26.4777	26.9492	26.4115	26.253
comp10170_c0::comp10170_c0_seq1::g.6415::m.6415	NaN	NaN	NaN	NaN	NaN	NaN	NaN	NaN	NaN	NaN	NaN	NaN	NaN	NaN	NaN	NaN	NaN	NaN	NaN	NaN	NaN	NaN	NaN	NaN	NaN	NaN	NaN	NaN	NaN	NaN
comp9500_c0::comp9500_c0_seq1::g.5664::m.5664	27.21	27.3454	25.5071	26.6678	25.9306	26.0778	NaN	NaN	NaN	NaN	NaN	NaN	NaN	NaN	NaN	NaN	NaN	NaN	NaN	NaN	NaN	NaN	NaN	NaN	NaN	NaN	NaN	NaN	NaN	NaN
comp10215_c0::comp10215_c0_seq1::g.6444::m.6444	26.3893	25.9817	25.3255	26.2291	26.1463	25.969	26.4554	26.0572	NaN	NaN	26.0097	NaN	26.8969	26.1958	26.3024	26.6881	NaN	27.059	26.508	26.2821	NaN	26.2303	24.67	26.1676	27.9177	26.2038	26.5906	26.6051	26.5695	25.8455
comp10219_c0::comp10219_c0_seq1::g.6450::m.6450	NaN	NaN	NaN	NaN	NaN	NaN	NaN	NaN	NaN	NaN	NaN	NaN	NaN	NaN	NaN	NaN	NaN	NaN	NaN	NaN	NaN	NaN	NaN	NaN	NaN	NaN	NaN	NaN	NaN	NaN
comp10222_c0::comp10222_c0_seq1::g.6455::m.6455	NaN	NaN	NaN	NaN	NaN	NaN	NaN	NaN	NaN	NaN	NaN	NaN	NaN	NaN	NaN	NaN	NaN	NaN	NaN	NaN	NaN	NaN	NaN	NaN	NaN	NaN	NaN	NaN	NaN	NaN
comp10229_c0::comp10229_c0_seq1::g.6473::m.6473	28.2192	28.3525	27.4014	27.63	27.7367	27.6761	26.956	26.4499	26.803	26.8012	26.3329	23.6534	27.1121	27.6693	27.3199	27.1519	27.9908	28.1398	27.3062	27.3879	26.1907	26.803	25.3821	26.7106	28.3006	26.877	27.3985	27.6728	27.0451	26.7615
comp10232_c0::comp10232_c0_seq1::g.6480::m.6480	25.5875	NaN	NaN	NaN	25.6063	25.9824	26.3254	NaN	NaN	NaN	NaN	NaN	NaN	26.0686	NaN	25.3673	NaN	NaN	NaN	NaN	NaN	24.3207	25.2775	25.2498	NaN	NaN	NaN	NaN	NaN	NaN
comp10245_c0::comp10245_c0_seq1::g.6489::m.6489	25.8902	26.1245	NaN	25.1069	24.7536	NaN	26.2266	25.9191	NaN	25.5994	25.9994	24.0205	26.0451	26.6367	26.7677	27.0878	26.6734	27.7191	27.0966	27.044	25.5143	26.5353	25.3629	26.6334	28.2846	27.0456	27.103	26.9334	26.808	26.7283
comp10253_c0::comp10253_c0_seq1::g.6493::m.6493	26.5255	26.4619	25.0101	25.3765	25.4971	NaN	27.0245	26.4285	NaN	26.1284	25.877	24.9657	26.0528	26.4602	27.2928	26.6228	NaN	NaN	26.6486	26.599	25.435	26.2713	25.3962	26.5434	28.2102	27.1315	26.4757	26.9829	26.215	26.5963
comp34726_c0::comp34726_c0_seq1::g.39257::m.39257	26.412	26.3151	26.0495	26.2579	26.3671	26.8435	26.1628	25.3499	26.3782	26.0215	25.1702	24.875	26.4243	26.738	26.5852	26.5085	27.1332	26.9074	26.6752	27.0298	25.4278	26.4958	24.4391	25.4604	27.92	25.9046	26.9509	27.1215	26.3812	26.6588
comp7055_c0::comp7055_c0_seq1::g.2689::m.2689	24.7568	NaN	NaN	NaN	NaN	NaN	24.8641	24.7822	NaN	NaN	NaN	NaN	24.7754	NaN	NaN	NaN	NaN	NaN	NaN	NaN	NaN	NaN	NaN	24.5744	NaN	NaN	NaN	24.9771	NaN	NaN
comp10278_c0::comp10278_c0_seq1::g.6530::m.6530	27.1185	27.5165	25.8345	26.0969	26.1425	26.0606	25.937	25.5328	NaN	24.4045	24.4968	22.3992	25.855	25.7835	25.4863	25.1819	25.1625	NaN	23.9394	25.3425	22.2354	24.921	24.2449	25.4397	23.7545	25.8188	25.3816	26.286	NaN	23.7733
comp10286_c0::comp10286_c0_seq1::g.6538::m.6538	27.5568	27.8321	26.059	26.7208	26.6865	26.1464	27.3585	27.0353	NaN	NaN	27.0336	25.4782	26.962	27.0737	27.3449	27.2378	27.1106	28.6984	27.498	27.4671	25.5932	26.4485	26.5076	26.9149	27.744	27.7173	27.2274	27.5955	27.1795	26.564
comp10289_c0::comp10289_c0_seq1::g.6543::m.6543	26.4346	26.6351	25.7737	26.5313	25.8613	NaN	NaN	NaN	NaN	NaN	NaN	NaN	NaN	NaN	NaN	NaN	NaN	NaN	NaN	NaN	NaN	NaN	NaN	NaN	NaN	NaN	NaN	NaN	NaN	NaN
comp10292_c0::comp10292_c0_seq1::g.6546::m.6546	NaN	NaN	NaN	NaN	NaN	NaN	NaN	NaN	NaN	NaN	NaN	NaN	NaN	23.2207	NaN	NaN	NaN	NaN	NaN	NaN	NaN	NaN	NaN	NaN	25.2697	NaN	23.7316	NaN	NaN	NaN
comp10294_c0::comp10294_c0_seq1::g.6549::m.6549	NaN	NaN	NaN	NaN	NaN	NaN	NaN	NaN	NaN	NaN	NaN	NaN	NaN	NaN	NaN	NaN	NaN	NaN	NaN	NaN	NaN	NaN	NaN	NaN	NaN	NaN	NaN	NaN	NaN	NaN
comp10303_c0::comp10303_c0_seq1::g.6555::m.6555	26.1721	26.2353	25.3116	25.748	25.879	25.8699	26.1783	25.1973	NaN	NaN	24.8626	NaN	25.0926	25.3848	25.6636	25.4098	NaN	NaN	NaN	NaN	NaN	24.5054	24.3108	25.8	NaN	25.22	25.7539	25.6606	NaN	24.4571
comp10317_c0::comp10317_c0_seq1::g.6571::m.6571	NaN	NaN	NaN	NaN	NaN	NaN	NaN	NaN	NaN	25.2045	NaN	NaN	NaN	NaN	NaN	NaN	26.6618	NaN	NaN	NaN	24.1411	NaN	NaN	NaN	NaN	NaN	NaN	NaN	NaN	NaN
comp10327_c0::comp10327_c0_seq1::g.6575::m.6575	NaN	NaN	NaN	NaN	NaN	NaN	NaN	NaN	NaN	NaN	NaN	NaN	NaN	NaN	NaN	NaN	NaN	NaN	NaN	NaN	NaN	NaN	NaN	NaN	NaN	NaN	NaN	NaN	NaN	NaN
comp10344_c0::comp10344_c0_seq1::g.6596::m.6596	24.7779	24.4443	NaN	NaN	NaN	NaN	NaN	NaN	NaN	NaN	NaN	NaN	NaN	NaN	NaN	23.8455	NaN	NaN	NaN	NaN	NaN	NaN	NaN	NaN	NaN	NaN	NaN	NaN	NaN	NaN
comp10371_c0::comp10371_c0_seq1::g.6637::m.6637	NaN	NaN	NaN	NaN	NaN	NaN	NaN	NaN	NaN	NaN	NaN	NaN	NaN	NaN	NaN	NaN	NaN	NaN	NaN	NaN	NaN	NaN	NaN	24.9898	26.6312	NaN	NaN	NaN	NaN	25.0406
comp10374_c0::comp10374_c0_seq1::g.6644::m.6644	NaN	NaN	NaN	NaN	NaN	NaN	NaN	NaN	NaN	NaN	NaN	NaN	NaN	NaN	23.8226	NaN	NaN	NaN	NaN	NaN	NaN	NaN	NaN	23.5754	NaN	24.1752	NaN	24.5376	NaN	NaN
comp10375_c0::comp10375_c0_seq1::g.6646::m.6646	NaN	NaN	23.3637	24.5377	24.5551	NaN	NaN	NaN	NaN	NaN	NaN	NaN	NaN	NaN	NaN	25.8231	NaN	NaN	NaN	NaN	NaN	NaN	NaN	NaN	NaN	NaN	25.3475	NaN	24.0484	NaN
comp10389_c0::comp10389_c0_seq1::g.6656::m.6656	26.5293	26.2822	25.3185	25.912	26.0234	25.3503	26.4594	25.5175	NaN	NaN	25.955	NaN	26.5336	26.5953	26.0531	26.5233	NaN	26.887	26.0206	26.5819	24.8471	25.3047	NaN	25.5112	26.6019	25.7334	26.1568	26.4873	25.3421	25.529
comp10407_c0::comp10407_c0_seq1::g.6680::m.6680	NaN	NaN	22.6185	NaN	23.5168	NaN	NaN	NaN	NaN	NaN	NaN	NaN	NaN	NaN	NaN	NaN	NaN	NaN	NaN	NaN	NaN	NaN	NaN	NaN	NaN	NaN	NaN	NaN	NaN	NaN
comp10424_c0::comp10424_c0_seq1::g.6701::m.6701	23.7099	NaN	23.4912	NaN	23.4179	NaN	NaN	NaN	NaN	NaN	NaN	NaN	NaN	NaN	NaN	NaN	NaN	NaN	NaN	NaN	NaN	NaN	NaN	NaN	NaN	NaN	NaN	NaN	NaN	NaN
comp10435_c0::comp10435_c0_seq1::g.6710::m.6710	25.3868	25.2625	23.8736	24.1521	23.6358	23.612	24.4798	23.9873	NaN	NaN	NaN	NaN	24.1579	24.0517	24.1329	24.2581	NaN	NaN	24.5939	24.2594	NaN	23.7493	NaN	24.3213	NaN	NaN	NaN	NaN	NaN	NaN
comp10457_c0::comp10457_c0_seq1::g.6736::m.6736	23.4002	23.4793	NaN	NaN	NaN	NaN	NaN	NaN	NaN	NaN	NaN	NaN	NaN	NaN	NaN	NaN	NaN	NaN	NaN	NaN	NaN	NaN	NaN	NaN	NaN	NaN	NaN	NaN	NaN	NaN
comp10478_c0::comp10478_c0_seq1::g.6756::m.6756	23.4273	23.9785	22.7654	23.277	22.7301	22.9156	22.9072	22.1455	NaN	NaN	NaN	NaN	22.6339	23.7992	23.2956	22.7219	23.7715	23.0602	NaN	23.1902	NaN	NaN	22.3132	23.0209	NaN	22.5762	23.8274	23.2931	NaN	NaN
comp10505_c0::comp10505_c0_seq1::g.6783::m.6783	NaN	NaN	NaN	NaN	NaN	NaN	NaN	NaN	NaN	NaN	NaN	NaN	NaN	NaN	NaN	NaN	NaN	NaN	NaN	NaN	NaN	NaN	NaN	NaN	NaN	NaN	NaN	NaN	NaN	NaN
comp10508_c0::comp10508_c0_seq1::g.6785::m.6785	25.5915	NaN	NaN	24.9747	25.1465	NaN	NaN	24.4203	NaN	NaN	NaN	NaN	NaN	NaN	24.8719	NaN	NaN	NaN	NaN	NaN	NaN	NaN	NaN	NaN	NaN	NaN	NaN	NaN	NaN	NaN
comp10510_c0::comp10510_c0_seq1::g.6790::m.6790	NaN	NaN	24.3545	NaN	NaN	NaN	NaN	NaN	NaN	NaN	NaN	NaN	NaN	24.206	24.9094	NaN	NaN	NaN	NaN	NaN	NaN	NaN	NaN	NaN	NaN	NaN	24.5884	NaN	NaN	NaN
comp10530_c0::comp10530_c0_seq1::g.6811::m.6811	24.5793	NaN	23.8534	24.0018	NaN	23.7605	24.1312	NaN	NaN	NaN	NaN	NaN	NaN	NaN	NaN	NaN	NaN	NaN	NaN	NaN	NaN	NaN	NaN	23.7896	NaN	NaN	NaN	NaN	NaN	NaN
comp10536_c0::comp10536_c0_seq1::g.6827::m.6827	NaN	NaN	NaN	NaN	NaN	NaN	NaN	NaN	NaN	NaN	NaN	NaN	NaN	NaN	NaN	NaN	NaN	NaN	NaN	NaN	NaN	NaN	NaN	NaN	NaN	NaN	NaN	NaN	NaN	NaN
comp10537_c0::comp10537_c0_seq1::g.6829::m.6829	27.4526	27.2867	25.4669	25.6717	26.4963	25.9968	26.1302	25.5983	26.7473	26.4239	25.8235	NaN	26.1062	25.6511	26.0174	26.1296	27.2334	27.4075	26.1976	26.6501	24.7744	26.0991	NaN	25.8574	27.9699	26.322	26.1384	26.3981	26.2059	25.8063
comp10545_c0::comp10545_c0_seq1::g.6842::m.6842	NaN	26.4412	NaN	25.7907	26.042	25.97	NaN	NaN	NaN	NaN	NaN	NaN	NaN	NaN	NaN	NaN	NaN	NaN	NaN	NaN	NaN	NaN	NaN	NaN	27.0905	NaN	NaN	NaN	NaN	NaN
comp10547_c0::comp10547_c0_seq1::g.6847::m.6847	25.848	25.7624	24.9059	24.9222	25.0201	25.2316	NaN	NaN	NaN	NaN	23.289	NaN	23.2807	23.8379	NaN	24.0621	NaN	NaN	NaN	24.0929	NaN	NaN	NaN	24.4079	25.7466	24.674	24.8317	25.395	24.4348	NaN
comp10561_c0::comp10561_c0_seq1::g.6860::m.6860	NaN	NaN	NaN	NaN	NaN	NaN	25.5482	25.2407	NaN	NaN	25.4319	NaN	NaN	NaN	NaN	25.4943	NaN	NaN	NaN	NaN	NaN	24.8868	NaN	24.4128	NaN	NaN	NaN	NaN	NaN	24.7975
comp10574_c0::comp10574_c0_seq1::g.6875::m.6875	25.27	25.2372	24.4603	NaN	25.0318	24.922	24.7236	23.9202	NaN	NaN	NaN	NaN	NaN	24.6415	24.4142	NaN	NaN	NaN	NaN	24.4991	NaN	23.9942	NaN	24.5791	NaN	NaN	NaN	NaN	NaN	NaN
comp10608_c0::comp10608_c0_seq1::g.6915::m.6915	24.959	25.3219	24.3807	NaN	NaN	NaN	24.8094	23.8857	NaN	NaN	23.7601	NaN	25.1191	24.953	24.1568	23.7535	NaN	25.9853	25.0011	24.2147	23.5559	23.8772	NaN	NaN	25.7695	24.3808	NaN	NaN	24.7393	NaN
comp10612_c0::comp10612_c0_seq1::g.6920::m.6920	NaN	NaN	NaN	NaN	NaN	NaN	23.2192	NaN	NaN	NaN	NaN	NaN	NaN	NaN	NaN	22.4544	NaN	NaN	NaN	NaN	NaN	NaN	NaN	NaN	NaN	NaN	NaN	NaN	NaN	NaN
comp10630_c0::comp10630_c0_seq1::g.6936::m.6936	NaN	NaN	NaN	NaN	NaN	NaN	NaN	NaN	NaN	NaN	NaN	NaN	NaN	NaN	NaN	NaN	NaN	NaN	NaN	NaN	NaN	NaN	NaN	NaN	NaN	NaN	NaN	NaN	NaN	NaN
comp10633_c0::comp10633_c0_seq1::g.6937::m.6937	24.553	24.9236	23.8532	NaN	24.3395	23.5278	NaN	23.8719	NaN	NaN	23.6057	NaN	24.742	24.8302	24.4038	NaN	NaN	NaN	NaN	NaN	NaN	NaN	NaN	24.1383	NaN	NaN	24.614	25.1637	NaN	23.6288
comp10678_c0::comp10678_c0_seq1::g.6976::m.6976	NaN	NaN	NaN	NaN	NaN	NaN	28.151	NaN	NaN	NaN	27.3795	NaN	NaN	NaN	NaN	NaN	NaN	NaN	NaN	NaN	NaN	NaN	NaN	NaN	NaN	NaN	NaN	NaN	NaN	NaN
comp10690_c0::comp10690_c0_seq1::g.6989::m.6989	25.1522	NaN	NaN	24.2022	24.096	NaN	24.8061	NaN	NaN	NaN	NaN	NaN	NaN	NaN	24.6519	24.1259	NaN	NaN	NaN	NaN	NaN	24.1411	NaN	24.701	24.652	24.4738	NaN	NaN	NaN	NaN
comp2115_c0::comp2115_c0_seq1::g.784::m.784	NaN	NaN	NaN	NaN	NaN	NaN	NaN	NaN	NaN	NaN	NaN	NaN	NaN	NaN	NaN	NaN	NaN	NaN	NaN	NaN	NaN	NaN	NaN	NaN	NaN	NaN	NaN	NaN	NaN	NaN
comp10740_c0::comp10740_c0_seq1::g.7030::m.7030	26.217	26.6866	26.0515	26.5066	26.8191	NaN	25.9464	25.6188	28.0163	NaN	26.8833	26.5577	26.8417	NaN	25.8243	26.5007	NaN	NaN	26.9579	26.7733	26.2187	25.701	25.0845	25.9293	27.5053	26.2158	26.2974	26.9021	27.2387	26.0698
comp10743_c0::comp10743_c0_seq1::g.7032::m.7032	NaN	NaN	NaN	NaN	NaN	NaN	25.2944	24.8535	NaN	NaN	25.1115	NaN	26.0496	26.0707	25.9024	26.0141	NaN	NaN	26.0707	NaN	NaN	NaN	NaN	25.4732	NaN	NaN	NaN	25.4731	NaN	NaN
comp10756_c0::comp10756_c0_seq1::g.7045::m.7045	25.1785	24.6619	23.7291	24.0014	NaN	24.5141	NaN	NaN	NaN	NaN	NaN	NaN	NaN	NaN	NaN	NaN	NaN	NaN	NaN	NaN	NaN	NaN	NaN	NaN	NaN	NaN	NaN	NaN	NaN	NaN
comp10757_c0::comp10757_c0_seq1::g.7047::m.7047	25.7956	26.4567	24.732	25.3208	25.3292	25.1361	25.3735	24.7138	NaN	25.648	24.6641	NaN	25.2766	25.2727	25.6511	24.9429	NaN	25.9612	24.9875	25.3191	23.1146	24.7771	24.1765	25.5332	26.0422	25.4919	25.0895	25.4219	23.7503	24.2302
comp10758_c0::comp10758_c0_seq1::g.7052::m.7052	NaN	26.0433	24.5522	24.6343	24.9403	24.8682	25.7703	NaN	NaN	NaN	NaN	NaN	NaN	NaN	25.3384	24.7884	NaN	NaN	NaN	NaN	NaN	NaN	NaN	25.4784	NaN	25.1315	NaN	NaN	NaN	NaN
comp10777_c0::comp10777_c0_seq1::g.7085::m.7085	24.5694	NaN	NaN	NaN	NaN	NaN	24.5627	24.2814	NaN	NaN	NaN	NaN	NaN	NaN	24.5163	24.3061	NaN	NaN	NaN	NaN	NaN	23.6876	NaN	24.3728	25.5771	24.4142	NaN	NaN	NaN	23.6085
comp10805_c0::comp10805_c0_seq1::g.7123::m.7123	NaN	NaN	NaN	NaN	NaN	NaN	NaN	NaN	NaN	NaN	NaN	NaN	NaN	NaN	NaN	NaN	NaN	NaN	NaN	NaN	NaN	NaN	NaN	NaN	NaN	NaN	NaN	NaN	NaN	NaN
comp10806_c0::comp10806_c0_seq1::g.7130::m.7130	26.5871	NaN	26.0323	NaN	26.4142	26.1647	26.9218	26.3067	NaN	NaN	NaN	NaN	27.0137	26.6381	NaN	26.8815	NaN	28.013	26.6902	NaN	25.5873	26.3006	NaN	26.6399	26.9848	26.2387	NaN	27.014	26.3638	NaN
comp10809_c0::comp10809_c0_seq1::g.7137::m.7137	22.8811	NaN	NaN	NaN	NaN	NaN	24.4359	23.5532	NaN	NaN	NaN	NaN	24.0107	24.76	24.3909	24.3837	NaN	NaN	24.2982	NaN	NaN	24.7593	NaN	24.2578	25.1785	24.0875	24.7107	24.1169	NaN	24.6718
comp10849_c0::comp10849_c0_seq1::g.7196::m.7196	24.4182	24.1335	23.0933	24.8615	23.8487	24.0697	NaN	NaN	NaN	NaN	NaN	NaN	NaN	NaN	23.5012	NaN	NaN	NaN	NaN	NaN	NaN	NaN	NaN	NaN	NaN	NaN	NaN	NaN	NaN	NaN
comp10862_c0::comp10862_c0_seq1::g.7206::m.7206	NaN	NaN	NaN	NaN	NaN	NaN	NaN	NaN	NaN	NaN	NaN	NaN	NaN	NaN	NaN	NaN	NaN	NaN	NaN	NaN	NaN	NaN	NaN	NaN	NaN	NaN	NaN	NaN	NaN	NaN
comp10924_c0::comp10924_c0_seq1::g.7295::m.7295	24.97	24.747	24.1835	24.0848	24.3932	24.6282	NaN	NaN	NaN	NaN	NaN	NaN	NaN	NaN	NaN	NaN	NaN	NaN	NaN	NaN	NaN	NaN	NaN	NaN	NaN	NaN	NaN	NaN	NaN	NaN
comp10933_c0::comp10933_c0_seq1::g.7307::m.7307	NaN	NaN	NaN	NaN	NaN	NaN	NaN	NaN	NaN	NaN	NaN	NaN	NaN	NaN	NaN	NaN	NaN	NaN	NaN	NaN	NaN	NaN	NaN	NaN	NaN	NaN	NaN	NaN	NaN	NaN
comp10941_c0::comp10941_c0_seq1::g.7318::m.7318	25.1211	25.3484	24.3312	24.2973	24.8992	24.4131	24.554	25.0373	NaN	NaN	NaN	NaN	24.4737	NaN	24.5074	24.4841	NaN	NaN	NaN	NaN	NaN	24.6538	NaN	NaN	NaN	NaN	NaN	NaN	NaN	NaN
comp11014_c0::comp11014_c0_seq1::g.7402::m.7402	NaN	NaN	NaN	NaN	NaN	NaN	NaN	NaN	NaN	NaN	NaN	NaN	NaN	NaN	NaN	NaN	NaN	NaN	NaN	NaN	NaN	NaN	NaN	NaN	NaN	NaN	NaN	NaN	NaN	NaN
comp11059_c0::comp11059_c0_seq1::g.7455::m.7455	NaN	NaN	NaN	NaN	NaN	NaN	NaN	NaN	NaN	NaN	NaN	NaN	NaN	NaN	NaN	NaN	NaN	NaN	NaN	NaN	NaN	NaN	NaN	NaN	NaN	NaN	NaN	NaN	NaN	NaN
comp11087_c0::comp11087_c0_seq1::g.7490::m.7490	NaN	NaN	NaN	NaN	NaN	NaN	NaN	NaN	NaN	NaN	NaN	NaN	NaN	NaN	NaN	NaN	NaN	NaN	NaN	NaN	NaN	NaN	NaN	NaN	NaN	NaN	NaN	NaN	NaN	NaN
comp16664_c0::comp16664_c0_seq1::g.13636::m.13636	27.2571	27.3866	26.4866	26.6	26.9812	26.7019	26.0544	26.0354	26.3309	25.9949	25.7734	NaN	26.1979	25.8183	26.3336	26.2753	27.4831	27.2523	26.2325	26.0262	25.0951	25.8584	24.5408	25.6521	27.2876	26.1509	25.9927	26.3807	26.0314	25.669
comp11115_c0::comp11115_c0_seq1::g.7516::m.7516	NaN	NaN	NaN	NaN	NaN	NaN	25.1809	24.388	NaN	NaN	NaN	NaN	NaN	NaN	24.6238	24.7357	NaN	NaN	25.0848	NaN	NaN	24.5062	NaN	NaN	26.0264	NaN	24.3793	NaN	NaN	NaN
comp11128_c0::comp11128_c0_seq1::g.7532::m.7532	NaN	NaN	NaN	NaN	NaN	NaN	NaN	NaN	NaN	NaN	NaN	NaN	NaN	NaN	NaN	NaN	NaN	NaN	NaN	NaN	NaN	NaN	NaN	NaN	NaN	NaN	NaN	NaN	NaN	NaN
comp11198_c0::comp11198_c0_seq1::g.7617::m.7617	NaN	NaN	NaN	NaN	23.2529	22.6782	NaN	NaN	NaN	NaN	NaN	NaN	NaN	NaN	NaN	NaN	NaN	NaN	NaN	NaN	NaN	NaN	NaN	NaN	NaN	NaN	NaN	NaN	NaN	NaN
comp11226_c0::comp11226_c0_seq1::g.7655::m.7655	24.6885	NaN	23.8162	NaN	24.2856	24.5591	NaN	NaN	NaN	NaN	NaN	NaN	NaN	23.8282	NaN	NaN	NaN	NaN	NaN	NaN	NaN	NaN	NaN	NaN	NaN	NaN	NaN	NaN	NaN	NaN
comp11257_c0::comp11257_c0_seq1::g.7687::m.7687	25.1682	25.3102	23.9292	24.6056	24.3572	24.1152	25.1946	NaN	NaN	NaN	NaN	NaN	NaN	NaN	NaN	NaN	NaN	NaN	NaN	NaN	NaN	24.7063	NaN	NaN	NaN	NaN	NaN	25.3314	NaN	NaN
comp11260_c0::comp11260_c0_seq1::g.7689::m.7689	NaN	NaN	21.5954	23.0867	NaN	NaN	NaN	NaN	NaN	NaN	NaN	NaN	23.0091	25.5328	23.4378	NaN	NaN	NaN	NaN	NaN	NaN	23.2717	NaN	NaN	NaN	NaN	NaN	23.7585	NaN	NaN
comp11266_c0::comp11266_c0_seq1::g.7693::m.7693	25.0022	25.0759	NaN	24.1582	23.9319	NaN	NaN	NaN	NaN	NaN	NaN	NaN	NaN	NaN	NaN	NaN	NaN	NaN	NaN	NaN	NaN	NaN	NaN	NaN	NaN	NaN	NaN	NaN	NaN	NaN
comp11314_c0::comp11314_c0_seq1::g.7756::m.7756	24.6589	NaN	NaN	NaN	23.9138	NaN	NaN	NaN	NaN	NaN	NaN	NaN	NaN	NaN	NaN	NaN	NaN	NaN	NaN	NaN	NaN	NaN	NaN	NaN	NaN	NaN	NaN	NaN	NaN	NaN
comp1138_c0::comp1138_c0_seq1::g.528::m.528	NaN	NaN	NaN	NaN	NaN	NaN	NaN	NaN	NaN	NaN	NaN	NaN	NaN	NaN	NaN	NaN	NaN	NaN	NaN	NaN	NaN	NaN	NaN	NaN	NaN	NaN	NaN	NaN	NaN	NaN
comp11432_c0::comp11432_c0_seq1::g.7894::m.7894	25.822	25.4285	25.4096	25.8187	25.8433	26.4325	25.4963	24.4915	NaN	NaN	NaN	NaN	25.1967	NaN	NaN	25.6381	NaN	NaN	NaN	25.9848	NaN	NaN	24.694	24.8941	26.4735	NaN	NaN	NaN	NaN	25.4134
comp52033_c0::comp52033_c0_seq1::g.69124::m.69124	NaN	NaN	NaN	NaN	NaN	NaN	NaN	NaN	NaN	NaN	NaN	NaN	24.4301	24.9743	23.8633	24.3063	NaN	NaN	NaN	24.2855	NaN	NaN	NaN	NaN	25.2413	NaN	24.5519	24.7275	NaN	24.7286
comp11505_c0::comp11505_c0_seq1::g.7985::m.7985	NaN	NaN	NaN	NaN	NaN	NaN	NaN	NaN	NaN	NaN	NaN	NaN	NaN	NaN	NaN	NaN	NaN	NaN	NaN	NaN	NaN	NaN	NaN	NaN	NaN	NaN	NaN	NaN	NaN	NaN
comp11526_c0::comp11526_c0_seq1::g.8013::m.8013	27.5846	27.4489	26.6068	26.7048	27.0762	27.0385	27.5922	27.2378	NaN	NaN	NaN	NaN	27.7482	27.4328	27.7722	28.0877	28.3476	28.7114	28.1884	28.3695	26.5273	27.8049	NaN	27.1502	29.3524	28.1607	27.4905	28.253	27.9344	27.5118
comp11565_c0::comp11565_c0_seq1::g.8045::m.8045	NaN	NaN	NaN	NaN	NaN	NaN	NaN	NaN	NaN	NaN	NaN	NaN	NaN	NaN	NaN	NaN	NaN	NaN	NaN	NaN	NaN	NaN	NaN	NaN	NaN	NaN	NaN	NaN	NaN	NaN
comp11643_c0::comp11643_c0_seq1::g.8152::m.8152	NaN	NaN	NaN	NaN	NaN	NaN	24.5889	NaN	NaN	NaN	NaN	NaN	NaN	NaN	24.6148	24.4961	NaN	NaN	NaN	NaN	NaN	NaN	NaN	24.5873	NaN	NaN	25.04	NaN	NaN	NaN
comp11687_c0::comp11687_c0_seq1::g.8204::m.8204	27.9984	28.2169	27.1258	27.3883	27.8214	27.3758	28.1331	27.2323	NaN	NaN	27.5111	NaN	28.0679	28.1651	27.955	27.9379	NaN	29.047	28.636	28.4577	26.6711	27.4805	NaN	27.9754	29.4216	28.2622	28.1941	28.3161	27.9401	27.4855
comp11763_c0::comp11763_c0_seq1::g.8277::m.8277	25.1009	25.2138	24.6297	24.5879	24.8006	24.6993	24.5681	23.8788	NaN	NaN	NaN	NaN	NaN	NaN	24.3158	24.4619	NaN	NaN	NaN	NaN	NaN	23.1986	NaN	NaN	25.1877	23.7428	23.6917	24.1391	NaN	23.2147
comp11774_c0::comp11774_c0_seq1::g.8289::m.8289	26.1814	26.6	25.5783	26.2742	25.7254	25.7421	24.7188	24.0308	24.5755	NaN	23.734	NaN	24.1197	24.9821	25.2666	24.6353	NaN	NaN	24.8225	24.9189	NaN	23.4069	23.9941	24.8255	25.0033	24.2385	24.7164	25.5388	22.8937	24.0011
comp11798_c0::comp11798_c0_seq1::g.8323::m.8323	NaN	NaN	NaN	NaN	NaN	NaN	NaN	NaN	NaN	NaN	NaN	NaN	NaN	NaN	NaN	NaN	NaN	NaN	NaN	NaN	NaN	NaN	NaN	NaN	NaN	NaN	NaN	NaN	NaN	NaN
comp11822_c0::comp11822_c0_seq1::g.8343::m.8343	25.3888	25.5002	NaN	24.3873	24.9262	NaN	NaN	NaN	NaN	NaN	NaN	NaN	NaN	NaN	NaN	NaN	25.4925	NaN	NaN	24.519	NaN	NaN	NaN	NaN	NaN	NaN	NaN	24.3281	NaN	NaN
comp11827_c0::comp11827_c0_seq1::g.8351::m.8351	NaN	NaN	NaN	NaN	NaN	NaN	NaN	NaN	NaN	NaN	NaN	NaN	NaN	NaN	NaN	NaN	NaN	NaN	NaN	NaN	NaN	NaN	NaN	NaN	NaN	NaN	NaN	NaN	NaN	NaN
comp11889_c0::comp11889_c0_seq1::g.8428::m.8428	27.6869	NaN	26.6534	27.4469	27.5002	NaN	27.5568	NaN	NaN	NaN	NaN	NaN	27.157	26.8223	27.1127	NaN	NaN	NaN	NaN	NaN	26.1284	26.1028	NaN	NaN	27.6448	NaN	26.9385	26.7096	NaN	25.8977
comp11916_c0::comp11916_c0_seq1::g.8452::m.8452	NaN	NaN	NaN	23.6466	23.3717	NaN	NaN	NaN	NaN	NaN	NaN	NaN	NaN	NaN	NaN	22.7929	NaN	NaN	NaN	NaN	NaN	NaN	NaN	NaN	NaN	NaN	NaN	NaN	NaN	NaN
comp12024_c0::comp12024_c0_seq1::g.8559::m.8559	27.0136	27.2109	25.1956	NaN	NaN	26.1885	26.1951	26.3907	NaN	NaN	25.3339	NaN	25.9038	NaN	26.0502	26.1488	NaN	27.5345	NaN	NaN	23.4257	25.7272	NaN	26.0308	27.3974	NaN	25.4751	26.0542	26.0706	25.5045
comp12048_c0::comp12048_c0_seq1::g.8589::m.8589	24.85	NaN	NaN	NaN	NaN	NaN	26.7403	26.1987	NaN	NaN	NaN	NaN	27.0967	26.916	26.9983	27.1398	NaN	NaN	27.1738	27.2859	25.2929	26.3094	NaN	27.3409	28.2362	27.016	27.2481	27.1798	27.4891	26.4446
comp12099_c0::comp12099_c0_seq1::g.8664::m.8664	25.5524	25.4366	24.893	25.3611	25.7643	25.2287	25.2027	24.6539	NaN	NaN	NaN	NaN	NaN	NaN	25.1673	25.5444	NaN	NaN	25.4374	NaN	NaN	NaN	24.924	25.3164	NaN	NaN	NaN	NaN	NaN	NaN
comp12130_c0::comp12130_c0_seq1::g.8706::m.8706	NaN	NaN	NaN	NaN	NaN	NaN	NaN	NaN	NaN	NaN	NaN	NaN	NaN	NaN	NaN	NaN	NaN	NaN	NaN	NaN	NaN	NaN	NaN	NaN	NaN	NaN	NaN	NaN	NaN	NaN
comp12177_c0::comp12177_c0_seq1::g.8776::m.8776	24.9062	24.6271	23.4458	23.9144	23.8553	23.4666	NaN	22.9238	NaN	NaN	NaN	NaN	NaN	23.9672	24.1375	23.7105	NaN	NaN	23.6609	NaN	NaN	23.9473	NaN	23.6546	NaN	23.7347	24.4241	NaN	NaN	24.2751
comp12202_c0::comp12202_c0_seq1::g.8811::m.8811	NaN	NaN	NaN	NaN	NaN	NaN	NaN	NaN	NaN	NaN	NaN	NaN	NaN	NaN	NaN	NaN	NaN	NaN	NaN	NaN	NaN	NaN	NaN	NaN	NaN	NaN	NaN	NaN	NaN	NaN
comp12235_c0::comp12235_c0_seq1::g.8852::m.8852	NaN	NaN	NaN	NaN	NaN	NaN	NaN	NaN	NaN	NaN	NaN	NaN	NaN	25.9443	NaN	25.6104	NaN	NaN	NaN	NaN	NaN	NaN	24.7773	25.1294	NaN	NaN	NaN	26.0014	NaN	NaN
comp12272_c0::comp12272_c0_seq1::g.8904::m.8904	NaN	NaN	NaN	NaN	NaN	NaN	NaN	NaN	NaN	NaN	NaN	NaN	NaN	NaN	NaN	NaN	NaN	NaN	NaN	NaN	NaN	NaN	NaN	NaN	NaN	NaN	NaN	NaN	NaN	NaN
comp12293_c0::comp12293_c0_seq1::g.8934::m.8934	31.5364	31.953	29.914	30.3784	30.3654	30.6311	28.3864	27.6436	NaN	27.7742	27.1685	NaN	27.5354	27.173	29.1815	29.1425	NaN	29.1186	28.5416	28.0603	25.9549	27.9114	26.7322	28.5912	30.702	29.097	28.3425	NaN	28.7129	28.0308
comp12314_c0::comp12314_c0_seq1::g.8973::m.8973	NaN	NaN	NaN	NaN	NaN	NaN	NaN	NaN	NaN	NaN	NaN	NaN	NaN	NaN	NaN	NaN	NaN	NaN	NaN	NaN	NaN	NaN	NaN	NaN	NaN	NaN	NaN	NaN	NaN	NaN
comp12338_c0::comp12338_c0_seq1::g.9003::m.9003	NaN	NaN	NaN	NaN	NaN	NaN	NaN	NaN	NaN	NaN	NaN	NaN	NaN	NaN	NaN	NaN	NaN	NaN	NaN	NaN	NaN	NaN	NaN	NaN	NaN	NaN	NaN	NaN	NaN	NaN
comp12436_c0::comp12436_c0_seq1::g.9128::m.9128	NaN	NaN	NaN	NaN	NaN	NaN	NaN	NaN	NaN	NaN	NaN	NaN	NaN	NaN	NaN	NaN	NaN	NaN	NaN	NaN	NaN	NaN	NaN	NaN	NaN	NaN	NaN	NaN	NaN	NaN
comp12445_c0::comp12445_c0_seq1::g.9138::m.9138	NaN	NaN	NaN	NaN	NaN	NaN	NaN	NaN	NaN	NaN	NaN	NaN	NaN	NaN	NaN	NaN	NaN	NaN	NaN	NaN	NaN	NaN	NaN	NaN	NaN	NaN	NaN	NaN	NaN	NaN
comp12515_c0::comp12515_c0_seq1::g.9252::m.9252	NaN	NaN	NaN	NaN	NaN	NaN	NaN	NaN	NaN	NaN	NaN	NaN	NaN	NaN	NaN	NaN	NaN	NaN	NaN	NaN	NaN	NaN	NaN	NaN	NaN	NaN	NaN	NaN	NaN	NaN
comp12547_c0::comp12547_c0_seq1::g.9291::m.9291	28.6301	29.7939	28.8978	29.7936	29.6711	29.7726	NaN	NaN	23.9678	NaN	22.3817	NaN	25.2391	NaN	NaN	NaN	NaN	NaN	NaN	NaN	NaN	NaN	NaN	NaN	NaN	NaN	24.2461	NaN	NaN	23.2133
comp12623_c0::comp12623_c0_seq1::g.9397::m.9397	27.9147	27.3614	26.6938	27.2686	27.5455	27.3924	27.2637	27.1676	NaN	NaN	26.6768	NaN	26.8246	27.1578	27.5214	27.4956	27.8978	NaN	26.9606	27.2043	25.3647	26.083	NaN	27.3719	27.9816	NaN	26.8778	27.5533	26.0798	26.3537
comp12665_c0::comp12665_c0_seq1::g.9436::m.9436	NaN	NaN	NaN	23.5072	23.5581	NaN	NaN	NaN	NaN	NaN	NaN	NaN	NaN	NaN	NaN	NaN	NaN	NaN	NaN	NaN	NaN	NaN	NaN	NaN	NaN	NaN	NaN	NaN	NaN	23.9159
comp12732_c0::comp12732_c0_seq1::g.9508::m.9508	27.5554	27.3728	26.1363	26.619	26.7442	26.2997	26.7802	25.711	NaN	NaN	25.2123	23.9616	25.8529	26.4637	26.6327	26.849	NaN	26.5316	25.9478	26.7575	NaN	25.8467	25.7886	26.7758	27.1306	26.4686	26.679	27.1401	24.8311	NaN
comp12741_c0::comp12741_c0_seq1::g.9522::m.9522	NaN	26.0937	NaN	NaN	NaN	NaN	26.7255	25.5041	NaN	NaN	NaN	NaN	26.1483	NaN	26.6688	27.0223	NaN	NaN	25.7804	26.1669	NaN	25.6823	NaN	26.4972	26.9573	26.1132	25.983	26.0383	NaN	25.762
comp12761_c0::comp12761_c0_seq1::g.9550::m.9550	25.5583	25.8678	25.1196	25.101	25.2945	NaN	NaN	NaN	NaN	NaN	NaN	NaN	NaN	24.3184	NaN	NaN	NaN	NaN	NaN	NaN	NaN	NaN	NaN	24.6492	NaN	NaN	NaN	25.5663	NaN	NaN
comp12808_c0::comp12808_c0_seq1::g.9603::m.9603	NaN	NaN	NaN	NaN	NaN	NaN	NaN	NaN	NaN	NaN	NaN	NaN	23.4126	23.4162	23.1863	22.8899	NaN	NaN	23.2842	23.793	NaN	22.2272	NaN	23.0158	23.8639	NaN	23.1908	23.5432	NaN	22.652
comp12827_c0::comp12827_c0_seq1::g.9609::m.9609	NaN	NaN	NaN	NaN	NaN	NaN	NaN	23.564	NaN	NaN	23.7808	NaN	24.5141	NaN	NaN	24.4571	NaN	NaN	NaN	NaN	NaN	NaN	NaN	24.0098	25.3763	NaN	24.5934	24.7255	24.4269	24.3081
comp12850_c0::comp12850_c0_seq1::g.9632::m.9632	NaN	NaN	NaN	NaN	NaN	24.4684	NaN	NaN	NaN	NaN	NaN	NaN	24.0433	24.2342	24.4367	NaN	NaN	NaN	NaN	NaN	NaN	NaN	NaN	24.006	NaN	24.2612	NaN	24.4852	24.5869	24.3704
comp12925_c0::comp12925_c0_seq1::g.9717::m.9717	24.0641	NaN	23.169	NaN	23.4205	NaN	NaN	NaN	NaN	NaN	NaN	NaN	NaN	NaN	NaN	NaN	NaN	NaN	NaN	NaN	NaN	NaN	NaN	NaN	NaN	NaN	NaN	NaN	NaN	NaN
comp12937_c0::comp12937_c0_seq1::g.9731::m.9731	25.6842	NaN	NaN	NaN	NaN	NaN	NaN	23.9514	NaN	NaN	NaN	NaN	NaN	NaN	NaN	NaN	NaN	NaN	NaN	NaN	NaN	NaN	NaN	NaN	NaN	NaN	NaN	NaN	NaN	NaN
comp12958_c0::comp12958_c0_seq1::g.9757::m.9757	24.9428	24.611	24.8485	24.8785	24.9308	25.6391	NaN	23.7769	NaN	NaN	NaN	NaN	24.4312	24.2931	25.0744	24.1881	NaN	NaN	24.7695	24.9286	NaN	24.7097	NaN	NaN	NaN	24.5386	25.3001	24.9923	NaN	25.2973
comp12997_c0::comp12997_c0_seq1::g.9805::m.9805	27.524	27.8643	25.8174	26.4844	26.864	26.3001	26.3239	25.9662	NaN	26.4746	26.3487	25.008	26.8182	26.6041	26.7627	26.726	27.1537	27.8336	27.0769	27.1715	24.9432	25.9423	25.6357	26.6043	28.3436	26.9938	27.0513	27.52	26.8078	26.4013
comp13002_c0::comp13002_c0_seq1::g.9815::m.9815	NaN	NaN	NaN	NaN	NaN	NaN	24.8272	24.4497	NaN	NaN	24.059	NaN	24.6698	25.5464	25.9475	25.5142	NaN	NaN	25.1108	NaN	NaN	24.4869	24.7701	25.3143	25.4691	24.2498	25.8077	25.6894	24.0114	24.9055
comp13005_c0::comp13005_c0_seq1::g.9820::m.9820	NaN	NaN	NaN	NaN	NaN	NaN	NaN	NaN	NaN	NaN	NaN	NaN	NaN	NaN	NaN	NaN	NaN	NaN	NaN	NaN	NaN	NaN	NaN	NaN	NaN	NaN	NaN	NaN	NaN	NaN
comp13058_c0::comp13058_c0_seq1::g.9883::m.9883	24.9998	24.9336	24.2294	23.5836	24.3742	24.1741	NaN	NaN	NaN	NaN	NaN	NaN	24.4058	NaN	NaN	NaN	NaN	NaN	NaN	24.8774	NaN	24.0666	NaN	NaN	NaN	NaN	24.4232	25.5709	24.4968	24.2324
comp13062_c0::comp13062_c0_seq1::g.9888::m.9888	NaN	NaN	NaN	NaN	NaN	NaN	NaN	NaN	NaN	NaN	NaN	NaN	NaN	NaN	NaN	NaN	NaN	NaN	NaN	NaN	NaN	NaN	NaN	NaN	NaN	NaN	NaN	NaN	NaN	NaN
comp13103_c0::comp13103_c0_seq1::g.9948::m.9948	24.9982	25.4218	NaN	24.0044	24.5109	NaN	NaN	NaN	NaN	NaN	NaN	NaN	NaN	NaN	NaN	NaN	NaN	NaN	NaN	NaN	NaN	NaN	NaN	NaN	NaN	NaN	NaN	NaN	NaN	NaN
comp13134_c0::comp13134_c0_seq1::g.9988::m.9988	28.655	29.1216	27.1624	27.7257	27.7173	27.8424	25.5632	25.3486	NaN	NaN	NaN	NaN	25.6644	NaN	26.3582	NaN	NaN	NaN	NaN	NaN	24.3049	NaN	NaN	25.9428	27.8608	26.6835	NaN	NaN	NaN	25.815
comp98154_c0::comp98154_c0_seq1::g.87739::m.87739	28.997	29.221	28.8013	NaN	NaN	28.9721	NaN	NaN	NaN	NaN	NaN	NaN	NaN	NaN	NaN	NaN	NaN	NaN	NaN	NaN	26.3669	NaN	NaN	NaN	28.2716	NaN	NaN	NaN	NaN	NaN
comp13334_c0::comp13334_c0_seq1::g.10198::m.10198	24.4057	24.9936	NaN	NaN	NaN	NaN	NaN	NaN	NaN	NaN	NaN	NaN	NaN	NaN	NaN	NaN	NaN	NaN	NaN	NaN	NaN	NaN	NaN	NaN	NaN	NaN	NaN	NaN	NaN	NaN
comp13411_c0::comp13411_c0_seq1::g.10269::m.10269	24.3981	24.2571	22.8734	23.2724	23.9816	23.4762	NaN	NaN	NaN	NaN	NaN	NaN	NaN	NaN	NaN	NaN	NaN	NaN	NaN	NaN	NaN	NaN	NaN	NaN	NaN	NaN	NaN	NaN	NaN	NaN
comp13500_c0::comp13500_c0_seq1::g.10354::m.10354	23.903	24.1828	NaN	NaN	23.4875	NaN	NaN	NaN	NaN	NaN	NaN	NaN	NaN	NaN	NaN	NaN	NaN	NaN	NaN	NaN	NaN	NaN	NaN	NaN	NaN	NaN	NaN	NaN	NaN	NaN
comp13503_c0::comp13503_c0_seq1::g.10358::m.10358	24.5255	24.7233	NaN	NaN	NaN	NaN	NaN	NaN	NaN	NaN	NaN	NaN	NaN	NaN	NaN	NaN	NaN	NaN	NaN	NaN	NaN	NaN	NaN	NaN	NaN	NaN	NaN	NaN	NaN	NaN
comp13558_c0::comp13558_c0_seq1::g.10424::m.10424	NaN	NaN	24.6908	23.8277	NaN	NaN	NaN	NaN	NaN	NaN	NaN	NaN	NaN	NaN	NaN	NaN	NaN	NaN	NaN	NaN	NaN	NaN	NaN	NaN	NaN	NaN	NaN	NaN	NaN	NaN
comp13568_c0::comp13568_c0_seq1::g.10433::m.10433	24.1972	24.1069	23.3322	23.5238	23.7152	23.761	23.427	23.6043	NaN	NaN	23.6421	NaN	24.54	24.5603	24.1022	24.2271	NaN	24.8068	24.1972	24.4279	NaN	24.0285	NaN	23.6061	25.0714	23.4154	24.1156	24.6141	23.9514	24.0215
comp13705_c0::comp13705_c0_seq1::g.10571::m.10571	25.5241	NaN	NaN	NaN	NaN	NaN	26.1078	NaN	NaN	NaN	NaN	NaN	NaN	NaN	NaN	NaN	NaN	NaN	NaN	NaN	NaN	NaN	NaN	NaN	NaN	NaN	NaN	NaN	NaN	NaN
comp13847_c0::comp13847_c0_seq1::g.10716::m.10716	25.3009	25.2647	24.0749	24.66	24.2843	24.3469	NaN	NaN	NaN	NaN	NaN	NaN	NaN	NaN	NaN	NaN	NaN	NaN	NaN	NaN	NaN	NaN	NaN	NaN	NaN	NaN	NaN	NaN	NaN	NaN
comp13961_c0::comp13961_c0_seq1::g.10844::m.10844	NaN	25.2586	24.6891	24.8506	25.5482	24.9319	NaN	NaN	NaN	NaN	24.7898	NaN	24.9044	24.5533	NaN	24.5318	NaN	NaN	24.6617	NaN	NaN	24.2754	NaN	NaN	NaN	NaN	24.9051	NaN	NaN	24.5685
comp14003_c0::comp14003_c0_seq1::g.10911::m.10911	26.0996	NaN	NaN	24.9933	25.4126	25.0089	24.8421	23.8387	NaN	NaN	NaN	NaN	NaN	NaN	NaN	24.6231	NaN	NaN	NaN	NaN	NaN	NaN	NaN	25.3133	NaN	NaN	NaN	NaN	NaN	NaN
comp14060_c0::comp14060_c0_seq1::g.10968::m.10968	NaN	26.996	NaN	NaN	NaN	NaN	NaN	NaN	NaN	NaN	25.8784	NaN	NaN	26.4562	NaN	NaN	NaN	NaN	NaN	NaN	NaN	25.6127	NaN	NaN	27.4254	NaN	NaN	NaN	NaN	NaN
comp14146_c0::comp14146_c0_seq1::g.11052::m.11052	NaN	NaN	NaN	NaN	NaN	NaN	NaN	NaN	NaN	NaN	NaN	NaN	NaN	NaN	NaN	NaN	NaN	NaN	NaN	NaN	NaN	NaN	NaN	NaN	NaN	NaN	NaN	NaN	NaN	NaN
comp14161_c0::comp14161_c0_seq1::g.11068::m.11068	NaN	NaN	NaN	NaN	NaN	NaN	NaN	NaN	NaN	NaN	NaN	NaN	NaN	NaN	NaN	NaN	NaN	NaN	NaN	NaN	NaN	NaN	NaN	23.7318	NaN	NaN	23.9701	NaN	NaN	NaN
comp14195_c0::comp14195_c0_seq1::g.11094::m.11094	NaN	NaN	NaN	NaN	NaN	NaN	NaN	NaN	NaN	NaN	NaN	NaN	NaN	NaN	NaN	NaN	NaN	NaN	NaN	NaN	NaN	NaN	NaN	NaN	NaN	NaN	NaN	NaN	NaN	NaN
comp14352_c0::comp14352_c0_seq1::g.11254::m.11254	NaN	NaN	NaN	NaN	NaN	NaN	NaN	NaN	NaN	NaN	NaN	NaN	NaN	NaN	NaN	NaN	NaN	NaN	NaN	NaN	NaN	NaN	NaN	NaN	NaN	NaN	NaN	NaN	NaN	NaN
comp14409_c0::comp14409_c0_seq1::g.11305::m.11305	NaN	NaN	NaN	NaN	NaN	NaN	NaN	NaN	NaN	NaN	NaN	NaN	NaN	NaN	NaN	NaN	NaN	NaN	NaN	NaN	NaN	NaN	NaN	NaN	NaN	NaN	NaN	NaN	NaN	NaN
comp14470_c0::comp14470_c0_seq1::g.11368::m.11368	NaN	25.8557	NaN	24.5493	NaN	24.7585	NaN	NaN	NaN	NaN	NaN	NaN	NaN	NaN	NaN	NaN	NaN	NaN	NaN	NaN	NaN	NaN	NaN	NaN	NaN	NaN	NaN	NaN	NaN	NaN
comp14548_c0::comp14548_c0_seq1::g.11423::m.11423	NaN	NaN	NaN	NaN	NaN	NaN	NaN	NaN	NaN	NaN	NaN	NaN	NaN	NaN	NaN	NaN	NaN	NaN	NaN	NaN	NaN	NaN	NaN	NaN	NaN	NaN	NaN	NaN	NaN	NaN
comp14571_c0::comp14571_c0_seq1::g.11445::m.11445	23.9545	NaN	23.8531	23.5008	23.6791	NaN	NaN	22.026	NaN	NaN	NaN	NaN	NaN	NaN	NaN	22.963	NaN	NaN	NaN	NaN	NaN	NaN	NaN	NaN	NaN	NaN	NaN	23.1701	NaN	NaN
comp14608_c0::comp14608_c0_seq1::g.11484::m.11484	NaN	NaN	NaN	NaN	NaN	NaN	NaN	NaN	NaN	NaN	NaN	NaN	NaN	NaN	NaN	NaN	NaN	NaN	NaN	NaN	NaN	NaN	NaN	NaN	NaN	NaN	NaN	NaN	NaN	NaN
comp14998_c0::comp14998_c0_seq1::g.11874::m.11874	25.8253	26.2229	23.5145	24.4959	24.7262	25.0658	NaN	NaN	NaN	NaN	24.378	NaN	NaN	NaN	NaN	NaN	NaN	NaN	NaN	NaN	NaN	NaN	NaN	NaN	26.3004	NaN	NaN	NaN	NaN	NaN
comp15112_c0::comp15112_c0_seq1::g.11981::m.11981	26.3049	26.2964	25.8585	25.5771	NaN	25.5747	24.7764	NaN	25.3904	NaN	24.1824	NaN	24.8006	24.64	24.3907	25.0822	25.3812	NaN	NaN	NaN	25.1841	25.1187	NaN	24.5139	26.5329	25.2251	NaN	25.985	25.7548	25.1398
comp15118_c0::comp15118_c0_seq1::g.11985::m.11985	23.418	23.6	NaN	23.058	23.757	NaN	NaN	NaN	NaN	NaN	NaN	NaN	NaN	NaN	NaN	NaN	NaN	NaN	NaN	NaN	NaN	NaN	NaN	NaN	NaN	NaN	NaN	NaN	NaN	NaN
comp15143_c0::comp15143_c0_seq1::g.12013::m.12013	NaN	NaN	NaN	NaN	NaN	NaN	NaN	NaN	NaN	NaN	NaN	NaN	NaN	NaN	NaN	NaN	NaN	NaN	NaN	NaN	NaN	NaN	NaN	NaN	NaN	NaN	NaN	NaN	NaN	NaN
comp15434_c0::comp15434_c0_seq1::g.12312::m.12312	NaN	NaN	NaN	NaN	NaN	NaN	NaN	NaN	NaN	NaN	NaN	NaN	NaN	NaN	NaN	NaN	NaN	NaN	NaN	NaN	NaN	NaN	NaN	NaN	NaN	NaN	NaN	NaN	NaN	NaN
comp15450_c0::comp15450_c0_seq1::g.12321::m.12321	NaN	NaN	NaN	NaN	NaN	NaN	NaN	NaN	NaN	NaN	NaN	NaN	NaN	NaN	NaN	NaN	NaN	NaN	NaN	NaN	NaN	NaN	NaN	NaN	NaN	NaN	NaN	NaN	NaN	NaN
comp15525_c0::comp15525_c0_seq1::g.12395::m.12395	NaN	NaN	NaN	NaN	NaN	NaN	NaN	NaN	NaN	NaN	NaN	NaN	NaN	NaN	NaN	NaN	NaN	NaN	NaN	NaN	NaN	NaN	NaN	NaN	NaN	NaN	NaN	NaN	NaN	NaN
comp15637_c0::comp15637_c0_seq1::g.12508::m.12508	26.0196	26.7366	24.3409	NaN	24.9201	25.0935	NaN	NaN	NaN	NaN	NaN	NaN	NaN	NaN	NaN	NaN	NaN	NaN	NaN	25.0499	NaN	24.3401	NaN	25.4976	25.9123	NaN	24.35	25.533	NaN	NaN
comp15714_c0::comp15714_c0_seq1::g.12580::m.12580	25.4482	25.1259	24.4771	24.4865	24.6315	24.3546	25.444	NaN	NaN	NaN	NaN	NaN	24.5752	NaN	NaN	NaN	NaN	NaN	NaN	NaN	NaN	NaN	NaN	NaN	NaN	23.8651	NaN	NaN	NaN	NaN
comp15752_c0::comp15752_c0_seq1::g.12628::m.12628	NaN	NaN	NaN	NaN	NaN	NaN	NaN	NaN	NaN	NaN	NaN	NaN	NaN	NaN	NaN	NaN	NaN	NaN	NaN	NaN	NaN	NaN	NaN	NaN	NaN	NaN	NaN	NaN	NaN	NaN
comp15777_c0::comp15777_c0_seq1::g.12654::m.12654	NaN	NaN	NaN	NaN	NaN	NaN	NaN	NaN	NaN	NaN	NaN	NaN	NaN	NaN	NaN	NaN	NaN	NaN	NaN	NaN	NaN	NaN	NaN	NaN	NaN	NaN	NaN	NaN	NaN	NaN
comp15801_c0::comp15801_c0_seq1::g.12679::m.12679	25.1987	25.1157	24.1527	24.5481	24.7417	24.54	NaN	NaN	NaN	NaN	NaN	NaN	NaN	24.1464	NaN	25.182	NaN	NaN	NaN	NaN	NaN	NaN	NaN	NaN	NaN	NaN	24.0944	24.3865	NaN	NaN
comp15809_c0::comp15809_c0_seq1::g.12686::m.12686	26.7774	NaN	NaN	NaN	NaN	NaN	25.5283	NaN	NaN	NaN	NaN	NaN	NaN	NaN	25.6186	NaN	NaN	NaN	NaN	NaN	NaN	NaN	NaN	NaN	NaN	NaN	NaN	NaN	NaN	NaN
comp15824_c0::comp15824_c0_seq1::g.12700::m.12700	25.8377	26.0597	NaN	NaN	25.2113	25.1687	NaN	NaN	NaN	NaN	25.1225	NaN	25.3376	24.7957	25.2456	25.1325	NaN	NaN	NaN	NaN	NaN	NaN	NaN	NaN	NaN	NaN	25.2937	NaN	25.2186	NaN
comp15857_c0::comp15857_c0_seq1::g.12741::m.12741	23.9634	NaN	24.3607	24.7429	24.6502	24.1046	25.0019	24.2869	NaN	NaN	24.0259	NaN	25.0842	25.5721	25.135	25.2812	NaN	NaN	25.1696	25.4502	24.2308	24.6521	NaN	NaN	NaN	NaN	24.856	25.6374	NaN	NaN
comp15884_c0::comp15884_c0_seq1::g.12772::m.12772	27.3072	27.6882	26.3237	26.5281	27.01	26.74	NaN	NaN	NaN	NaN	NaN	NaN	NaN	NaN	NaN	NaN	NaN	NaN	NaN	NaN	NaN	NaN	NaN	NaN	NaN	NaN	NaN	NaN	NaN	NaN
comp15903_c0::comp15903_c0_seq1::g.12805::m.12805	NaN	NaN	NaN	NaN	NaN	NaN	NaN	NaN	NaN	NaN	NaN	NaN	NaN	NaN	NaN	NaN	NaN	NaN	NaN	NaN	NaN	NaN	NaN	NaN	NaN	NaN	NaN	NaN	NaN	NaN
comp15955_c0::comp15955_c0_seq1::g.12870::m.12870	28.2362	28.057	28.2062	28.3183	28.0091	27.8866	27.2483	25.8478	NaN	27.1206	26.5741	NaN	27.3181	27.1298	27.4356	26.8724	27.9027	27.6712	26.907	26.9381	25.4108	26.5952	25.704	27.3088	27.2779	26.7647	26.8381	27.038	26.1346	26.2096
comp15982_c0::comp15982_c0_seq1::g.12898::m.12898	24.4667	NaN	24.4915	NaN	NaN	NaN	NaN	NaN	NaN	NaN	24.7453	NaN	25.0755	25.1212	25.3964	NaN	NaN	NaN	25.549	NaN	24.4073	24.9877	NaN	NaN	NaN	25.2918	25.1215	NaN	24.8963	24.7396
comp16023_c0::comp16023_c0_seq1::g.12953::m.12953	NaN	24.176	24.4727	24.9405	24.8073	24.6847	24.8236	23.9013	NaN	NaN	NaN	NaN	NaN	23.9426	24.682	NaN	NaN	NaN	NaN	24.3475	NaN	NaN	NaN	NaN	NaN	NaN	24.623	25.1083	NaN	NaN
comp16062_c0::comp16062_c0_seq1::g.12997::m.12997	29.3853	29.3715	28.4497	28.9271	29.0434	28.9731	29.0588	28.3541	28.7342	29.2561	28.6715	27.4611	29.2481	29.2545	29.2039	29.1541	29.5856	29.7162	29.4492	29.3692	27.7693	28.7514	27.7665	28.9663	30.113	29.0325	29.3148	29.6817	29.0563	29.0176
comp16378_c0::comp16378_c0_seq1::g.13375::m.13375	27.1418	NaN	NaN	NaN	NaN	25.9865	26.5395	NaN	NaN	NaN	NaN	NaN	25.6189	NaN	26.6622	26.9184	NaN	27.3718	NaN	NaN	NaN	25.673	NaN	NaN	28.1501	26.8284	25.7154	26.026	25.9125	25.7393
comp16395_c0::comp16395_c0_seq1::g.13392::m.13392	24.6407	24.0939	24.0392	23.5216	23.95	24.1529	NaN	NaN	NaN	NaN	NaN	NaN	NaN	23.8361	NaN	NaN	NaN	NaN	NaN	NaN	NaN	23.389	NaN	NaN	NaN	NaN	NaN	23.4358	NaN	NaN
comp16472_c0::comp16472_c0_seq1::g.13455::m.13455	26.7187	27.128	25.3028	25.7547	26.0472	25.9521	24.438	NaN	NaN	NaN	NaN	NaN	NaN	24.6994	NaN	24.3368	NaN	NaN	NaN	NaN	NaN	24.2827	NaN	23.4709	NaN	NaN	24.4725	24.3518	NaN	NaN
comp16487_c0::comp16487_c0_seq1::g.13469::m.13469	NaN	NaN	NaN	NaN	NaN	NaN	25.3415	24.0955	NaN	NaN	NaN	NaN	25.7467	25.6095	25.043	24.3003	NaN	26.4086	25.5569	25.149	24.2502	24.7609	NaN	24.7431	25.6749	24.2032	25.2008	25.4811	NaN	24.4746
comp16514_c0::comp16514_c0_seq1::g.13503::m.13503	26.4031	25.8893	25.0381	24.9122	25.3264	25.1487	NaN	NaN	NaN	NaN	NaN	NaN	NaN	NaN	25.2068	NaN	NaN	NaN	NaN	NaN	NaN	24.2826	NaN	24.4065	26.3191	NaN	NaN	NaN	NaN	24.8233
comp1662_c0::comp1662_c0_seq1::g.654::m.654	NaN	NaN	NaN	NaN	NaN	NaN	NaN	NaN	NaN	NaN	NaN	NaN	NaN	NaN	NaN	NaN	NaN	NaN	NaN	NaN	NaN	NaN	NaN	NaN	NaN	NaN	NaN	NaN	NaN	NaN
comp16686_c0::comp16686_c0_seq1::g.13666::m.13666	NaN	NaN	NaN	NaN	NaN	NaN	NaN	NaN	NaN	NaN	NaN	NaN	NaN	NaN	NaN	NaN	NaN	NaN	NaN	NaN	NaN	NaN	NaN	NaN	NaN	NaN	NaN	NaN	NaN	NaN
comp16732_c0::comp16732_c0_seq1::g.13720::m.13720	NaN	NaN	NaN	NaN	NaN	NaN	NaN	NaN	NaN	NaN	NaN	NaN	NaN	NaN	NaN	NaN	NaN	NaN	NaN	NaN	NaN	NaN	NaN	NaN	NaN	NaN	NaN	NaN	NaN	NaN
comp16780_c0::comp16780_c0_seq1::g.13771::m.13771	NaN	NaN	NaN	25.1711	25.5028	25.2757	NaN	NaN	NaN	NaN	NaN	NaN	NaN	NaN	NaN	NaN	NaN	NaN	NaN	NaN	NaN	NaN	NaN	NaN	NaN	NaN	NaN	NaN	NaN	NaN
comp16800_c0::comp16800_c0_seq1::g.13797::m.13797	NaN	NaN	NaN	NaN	NaN	NaN	NaN	NaN	NaN	NaN	NaN	NaN	NaN	NaN	NaN	NaN	NaN	NaN	NaN	NaN	NaN	NaN	NaN	NaN	NaN	NaN	NaN	NaN	NaN	NaN
comp25470_c0::comp25470_c0_seq1::g.23443::m.23443	NaN	NaN	NaN	24.3088	23.2961	NaN	NaN	NaN	NaN	NaN	NaN	NaN	NaN	NaN	NaN	24.4738	NaN	NaN	NaN	NaN	NaN	NaN	NaN	NaN	NaN	NaN	NaN	NaN	NaN	NaN
comp16827_c0::comp16827_c0_seq1::g.13824::m.13824	NaN	NaN	NaN	NaN	NaN	NaN	NaN	NaN	NaN	NaN	NaN	NaN	NaN	NaN	NaN	NaN	NaN	NaN	NaN	NaN	NaN	NaN	NaN	NaN	NaN	NaN	NaN	NaN	NaN	NaN
comp1683_c0::comp1683_c0_seq1::g.658::m.658	26.2877	25.9431	25.1187	25.5912	25.8467	25.4423	NaN	NaN	NaN	NaN	NaN	NaN	NaN	NaN	NaN	NaN	NaN	NaN	NaN	NaN	NaN	NaN	NaN	NaN	NaN	NaN	NaN	NaN	NaN	NaN
comp16904_c0::comp16904_c0_seq1::g.13909::m.13909	NaN	NaN	NaN	NaN	NaN	NaN	NaN	NaN	NaN	NaN	NaN	NaN	NaN	NaN	NaN	NaN	NaN	NaN	NaN	NaN	NaN	NaN	NaN	NaN	NaN	NaN	NaN	NaN	NaN	NaN
comp16913_c0::comp16913_c0_seq1::g.13918::m.13918	24.4564	25.0624	NaN	NaN	24.4307	NaN	NaN	24.0728	NaN	NaN	NaN	NaN	NaN	NaN	25.3176	25.3332	NaN	NaN	25.1625	24.7526	NaN	NaN	NaN	24.756	27.2654	NaN	NaN	25.2498	24.2611	25.3387
comp16928_c0::comp16928_c0_seq1::g.13937::m.13937	26.4266	25.9756	26.2091	26.157	26.4862	26.1043	25.5979	25.3898	24.9434	26.6409	26.2571	24.2584	26.6387	26.4516	26.3855	26.1851	26.7087	26.9124	26.371	26.6342	24.8965	25.827	25.5145	26.2338	27.5557	25.805	26.8823	27.6621	25.6404	26.3423
comp16941_c0::comp16941_c0_seq1::g.13945::m.13945	24.5904	24.2961	NaN	24.5039	24.6204	24.6842	NaN	NaN	NaN	NaN	NaN	NaN	NaN	NaN	NaN	NaN	NaN	NaN	NaN	NaN	NaN	NaN	NaN	24.1947	NaN	NaN	24.4919	NaN	NaN	24.3882
comp16951_c0::comp16951_c0_seq1::g.13954::m.13954	29.8279	29.972	28.9781	29.0769	29.5666	29.2902	29.4055	28.4107	28.411	29.3286	28.2115	26.2788	29.079	29.8495	29.6511	29.2705	29.6824	29.6948	28.9077	29.5167	28.1126	28.6128	28.4718	29.4828	29.5305	29.2664	29.4278	30.0634	28.4445	28.5055
comp17016_c0::comp17016_c0_seq1::g.14008::m.14008	27.1322	27.2816	26.1349	26.4332	26.8048	26.6828	25.1092	25.0685	NaN	NaN	NaN	NaN	NaN	25.2214	25.798	25.6888	NaN	NaN	26.1491	25.8462	24.4689	25.1498	NaN	25.4764	27.2118	26.4346	26.3394	26.5415	26.005	26.1633
comp17038_c0::comp17038_c0_seq1::g.14030::m.14030	NaN	NaN	NaN	NaN	NaN	NaN	NaN	NaN	NaN	NaN	NaN	NaN	NaN	NaN	23.8904	NaN	NaN	NaN	NaN	24.5117	NaN	NaN	NaN	23.7729	NaN	NaN	NaN	24.3695	NaN	NaN
comp17139_c0::comp17139_c0_seq1::g.14135::m.14135	25.8176	25.5509	24.9233	25.4686	25.6622	25.5939	24.4303	NaN	NaN	NaN	24.6248	NaN	NaN	24.2855	25.1979	25.5943	NaN	NaN	NaN	24.8328	NaN	25.0434	NaN	NaN	NaN	NaN	24.8133	24.8586	24.924	NaN
comp17165_c0::comp17165_c0_seq1::g.14157::m.14157	26.3291	27.0089	25.5737	25.6443	26.3101	25.8429	26.0616	25.7634	26.6903	NaN	25.574	NaN	26.0393	25.099	25.9807	26.4823	27.7452	27.2425	25.743	25.6363	24.4009	25.7226	NaN	25.3377	27.4235	26.1732	25.0371	25.6603	25.6148	25.0353
comp17285_c0::comp17285_c0_seq1::g.14290::m.14290	NaN	NaN	NaN	NaN	NaN	NaN	NaN	NaN	NaN	NaN	NaN	NaN	NaN	NaN	NaN	NaN	NaN	NaN	NaN	NaN	NaN	NaN	NaN	NaN	NaN	NaN	NaN	NaN	NaN	NaN
comp1731_c0::comp1731_c0_seq1::g.674::m.674	27.5659	26.9727	26.5192	26.6678	26.7586	26.9303	26.2941	25.6796	25.63	25.8328	26.1066	24.6518	26.5902	25.9984	26.3039	26.7863	26.5406	26.8073	26.5919	26.483	25.0823	26.1454	23.8128	25.7635	27.2123	25.8083	26.8993	26.3317	26.3613	25.935
comp17438_c0::comp17438_c0_seq1::g.14471::m.14471	26.1178	26.4575	25.3561	25.657	25.8763	25.457	26.26	25.3203	25.2629	25.991	25.7412	23.8417	26.1051	25.6047	25.8209	26.1993	26.3105	26.5224	26.0336	25.9788	24.8371	25.8428	23.8322	25.4789	27.1359	25.6774	25.942	26.166	25.8795	25.6164
comp17447_c0::comp17447_c0_seq1::g.14476::m.14476	NaN	NaN	NaN	NaN	NaN	NaN	NaN	NaN	NaN	NaN	NaN	NaN	NaN	NaN	NaN	NaN	NaN	NaN	NaN	NaN	NaN	NaN	NaN	NaN	NaN	NaN	NaN	NaN	NaN	NaN
comp17539_c0::comp17539_c0_seq1::g.14596::m.14596	NaN	NaN	NaN	NaN	NaN	NaN	NaN	NaN	NaN	NaN	NaN	NaN	23.9809	23.8839	NaN	NaN	NaN	NaN	NaN	NaN	NaN	NaN	NaN	NaN	NaN	NaN	NaN	NaN	NaN	NaN
comp17572_c0::comp17572_c0_seq1::g.14636::m.14636	25.9786	25.8923	24.9266	25.2444	25.3956	25.1625	25.5995	24.938	24.4992	NaN	25.2313	NaN	25.9234	25.6014	25.9649	26.0579	25.1072	25.7076	26.1896	25.9163	23.503	25.0598	NaN	25.703	26.7349	25.7613	26.0823	26.1184	25.343	24.9062
comp17665_c0::comp17665_c0_seq1::g.14729::m.14729	NaN	NaN	NaN	NaN	NaN	NaN	NaN	NaN	NaN	NaN	NaN	NaN	NaN	NaN	NaN	NaN	NaN	NaN	NaN	NaN	NaN	NaN	NaN	NaN	NaN	NaN	NaN	NaN	NaN	NaN
comp17870_c0::comp17870_c0_seq1::g.14981::m.14981	NaN	NaN	NaN	NaN	NaN	NaN	26.3301	25.4103	NaN	NaN	NaN	NaN	25.1193	24.9346	25.9787	25.7647	NaN	NaN	25.8203	25.1862	24.6239	NaN	NaN	26.0413	26.4463	26.0502	25.9611	NaN	NaN	25.6952
comp17924_c0::comp17924_c0_seq1::g.15038::m.15038	NaN	NaN	NaN	NaN	NaN	NaN	NaN	NaN	NaN	NaN	NaN	NaN	NaN	NaN	NaN	NaN	NaN	NaN	NaN	NaN	NaN	NaN	NaN	NaN	26.0735	NaN	25.0811	NaN	NaN	NaN
comp17958_c0::comp17958_c0_seq1::g.15075::m.15075	25.3514	25.6984	23.7791	NaN	24.5929	24.5938	NaN	NaN	NaN	NaN	NaN	NaN	24.3215	24.4887	NaN	25.1538	NaN	NaN	24.748	24.7477	NaN	23.7652	NaN	NaN	NaN	NaN	23.3888	NaN	24.5802	24.6131
comp17965_c0::comp17965_c0_seq1::g.15085::m.15085	NaN	NaN	NaN	NaN	NaN	NaN	NaN	NaN	NaN	NaN	NaN	NaN	NaN	NaN	NaN	NaN	NaN	NaN	NaN	NaN	NaN	NaN	NaN	NaN	NaN	NaN	NaN	NaN	NaN	NaN
comp17973_c0::comp17973_c0_seq1::g.15101::m.15101	NaN	NaN	NaN	NaN	NaN	NaN	NaN	NaN	NaN	NaN	NaN	NaN	NaN	NaN	NaN	NaN	NaN	NaN	NaN	NaN	NaN	NaN	NaN	NaN	NaN	NaN	NaN	NaN	NaN	NaN
comp17996_c0::comp17996_c0_seq1::g.15132::m.15132	NaN	NaN	NaN	NaN	NaN	NaN	23.0519	22.1933	NaN	NaN	NaN	NaN	22.9231	22.8851	23.6259	22.3804	NaN	NaN	NaN	22.9377	NaN	22.9395	22.3716	NaN	23.9431	22.6098	NaN	23.7551	22.2132	22.9387
comp18099_c0::comp18099_c0_seq2::g.15268::m.15268	25.2639	NaN	NaN	24.6478	25.2787	NaN	NaN	NaN	NaN	NaN	NaN	NaN	24.4751	NaN	NaN	NaN	NaN	NaN	NaN	24.6323	NaN	24.3133	NaN	NaN	25.5976	NaN	NaN	NaN	24.5467	24.7279
comp18109_c0::comp18109_c0_seq1::g.15281::m.15281	23.4579	23.0338	22.3035	NaN	22.4386	23.2886	NaN	22.4475	NaN	NaN	21.5884	NaN	22.3371	NaN	NaN	22.6443	NaN	NaN	NaN	NaN	NaN	NaN	NaN	NaN	NaN	NaN	NaN	23.1226	NaN	NaN
comp18175_c0::comp18175_c0_seq2::g.15374::m.15374	27.4776	27.2865	26.574	26.433	26.7827	26.4069	26.9661	26.6082	27.3185	NaN	25.9907	NaN	26.4435	26.737	27.0161	26.758	27.7259	28.2192	26.8823	26.515	24.1562	25.5795	25.3856	26.0988	28.1061	26.5447	26.1429	26.9015	25.8687	25.2289
comp18184_c0::comp18184_c0_seq1::g.15388::m.15388	NaN	NaN	NaN	NaN	NaN	NaN	NaN	NaN	NaN	NaN	NaN	NaN	NaN	NaN	NaN	NaN	NaN	NaN	NaN	NaN	NaN	NaN	NaN	NaN	NaN	NaN	NaN	24.6492	NaN	23.8093
comp18224_c0::comp18224_c0_seq1::g.15443::m.15443	NaN	NaN	NaN	NaN	NaN	NaN	NaN	NaN	NaN	NaN	NaN	NaN	NaN	NaN	NaN	NaN	NaN	NaN	NaN	NaN	NaN	NaN	NaN	NaN	NaN	NaN	NaN	NaN	NaN	NaN
comp18244_c0::comp18244_c0_seq1::g.15472::m.15472	NaN	NaN	NaN	NaN	NaN	NaN	NaN	NaN	NaN	NaN	NaN	NaN	NaN	NaN	NaN	NaN	NaN	NaN	NaN	NaN	NaN	NaN	NaN	NaN	NaN	NaN	NaN	NaN	NaN	NaN
comp18275_c0::comp18275_c0_seq1::g.15514::m.15514	26.411	26.734	26.2234	26.2421	27.0652	NaN	25.9316	25.7551	NaN	NaN	NaN	NaN	NaN	26.8264	26.488	26.3859	NaN	NaN	26.9347	26.5674	25.7916	26.3876	NaN	26.4688	27.3556	NaN	26.7883	26.5668	26.216	26.6913
comp18302_c0::comp18302_c0_seq2::g.15546::m.15546	NaN	22.2057	NaN	21.4862	NaN	NaN	NaN	NaN	NaN	NaN	NaN	NaN	NaN	NaN	NaN	NaN	NaN	NaN	NaN	NaN	NaN	NaN	NaN	NaN	NaN	NaN	NaN	NaN	NaN	NaN
comp18392_c0::comp18392_c0_seq1::g.15648::m.15648	NaN	NaN	NaN	NaN	NaN	NaN	NaN	NaN	NaN	NaN	NaN	NaN	NaN	NaN	NaN	NaN	NaN	NaN	NaN	NaN	NaN	NaN	NaN	NaN	NaN	NaN	NaN	NaN	NaN	NaN
comp18431_c0::comp18431_c0_seq1::g.15702::m.15702	NaN	NaN	NaN	NaN	NaN	NaN	NaN	NaN	NaN	NaN	NaN	NaN	NaN	NaN	NaN	NaN	NaN	NaN	NaN	NaN	NaN	NaN	NaN	NaN	NaN	NaN	NaN	NaN	NaN	NaN
comp18480_c0::comp18480_c0_seq1::g.15749::m.15749	23.9385	23.6305	23.1933	23.0846	23.2028	23.2669	NaN	NaN	NaN	NaN	NaN	NaN	22.4716	NaN	NaN	22.0868	NaN	NaN	22.6163	NaN	NaN	21.493	NaN	21.7604	23.917	NaN	NaN	NaN	22.1513	22.5479
comp18494_c0::comp18494_c0_seq1::g.15765::m.15765	NaN	NaN	NaN	NaN	NaN	NaN	NaN	NaN	NaN	NaN	NaN	NaN	NaN	NaN	NaN	NaN	NaN	NaN	NaN	NaN	NaN	NaN	NaN	NaN	NaN	NaN	NaN	NaN	NaN	NaN
comp18502_c0::comp18502_c0_seq1::g.15784::m.15784	24.828	24.829	22.997	NaN	23.7259	23.2102	25.088	NaN	NaN	NaN	NaN	NaN	24.0122	24.3572	NaN	24.5806	NaN	NaN	NaN	NaN	23.7612	NaN	NaN	NaN	NaN	NaN	NaN	24.3591	NaN	NaN
comp18560_c0::comp18560_c0_seq1::g.15847::m.15847	NaN	NaN	NaN	NaN	NaN	NaN	NaN	NaN	NaN	NaN	NaN	NaN	NaN	NaN	NaN	NaN	NaN	NaN	NaN	NaN	NaN	NaN	NaN	NaN	NaN	NaN	NaN	NaN	NaN	NaN
comp18629_c0::comp18629_c0_seq1::g.15927::m.15927	NaN	NaN	NaN	NaN	NaN	NaN	NaN	NaN	NaN	NaN	NaN	NaN	NaN	NaN	NaN	NaN	NaN	NaN	NaN	NaN	NaN	NaN	NaN	NaN	NaN	NaN	NaN	NaN	NaN	NaN
comp18648_c0::comp18648_c0_seq1::g.15948::m.15948	25.3655	24.8457	24.4274	23.8343	24.4501	24.8401	23.3922	22.5452	NaN	NaN	NaN	NaN	23.867	24.0261	23.4111	23.6154	NaN	NaN	NaN	24.3661	NaN	23.6246	NaN	23.8985	24.6457	24.5874	NaN	24.9544	NaN	23.008
comp18657_c0::comp18657_c0_seq1::g.15958::m.15958	24.0123	24.0915	NaN	NaN	22.9689	23.0602	NaN	NaN	NaN	NaN	NaN	NaN	NaN	NaN	NaN	NaN	NaN	NaN	NaN	NaN	NaN	NaN	NaN	NaN	NaN	NaN	NaN	NaN	NaN	NaN
comp18683_c0::comp18683_c0_seq1::g.15990::m.15990	NaN	NaN	NaN	NaN	NaN	NaN	25.7191	NaN	NaN	NaN	NaN	NaN	25.7629	NaN	NaN	NaN	NaN	NaN	NaN	NaN	NaN	NaN	NaN	NaN	NaN	NaN	NaN	NaN	NaN	NaN
comp18695_c0::comp18695_c0_seq1::g.16016::m.16016	25.7273	NaN	NaN	NaN	25.3336	24.7063	NaN	NaN	NaN	NaN	NaN	NaN	NaN	NaN	NaN	NaN	NaN	NaN	NaN	NaN	NaN	NaN	NaN	NaN	NaN	NaN	NaN	NaN	NaN	NaN
comp18744_c0::comp18744_c0_seq1::g.16078::m.16078	25.7824	25.5835	NaN	NaN	25.2271	25.0919	NaN	NaN	NaN	NaN	NaN	NaN	NaN	NaN	NaN	NaN	NaN	NaN	NaN	NaN	NaN	NaN	NaN	NaN	NaN	NaN	NaN	NaN	NaN	NaN
comp18764_c0::comp18764_c0_seq2::g.16105::m.16105	28.5219	29.1152	27.722	27.9754	28.054	27.6463	28.0901	27.3446	27.0586	27.6704	26.5734	25.1567	27.7044	27.8511	27.4828	27.6801	26.3807	28.0568	27.5157	27.5374	26.1687	27.0978	25.9194	27.6333	28.3595	27.6324	27.1603	27.7523	26.8733	26.371
comp18827_c0::comp18827_c0_seq1::g.16171::m.16171	27.0911	26.8123	26.1087	26.6096	26.5709	26.641	26.3631	26.0944	26.2286	26.707	25.929	NaN	26.129	26.9725	27.0508	26.5831	26.1434	26.7913	26.5985	26.693	25.7366	26.247	25.2123	25.8634	27.1126	25.6414	26.4638	26.5705	25.6686	26.271
comp18860_c0::comp18860_c0_seq1::g.16201::m.16201	NaN	NaN	NaN	NaN	NaN	NaN	NaN	NaN	NaN	NaN	NaN	NaN	NaN	NaN	NaN	NaN	NaN	NaN	NaN	NaN	NaN	NaN	NaN	NaN	NaN	NaN	NaN	NaN	NaN	NaN
comp18868_c0::comp18868_c0_seq1::g.16212::m.16212	25.1372	24.8013	24.3605	24.5072	24.7513	24.1665	24.5763	24.1422	NaN	NaN	23.8444	NaN	NaN	NaN	24.5766	24.3972	NaN	NaN	NaN	NaN	NaN	23.8729	NaN	23.5783	NaN	23.9044	NaN	NaN	NaN	NaN
comp18887_c0::comp18887_c0_seq1::g.16227::m.16227	NaN	NaN	NaN	NaN	NaN	NaN	NaN	NaN	NaN	NaN	NaN	NaN	NaN	NaN	25.686	NaN	NaN	NaN	NaN	NaN	NaN	NaN	NaN	24.7485	NaN	NaN	NaN	NaN	NaN	NaN
comp18954_c0::comp18954_c0_seq1::g.16291::m.16291	26.1897	26.3481	25.1285	25.7103	25.4781	25.3488	25.7453	25.1535	NaN	NaN	NaN	NaN	24.4116	25.2365	NaN	NaN	NaN	NaN	25.1105	25.0907	23.1839	24.6093	NaN	25.6492	25.1179	24.938	24.5997	24.8326	23.9515	24.3742
comp18976_c0::comp18976_c0_seq1::g.16319::m.16319	NaN	NaN	NaN	NaN	NaN	NaN	NaN	NaN	NaN	NaN	NaN	NaN	NaN	NaN	NaN	NaN	NaN	NaN	NaN	NaN	NaN	NaN	NaN	NaN	NaN	NaN	NaN	NaN	NaN	NaN
comp18984_c0::comp18984_c0_seq1::g.16321::m.16321	NaN	NaN	NaN	NaN	26.3009	25.7861	NaN	NaN	NaN	NaN	NaN	NaN	26.188	NaN	NaN	NaN	NaN	NaN	NaN	NaN	NaN	NaN	NaN	NaN	NaN	NaN	26.0645	NaN	NaN	NaN
comp19000_c0::comp19000_c0_seq1::g.16338::m.16338	NaN	NaN	NaN	NaN	NaN	NaN	NaN	NaN	NaN	NaN	NaN	NaN	NaN	NaN	NaN	NaN	NaN	NaN	NaN	NaN	NaN	NaN	NaN	NaN	NaN	NaN	NaN	NaN	NaN	NaN
comp58455_c0::comp58455_c0_seq1::g.74418::m.74418	26.7512	27.4637	26.2187	26.3334	26.0598	26.7203	27.2095	26.6718	NaN	NaN	26.5703	NaN	27.3454	27.727	27.6325	27.6341	NaN	26.7818	26.9826	27.3883	26.5384	27.4654	25.8619	26.8292	NaN	NaN	26.8508	27.3561	27.3529	27.6017
comp19023_c0::comp19023_c0_seq1::g.16367::m.16367	NaN	NaN	NaN	NaN	NaN	NaN	NaN	NaN	NaN	NaN	NaN	NaN	NaN	NaN	NaN	NaN	NaN	NaN	NaN	NaN	NaN	NaN	NaN	NaN	NaN	NaN	NaN	NaN	NaN	NaN
comp19064_c0::comp19064_c0_seq1::g.16410::m.16410	24.6521	24.8698	24.0688	24.2019	24.1865	24.124	NaN	NaN	NaN	NaN	NaN	NaN	NaN	NaN	24.0806	NaN	NaN	NaN	NaN	NaN	NaN	NaN	NaN	NaN	NaN	NaN	24.824	24.7708	NaN	NaN
comp19077_c0::comp19077_c0_seq1::g.16440::m.16440	25.9291	26.0389	25.6342	25.8931	25.3262	25.7764	24.0484	NaN	NaN	NaN	NaN	NaN	NaN	NaN	NaN	23.8674	NaN	NaN	NaN	NaN	NaN	24.5264	NaN	24.6577	24.6372	NaN	24.184	25.5677	NaN	NaN
comp19136_c0::comp19136_c0_seq1::g.16504::m.16504	24.9954	NaN	NaN	NaN	NaN	24.2718	NaN	NaN	NaN	NaN	NaN	NaN	NaN	NaN	NaN	NaN	NaN	NaN	NaN	NaN	NaN	NaN	NaN	NaN	NaN	NaN	NaN	NaN	NaN	NaN
comp19155_c0::comp19155_c0_seq1::g.16530::m.16530	NaN	NaN	NaN	NaN	NaN	NaN	NaN	NaN	NaN	NaN	NaN	NaN	NaN	NaN	NaN	NaN	NaN	NaN	NaN	NaN	NaN	NaN	NaN	NaN	NaN	NaN	NaN	NaN	NaN	NaN
comp19176_c0::comp19176_c0_seq1::g.16558::m.16558	NaN	NaN	NaN	NaN	23.5487	NaN	24.1351	NaN	NaN	NaN	NaN	NaN	NaN	NaN	24.1847	23.9263	NaN	NaN	NaN	NaN	NaN	NaN	NaN	24.1103	NaN	NaN	NaN	24.3003	NaN	NaN
comp19188_c0::comp19188_c0_seq1::g.16569::m.16569	26.3132	26.4776	25.5558	26.0384	25.965	25.5779	26.6738	25.5406	NaN	25.4825	25.1095	NaN	25.8972	26.5322	26.4066	25.7517	NaN	NaN	25.3463	26.1008	24.9928	25.1281	24.9044	26.3006	26.2795	26.1031	26.1946	26.5384	24.1984	25.5965
comp19217_c0::comp19217_c0_seq1::g.16604::m.16604	26.9103	26.8448	25.5258	25.8773	26.1176	25.8613	25.0632	24.6808	NaN	25.6018	24.8522	23.1786	25.042	25.6871	25.2808	25.0654	26.3428	26.6767	25.462	25.394	24.6938	24.556	NaN	24.8219	26.1082	24.9939	25.5246	25.2937	25.4725	25.0862
comp19260_c0::comp19260_c0_seq1::g.16653::m.16653	NaN	NaN	NaN	NaN	NaN	NaN	NaN	NaN	NaN	NaN	NaN	NaN	NaN	NaN	NaN	NaN	NaN	NaN	NaN	NaN	NaN	NaN	NaN	NaN	NaN	NaN	NaN	NaN	NaN	NaN
comp19302_c0::comp19302_c0_seq1::g.16704::m.16704	NaN	NaN	NaN	NaN	NaN	NaN	NaN	NaN	NaN	NaN	NaN	NaN	NaN	NaN	NaN	NaN	NaN	NaN	NaN	NaN	NaN	NaN	NaN	NaN	NaN	NaN	NaN	NaN	NaN	NaN
comp19320_c0::comp19320_c0_seq1::g.16723::m.16723	NaN	NaN	NaN	NaN	NaN	NaN	NaN	20.7927	NaN	NaN	NaN	NaN	22.3362	NaN	NaN	22.2465	NaN	NaN	NaN	23.378	NaN	NaN	NaN	NaN	NaN	NaN	NaN	NaN	NaN	NaN
comp19361_c0::comp19361_c0_seq1::g.16756::m.16756	25.7162	25.2372	24.3911	24.7546	25.135	25.0792	24.687	24.234	24.7486	NaN	24.3196	24.2148	24.8054	24.717	24.4549	24.9504	NaN	24.7199	25.0177	24.8297	24.2583	25.1047	NaN	24.1704	NaN	24.3886	25.1377	25.227	24.8257	25.0876
comp5417_c0::comp5417_c0_seq1::g.1711::m.1711	28.1628	28.8754	26.3608	26.8574	27.2526	27.2567	27.434	26.9879	NaN	NaN	26.774	NaN	27.2122	26.5716	27.8003	27.8069	27.8352	27.8205	27.3504	27.2528	25.5411	26.9969	NaN	27.3023	28.9503	27.6508	26.9203	27.3438	27.2501	27.049
comp19363_c0::comp19363_c0_seq1::g.16760::m.16760	25.8716	NaN	NaN	24.4503	24.8235	24.9762	24.8598	NaN	NaN	NaN	NaN	NaN	NaN	NaN	24.2372	NaN	NaN	NaN	NaN	NaN	NaN	NaN	NaN	24.6483	NaN	NaN	NaN	24.5326	NaN	NaN
comp33000_c0::comp33000_c0_seq1::g.35863::m.35863	NaN	NaN	NaN	NaN	NaN	NaN	NaN	NaN	NaN	NaN	NaN	NaN	NaN	NaN	NaN	NaN	NaN	NaN	NaN	NaN	NaN	NaN	NaN	NaN	NaN	NaN	NaN	NaN	NaN	NaN
comp19384_c0::comp19384_c0_seq1::g.16777::m.16777	NaN	NaN	NaN	NaN	NaN	NaN	25.824	NaN	NaN	NaN	NaN	NaN	24.1937	NaN	NaN	24.8669	NaN	NaN	NaN	NaN	NaN	NaN	NaN	NaN	25.9272	25.3288	NaN	23.9791	NaN	NaN
comp19397_c0::comp19397_c0_seq2::g.16785::m.16785	28.9588	29.1876	27.282	27.8858	28.028	27.6411	NaN	NaN	NaN	NaN	NaN	NaN	NaN	NaN	27.8322	27.7398	NaN	NaN	NaN	NaN	NaN	NaN	NaN	27.6424	NaN	NaN	NaN	NaN	NaN	NaN
comp19398_c0::comp19398_c0_seq1::g.16788::m.16788	27.2079	27.4277	26.3841	26.7247	26.6558	26.5455	25.9698	25.1229	24.9261	25.6827	25.3291	NaN	26.5793	26.5284	26.2692	25.6668	26.5862	26.4911	25.5417	26.1275	24.7331	25.6973	25.2391	25.8663	26.7506	26.4325	26.5207	26.8845	24.925	25.4491
comp19419_c0::comp19419_c0_seq1::g.16810::m.16810	NaN	NaN	NaN	NaN	NaN	NaN	25.4348	NaN	NaN	NaN	NaN	NaN	NaN	NaN	NaN	NaN	NaN	NaN	NaN	NaN	NaN	25.2137	NaN	24.9918	NaN	NaN	NaN	NaN	NaN	NaN
comp19428_c0::comp19428_c0_seq1::g.16825::m.16825	26.8324	26.7799	25.3936	26.1328	26.2535	25.5256	25.8942	24.9271	NaN	NaN	NaN	NaN	25.4714	25.3134	25.6088	25.4614	NaN	NaN	NaN	NaN	NaN	NaN	NaN	25.6008	NaN	NaN	24.9544	NaN	NaN	NaN
comp19457_c0::comp19457_c0_seq1::g.16856::m.16856	26.7823	26.1879	25.55	25.986	25.9442	25.6552	25.5801	24.8742	NaN	NaN	NaN	NaN	24.839	24.7049	25.178	25.5776	NaN	NaN	NaN	25.2153	24.1046	25.2282	NaN	25.1234	26.331	NaN	25.6647	25.8327	24.638	25.1228
comp19466_c0::comp19466_c0_seq1::g.16864::m.16864	NaN	NaN	NaN	NaN	NaN	NaN	NaN	NaN	NaN	NaN	NaN	NaN	NaN	NaN	NaN	NaN	NaN	NaN	NaN	NaN	NaN	NaN	NaN	NaN	NaN	NaN	NaN	NaN	NaN	NaN
comp19482_c0::comp19482_c0_seq1::g.16883::m.16883	26.3697	26.7425	25.2038	25.6169	25.9258	25.5106	25.2445	25.2632	NaN	NaN	NaN	NaN	NaN	NaN	25.1448	24.4851	NaN	NaN	NaN	NaN	NaN	23.9269	NaN	NaN	NaN	NaN	NaN	NaN	NaN	NaN
comp19511_c0::comp19511_c0_seq2::g.16925::m.16925	29.4812	28.8818	28.1044	28.4394	28.9094	28.68	28.7258	27.667	27.6775	NaN	27.8131	NaN	28.0815	28.339	28.6934	28.5328	28.3957	28.9462	28.5971	28.7403	27.1281	27.9107	28.1521	28.5311	29.5498	28.2682	28.6183	28.943	28.1795	28.2342
comp44184_c0::comp44184_c0_seq1::g.63291::m.63291	NaN	NaN	NaN	NaN	NaN	NaN	26.6345	NaN	NaN	NaN	NaN	NaN	26.1917	26.4085	27.4391	NaN	NaN	NaN	NaN	NaN	NaN	NaN	26.5345	27.2301	NaN	NaN	NaN	NaN	NaN	NaN
comp19547_c0::comp19547_c0_seq1::g.16945::m.16945	24.2533	25.3116	24.4465	24.79	24.3422	24.2728	25.6812	25.3794	25.6138	25.1837	24.3701	24.5126	25.4372	26.0724	26.7166	25.9507	25.8806	25.9196	26.1855	26.7308	24.304	25.5364	25.2712	26.355	26.9381	25.5012	26.3384	26.8683	25.6375	25.4586
comp26004_c0::comp26004_c0_seq1::g.24189::m.24189	27.9239	28.0338	NaN	26.7209	25.6927	NaN	29.0841	28.5924	NaN	NaN	NaN	NaN	27.9201	27.2472	29.0261	28.8619	NaN	NaN	28.2357	28.0811	26.6742	NaN	NaN	28.754	29.6639	29.1727	27.8859	28.3891	NaN	27.7742
comp8573_c0::comp8573_c0_seq1::g.4533::m.4533	NaN	27.1327	NaN	25.9656	NaN	NaN	NaN	NaN	NaN	NaN	NaN	NaN	NaN	NaN	26.0989	NaN	NaN	NaN	NaN	NaN	NaN	NaN	NaN	NaN	NaN	NaN	NaN	NaN	NaN	NaN
comp67209_c0::comp67209_c0_seq1::g.80843::m.80843	NaN	NaN	25.3983	26.2876	25.3015	NaN	28.0759	27.4383	27.6587	27.6151	26.4631	NaN	27.4276	27.0484	27.6288	27.2028	28.7163	28.8133	27.3825	27.9151	26.085	27.2665	NaN	26.8278	29.8477	27.8797	27.2345	27.7772	27.8163	26.9039
comp19571_c0::comp19571_c0_seq1::g.16979::m.16979	28.1332	28.2743	NaN	27.5017	27.6339	26.6995	26.8572	26.3505	NaN	26.8086	26.2343	NaN	26.8986	27.3293	27.2619	26.576	27.4223	27.6023	26.5512	27.2967	24.7452	26.2972	NaN	26.9015	NaN	26.9722	27.1997	27.8494	NaN	26.1139
comp19576_c0::comp19576_c0_seq1::g.16985::m.16985	NaN	NaN	26.5349	NaN	NaN	26.8753	NaN	27.107	NaN	NaN	NaN	NaN	27.3686	27.0519	27.235	27.1711	NaN	NaN	27.4281	27.5209	NaN	26.9285	NaN	26.8677	NaN	27.4569	27.534	27.579	27.0708	26.6206
comp23133_c0::comp23133_c0_seq1::g.20966::m.20966	NaN	NaN	NaN	NaN	NaN	NaN	NaN	NaN	NaN	NaN	NaN	NaN	NaN	23.3296	NaN	NaN	NaN	NaN	NaN	NaN	NaN	NaN	NaN	NaN	NaN	NaN	NaN	21.9305	20.9952	21.8334
comp19612_c0::comp19612_c0_seq1::g.17018::m.17018	26.1733	26.6534	25.1405	25.4248	25.6483	25.826	25.9482	25.4377	NaN	NaN	24.9256	24.5815	25.1084	25.3353	25.2831	25.0349	NaN	26.104	24.6848	25.0254	24.782	25.4252	24.1807	25.234	26.7776	25.8367	25.553	25.3743	24.2222	24.3728
comp19619_c0::comp19619_c0_seq1::g.17022::m.17022	24.7026	24.2784	23.8742	24.5863	24.546	24.4153	NaN	23.3123	NaN	NaN	NaN	NaN	NaN	NaN	24.7935	23.961	NaN	NaN	NaN	NaN	NaN	NaN	NaN	23.4794	25.3017	23.7735	24.9491	24.3491	NaN	24.9354
comp19631_c0::comp19631_c0_seq1::g.17036::m.17036	25.977	NaN	26.0253	NaN	25.9105	NaN	NaN	NaN	NaN	NaN	NaN	NaN	NaN	26.3992	NaN	NaN	28.3008	NaN	NaN	26.889	25.986	NaN	NaN	NaN	NaN	NaN	26.2522	26.0449	26.7905	26.6146
comp19636_c0::comp19636_c0_seq1::g.17041::m.17041	25.7599	25.5951	24.6872	24.7321	24.1843	23.506	25.2169	NaN	NaN	NaN	23.8748	NaN	24.6144	24.1348	25.2425	25.3139	NaN	NaN	NaN	24.1013	23.2683	24.326	NaN	24.5697	25.8279	24.0832	24.0508	24.6348	NaN	24.022
comp19682_c0::comp19682_c0_seq1::g.17082::m.17082	27.7313	27.5192	27.1008	27.4277	27.2144	27.4622	27.1041	27.0099	NaN	NaN	NaN	NaN	27.2749	NaN	27.3341	27.5037	NaN	28.6647	NaN	NaN	25.921	26.8836	26.7446	27.1548	28.7434	27.1037	28.0808	27.7421	NaN	27.2368
comp19698_c0::comp19698_c0_seq1::g.17104::m.17104	25.7012	26.0614	24.4767	25.0012	25.1741	24.8952	25.4464	25.1361	NaN	NaN	24.8615	NaN	25.0669	25.6765	25.7716	25.9832	NaN	NaN	25.7274	25.7309	23.7018	24.8863	NaN	25.0746	25.8995	25.2632	25.2438	25.747	NaN	24.1212
comp33850_c0::comp33850_c0_seq1::g.37477::m.37477	NaN	NaN	NaN	NaN	NaN	NaN	24.5331	23.8093	NaN	NaN	NaN	NaN	25.5751	25.5916	25.3267	24.6688	NaN	NaN	25.8417	25.2974	NaN	NaN	23.3724	23.9307	26.3275	24.9304	25.3141	25.9434	25.4307	25.2523
comp19730_c0::comp19730_c0_seq1::g.17131::m.17131	NaN	NaN	NaN	NaN	NaN	NaN	NaN	NaN	NaN	NaN	NaN	NaN	NaN	NaN	NaN	NaN	NaN	NaN	NaN	NaN	NaN	NaN	NaN	NaN	NaN	NaN	NaN	NaN	NaN	NaN
comp19747_c0::comp19747_c0_seq1::g.17143::m.17143	NaN	NaN	NaN	NaN	NaN	NaN	26.3208	NaN	NaN	NaN	NaN	NaN	26.071	25.3308	NaN	26.3262	NaN	NaN	NaN	NaN	NaN	25.5669	NaN	25.5874	27.1753	NaN	24.7929	25.5515	25.6544	NaN
comp19767_c0::comp19767_c0_seq1::g.17167::m.17167	NaN	NaN	NaN	NaN	NaN	NaN	NaN	NaN	NaN	NaN	NaN	NaN	NaN	NaN	NaN	NaN	NaN	NaN	NaN	NaN	NaN	NaN	NaN	NaN	NaN	NaN	NaN	NaN	NaN	NaN
comp30289_c0::comp30289_c0_seq1::g.30899::m.30899	27.3888	28.1741	26.7965	NaN	26.8832	26.8416	NaN	NaN	NaN	NaN	NaN	NaN	NaN	NaN	NaN	26.3878	NaN	NaN	NaN	27.6512	27.1195	27.2057	NaN	NaN	NaN	NaN	NaN	NaN	NaN	27.1416
comp19782_c0::comp19782_c0_seq1::g.17180::m.17180	27.1215	27.8115	26.185	27.0243	26.7523	26.649	28.0192	27.1667	NaN	NaN	27.059	NaN	27.4861	27.3436	28.0839	27.9912	28.5892	NaN	27.8643	27.8207	26.3084	26.9893	NaN	28.4758	29.6631	28.7093	28.1196	28.5617	27.947	27.4585
comp19795_c0::comp19795_c0_seq1::g.17193::m.17193	25.9283	26.0484	24.7452	25.0549	25.361	25.5654	NaN	NaN	NaN	NaN	NaN	NaN	NaN	NaN	NaN	26.0895	NaN	NaN	NaN	NaN	NaN	NaN	NaN	NaN	NaN	NaN	NaN	NaN	NaN	NaN
comp19847_c0::comp19847_c0_seq2::g.17248::m.17248	27.4858	28.0551	25.7589	25.7041	26.3149	26.3728	NaN	NaN	NaN	NaN	22.744	NaN	NaN	NaN	NaN	NaN	NaN	NaN	NaN	NaN	NaN	22.5502	NaN	NaN	NaN	NaN	NaN	NaN	22.9044	NaN
comp19870_c0::comp19870_c0_seq1::g.17273::m.17273	NaN	NaN	NaN	NaN	NaN	NaN	NaN	NaN	NaN	NaN	NaN	NaN	NaN	24.1207	NaN	NaN	NaN	NaN	NaN	NaN	NaN	24.1774	NaN	NaN	24.715	NaN	NaN	NaN	NaN	NaN
comp19891_c0::comp19891_c0_seq1::g.17289::m.17289	NaN	NaN	NaN	NaN	NaN	NaN	NaN	NaN	NaN	NaN	NaN	NaN	NaN	NaN	NaN	NaN	NaN	NaN	NaN	NaN	NaN	NaN	NaN	NaN	NaN	NaN	NaN	NaN	NaN	NaN
comp19897_c0::comp19897_c0_seq1::g.17296::m.17296	NaN	NaN	NaN	NaN	NaN	NaN	NaN	NaN	NaN	NaN	NaN	NaN	NaN	NaN	NaN	NaN	NaN	NaN	NaN	NaN	NaN	NaN	NaN	NaN	NaN	NaN	NaN	NaN	NaN	NaN
comp19908_c0::comp19908_c0_seq1::g.17311::m.17311	25.2197	25.0323	24.5602	24.7714	24.7112	24.5782	24.9083	24.0478	NaN	NaN	NaN	NaN	24.5883	24.4275	24.7257	24.0899	NaN	NaN	NaN	NaN	NaN	24.1049	NaN	24.7612	NaN	NaN	24.6721	25.1352	NaN	23.9954
comp19948_c0::comp19948_c0_seq1::g.17363::m.17363	25.1393	25.4184	NaN	24.5232	24.4909	23.9974	NaN	NaN	NaN	NaN	NaN	NaN	NaN	NaN	NaN	NaN	NaN	NaN	NaN	NaN	NaN	23.6563	NaN	NaN	NaN	NaN	NaN	NaN	24.1972	NaN
comp19949_c0::comp19949_c0_seq1::g.17366::m.17366	25.9783	25.8526	24.4511	24.7698	24.7805	24.3728	24.9489	24.655	NaN	NaN	24.5525	NaN	25.1769	25.7144	25.7486	25.2868	NaN	25.3858	25.0662	25.2417	23.4353	24.834	24.0381	25.8472	25.9979	24.9437	25.449	25.8481	23.5852	24.3539
comp19953_c0::comp19953_c0_seq1::g.17372::m.17372	NaN	NaN	NaN	NaN	NaN	NaN	NaN	NaN	NaN	NaN	NaN	NaN	NaN	NaN	NaN	NaN	NaN	NaN	NaN	NaN	NaN	NaN	NaN	NaN	NaN	NaN	NaN	NaN	NaN	NaN
comp19987_c0::comp19987_c0_seq1::g.17402::m.17402	NaN	NaN	NaN	NaN	NaN	NaN	NaN	NaN	NaN	NaN	NaN	NaN	NaN	NaN	NaN	NaN	NaN	NaN	NaN	NaN	NaN	NaN	NaN	NaN	NaN	NaN	NaN	NaN	NaN	NaN
comp20041_c0::comp20041_c0_seq1::g.17473::m.17473	NaN	24.7445	23.2068	NaN	23.7737	NaN	NaN	NaN	NaN	NaN	NaN	NaN	NaN	NaN	NaN	NaN	NaN	NaN	NaN	NaN	NaN	NaN	NaN	NaN	NaN	NaN	NaN	NaN	NaN	NaN
comp20044_c0::comp20044_c0_seq1::g.17480::m.17480	NaN	NaN	NaN	NaN	NaN	NaN	NaN	NaN	NaN	NaN	NaN	NaN	NaN	NaN	NaN	NaN	NaN	NaN	NaN	NaN	NaN	NaN	NaN	NaN	NaN	NaN	NaN	NaN	NaN	NaN
comp20063_c0::comp20063_c0_seq1::g.17522::m.17522	25.2456	NaN	NaN	24.4919	NaN	NaN	NaN	NaN	NaN	NaN	NaN	NaN	NaN	NaN	NaN	NaN	NaN	NaN	NaN	NaN	NaN	NaN	NaN	NaN	NaN	NaN	NaN	NaN	NaN	NaN
comp20103_c0::comp20103_c0_seq2::g.17572::m.17572	25.6798	NaN	NaN	24.7145	25.1049	NaN	NaN	NaN	NaN	NaN	NaN	NaN	NaN	NaN	NaN	NaN	NaN	NaN	NaN	NaN	NaN	NaN	NaN	NaN	NaN	NaN	NaN	NaN	NaN	NaN
comp30262_c0::comp30262_c0_seq1::g.30848::m.30848	NaN	NaN	NaN	NaN	NaN	NaN	NaN	NaN	NaN	NaN	NaN	NaN	NaN	NaN	NaN	NaN	NaN	NaN	NaN	NaN	NaN	NaN	NaN	NaN	NaN	NaN	NaN	NaN	NaN	NaN
comp20218_c0::comp20218_c0_seq1::g.17713::m.17713	26.0631	25.5999	24.5225	24.434	24.9233	24.9932	25.2034	24.5433	NaN	NaN	NaN	NaN	24.3803	24.9709	24.8621	25.2374	NaN	25.9954	25.4802	25.1321	24.3558	24.5065	NaN	NaN	25.4709	NaN	NaN	NaN	NaN	24.7694
comp20231_c0::comp20231_c0_seq1::g.17731::m.17731	23.5816	NaN	23.0489	24.4173	23.3026	23.0697	NaN	NaN	NaN	NaN	NaN	NaN	22.3657	NaN	NaN	NaN	NaN	NaN	NaN	23.1343	NaN	NaN	NaN	NaN	23.9576	21.9871	22.6501	23.2226	NaN	NaN
comp20237_c0::comp20237_c0_seq1::g.17734::m.17734	25.7925	25.7065	24.9732	25.1006	25.5015	25.7383	NaN	NaN	NaN	NaN	NaN	NaN	NaN	NaN	24.8076	24.7697	NaN	NaN	24.7573	NaN	NaN	NaN	NaN	25.2469	NaN	24.5492	25.586	25.6072	NaN	NaN
comp20249_c0::comp20249_c0_seq1::g.17753::m.17753	NaN	NaN	NaN	NaN	NaN	NaN	NaN	NaN	NaN	NaN	NaN	NaN	NaN	NaN	NaN	NaN	NaN	NaN	NaN	NaN	NaN	NaN	NaN	NaN	NaN	NaN	NaN	NaN	NaN	NaN
comp20281_c0::comp20281_c0_seq1::g.17792::m.17792	NaN	NaN	NaN	NaN	NaN	NaN	NaN	NaN	NaN	NaN	NaN	NaN	NaN	NaN	NaN	NaN	NaN	NaN	NaN	NaN	NaN	NaN	NaN	NaN	NaN	NaN	NaN	NaN	NaN	NaN
comp20294_c0::comp20294_c0_seq1::g.17805::m.17805	NaN	NaN	NaN	NaN	NaN	NaN	NaN	NaN	NaN	NaN	NaN	NaN	NaN	NaN	NaN	NaN	NaN	NaN	NaN	NaN	NaN	NaN	NaN	NaN	NaN	NaN	NaN	NaN	NaN	NaN
comp20368_c0::comp20368_c0_seq1::g.17896::m.17896	NaN	NaN	NaN	NaN	NaN	NaN	NaN	NaN	NaN	NaN	NaN	NaN	NaN	NaN	NaN	NaN	NaN	NaN	NaN	NaN	NaN	NaN	NaN	NaN	NaN	NaN	NaN	NaN	NaN	NaN
comp20449_c0::comp20449_c0_seq1::g.18000::m.18000	24.5541	NaN	NaN	NaN	23.6089	NaN	NaN	NaN	NaN	NaN	NaN	NaN	NaN	NaN	NaN	NaN	NaN	NaN	NaN	NaN	NaN	NaN	NaN	NaN	NaN	NaN	NaN	NaN	NaN	NaN
comp20540_c0::comp20540_c0_seq1::g.18121::m.18121	NaN	NaN	NaN	NaN	NaN	NaN	NaN	NaN	NaN	NaN	NaN	NaN	NaN	NaN	NaN	NaN	NaN	NaN	NaN	NaN	NaN	NaN	NaN	NaN	NaN	NaN	NaN	NaN	NaN	NaN
comp20543_c0::comp20543_c0_seq1::g.18123::m.18123	26.5406	NaN	NaN	25.6567	25.088	25.8405	24.6963	24.0143	NaN	NaN	NaN	NaN	NaN	NaN	25.1817	25.2031	NaN	NaN	NaN	24.5268	NaN	24.8245	NaN	NaN	NaN	NaN	NaN	NaN	NaN	25.031
comp20644_c0::comp20644_c0_seq1::g.18262::m.18262	27.0718	27.1065	26.4156	26.7524	26.8986	26.3705	26.1421	24.8563	25.173	25.4893	25.2966	NaN	25.9653	26.1212	26.3396	25.8963	26.1261	26.0548	26.3174	26.0548	24.0904	25.2878	24.0733	25.7227	26.7305	25.6589	26.0996	26.1734	25.7151	25.3629
comp20739_c0::comp20739_c0_seq1::g.18352::m.18352	NaN	NaN	NaN	NaN	NaN	NaN	NaN	NaN	NaN	NaN	NaN	NaN	NaN	23.6942	24.3293	23.5766	NaN	NaN	NaN	NaN	NaN	NaN	NaN	24.6659	NaN	NaN	23.7414	24.3131	NaN	NaN
comp20749_c0::comp20749_c0_seq1::g.18367::m.18367	24.3452	24.3393	23.3602	NaN	23.5136	24.2546	NaN	NaN	NaN	NaN	NaN	NaN	22.8348	NaN	23.197	NaN	NaN	NaN	NaN	NaN	NaN	NaN	NaN	23.2798	NaN	NaN	NaN	NaN	NaN	NaN
comp20770_c0::comp20770_c0_seq1::g.18395::m.18395	NaN	NaN	NaN	NaN	NaN	NaN	26.4097	25.237	NaN	25.9013	25.8085	NaN	26.6432	26.1549	26.1024	26.3259	27.4418	27.661	26.1122	26.1119	25.4585	25.844	NaN	26.0717	27.8833	NaN	26.489	26.626	26.4044	25.9096
comp20835_c0::comp20835_c0_seq1::g.18457::m.18457	25.3027	NaN	24.6721	NaN	24.8356	NaN	NaN	NaN	NaN	NaN	NaN	NaN	NaN	NaN	NaN	24.477	NaN	NaN	NaN	NaN	NaN	NaN	NaN	NaN	NaN	NaN	NaN	24.2946	NaN	NaN
comp20861_c0::comp20861_c0_seq1::g.18477::m.18477	26.0114	26.027	24.1381	24.172	24.7894	24.8276	25.5768	24.62	NaN	NaN	24.213	NaN	25.2089	25.6117	25.7454	25.9475	NaN	26.1996	26.0242	26.1523	23.6971	25.2804	NaN	25.4589	26.7594	NaN	25.5498	25.6011	25.3041	25.5879
comp20871_c0::comp20871_c0_seq2::g.18492::m.18492	NaN	NaN	NaN	NaN	NaN	NaN	NaN	NaN	NaN	NaN	NaN	NaN	NaN	NaN	NaN	22.4571	NaN	NaN	22.5961	NaN	NaN	NaN	NaN	NaN	NaN	NaN	NaN	NaN	NaN	NaN
comp20896_c0::comp20896_c0_seq1::g.18511::m.18511	NaN	NaN	NaN	NaN	NaN	NaN	NaN	NaN	NaN	NaN	NaN	NaN	NaN	NaN	NaN	NaN	NaN	NaN	NaN	NaN	NaN	NaN	NaN	NaN	NaN	NaN	NaN	NaN	NaN	NaN
comp20902_c0::comp20902_c0_seq1::g.18512::m.18512	NaN	NaN	NaN	NaN	NaN	NaN	NaN	NaN	NaN	NaN	NaN	NaN	NaN	NaN	NaN	NaN	NaN	NaN	NaN	NaN	NaN	NaN	NaN	NaN	NaN	NaN	NaN	NaN	NaN	NaN
comp21000_c0::comp21000_c0_seq1::g.18614::m.18614	27.1054	27.2276	25.2543	26.6671	26.4519	25.3696	25.4171	24.4075	NaN	NaN	NaN	NaN	25.4189	25.6438	25.7033	25.4237	NaN	26.0993	25.3473	25.6992	25.2785	25.2137	24.9733	26.5563	26.2689	26.0644	25.9773	26.9238	23.5057	25.7101
comp21004_c0::comp21004_c0_seq1::g.18616::m.18616	25.96	26.5657	24.4992	25.425	25.1511	25.3143	NaN	NaN	NaN	NaN	NaN	NaN	NaN	NaN	NaN	NaN	NaN	NaN	NaN	NaN	NaN	NaN	NaN	NaN	NaN	NaN	NaN	24.3122	NaN	NaN
comp21009_c0::comp21009_c0_seq1::g.18628::m.18628	NaN	NaN	NaN	NaN	NaN	NaN	NaN	NaN	NaN	NaN	NaN	NaN	NaN	NaN	NaN	NaN	NaN	NaN	NaN	NaN	24.957	NaN	NaN	NaN	NaN	NaN	NaN	28.6947	NaN	NaN
comp21022_c0::comp21022_c0_seq1::g.18649::m.18649	25.4507	25.6191	24.5121	24.6007	25.1366	24.8693	NaN	NaN	NaN	NaN	NaN	NaN	NaN	NaN	NaN	23.8752	NaN	NaN	NaN	NaN	NaN	NaN	NaN	NaN	24.4838	NaN	NaN	NaN	NaN	NaN
comp21024_c0::comp21024_c0_seq1::g.18656::m.18656	NaN	NaN	NaN	NaN	NaN	NaN	NaN	NaN	NaN	NaN	NaN	NaN	NaN	NaN	NaN	NaN	NaN	NaN	NaN	NaN	NaN	NaN	NaN	NaN	NaN	NaN	NaN	NaN	NaN	NaN
comp21045_c0::comp21045_c0_seq1::g.18672::m.18672	26.1388	25.4214	25.4741	25.712	25.2728	25.3053	24.6647	24.8413	NaN	NaN	23.9435	NaN	24.2828	24.0484	25.0105	24.8906	NaN	NaN	24.6605	NaN	23.9725	24.1972	NaN	NaN	26.0641	NaN	24.1626	25.3445	24.4317	24.3531
comp21074_c0::comp21074_c0_seq1::g.18716::m.18716	NaN	NaN	NaN	NaN	NaN	NaN	NaN	NaN	NaN	NaN	NaN	NaN	NaN	NaN	NaN	NaN	NaN	NaN	NaN	NaN	NaN	NaN	NaN	NaN	NaN	NaN	NaN	NaN	NaN	NaN
comp21076_c0::comp21076_c0_seq1::g.18719::m.18719	NaN	26.2782	25.7045	25.9615	25.7496	NaN	NaN	NaN	NaN	NaN	NaN	NaN	NaN	NaN	NaN	NaN	NaN	NaN	NaN	NaN	NaN	NaN	NaN	NaN	26.4933	NaN	NaN	NaN	NaN	NaN
comp21108_c0::comp21108_c0_seq1::g.18752::m.18752	NaN	NaN	NaN	NaN	NaN	NaN	25.9798	NaN	NaN	NaN	NaN	NaN	24.4523	NaN	25.8699	NaN	NaN	NaN	25.1478	24.9743	NaN	NaN	NaN	25.4188	27.3209	NaN	NaN	24.8405	NaN	NaN
comp21112_c0::comp21112_c0_seq3::g.18755::m.18755	NaN	NaN	NaN	NaN	NaN	NaN	NaN	NaN	NaN	NaN	NaN	NaN	NaN	NaN	NaN	NaN	NaN	NaN	NaN	NaN	NaN	NaN	NaN	NaN	NaN	NaN	NaN	NaN	NaN	NaN
comp21177_c0::comp21177_c0_seq1::g.18820::m.18820	25.5835	25.8996	24.7581	25.3171	25.0123	NaN	NaN	24.6113	NaN	NaN	23.4004	NaN	25.0195	NaN	25.6162	25.4031	NaN	NaN	NaN	NaN	24.3979	NaN	NaN	25.486	NaN	NaN	26.1416	25.9958	NaN	26.1396
comp21229_c0::comp21229_c0_seq1::g.18878::m.18878	NaN	NaN	NaN	NaN	NaN	NaN	NaN	NaN	NaN	NaN	NaN	NaN	23.5002	NaN	NaN	22.9564	NaN	NaN	NaN	NaN	NaN	NaN	NaN	NaN	NaN	NaN	NaN	NaN	NaN	NaN
comp21344_c0::comp21344_c0_seq1::g.19031::m.19031	23.7592	24.1698	NaN	NaN	NaN	NaN	23.4718	23.3258	NaN	NaN	23.6276	NaN	NaN	23.9788	24.2125	23.8928	NaN	NaN	NaN	NaN	NaN	23.4182	NaN	NaN	NaN	NaN	23.7564	NaN	NaN	NaN
comp21384_c0::comp21384_c0_seq1::g.19080::m.19080	26.2639	26.0946	25.236	25.4744	25.6851	25.6894	26.016	25.0462	NaN	NaN	NaN	NaN	25.3765	25.7649	25.856	25.2222	NaN	NaN	NaN	25.9725	NaN	25.1346	24.7871	26.2614	27.1879	26.1904	26.3667	26.3676	25.7238	25.3639
comp21489_c0::comp21489_c0_seq1::g.19208::m.19208	NaN	NaN	NaN	NaN	NaN	NaN	NaN	NaN	NaN	NaN	NaN	NaN	NaN	NaN	NaN	NaN	NaN	NaN	NaN	NaN	NaN	NaN	NaN	NaN	NaN	NaN	NaN	NaN	NaN	NaN
comp21647_c0::comp21647_c0_seq2::g.19376::m.19376	NaN	NaN	NaN	NaN	NaN	NaN	NaN	NaN	NaN	NaN	NaN	NaN	NaN	NaN	NaN	NaN	NaN	NaN	NaN	NaN	NaN	NaN	NaN	NaN	NaN	NaN	NaN	NaN	NaN	NaN
comp21719_c0::comp21719_c0_seq1::g.19441::m.19441	NaN	NaN	NaN	NaN	NaN	NaN	NaN	NaN	NaN	NaN	NaN	NaN	NaN	NaN	NaN	NaN	NaN	NaN	NaN	NaN	NaN	NaN	NaN	NaN	NaN	NaN	NaN	NaN	NaN	NaN
comp21984_c0::comp21984_c0_seq1::g.19730::m.19730	NaN	NaN	NaN	NaN	NaN	NaN	NaN	NaN	NaN	NaN	NaN	NaN	NaN	NaN	NaN	NaN	NaN	NaN	NaN	NaN	NaN	NaN	NaN	NaN	NaN	NaN	NaN	NaN	NaN	NaN
comp22073_c0::comp22073_c0_seq1::g.19835::m.19835	NaN	NaN	NaN	NaN	NaN	NaN	NaN	NaN	NaN	NaN	NaN	NaN	NaN	NaN	NaN	NaN	NaN	NaN	NaN	NaN	NaN	NaN	NaN	NaN	NaN	NaN	NaN	NaN	NaN	NaN
comp22134_c0::comp22134_c0_seq1::g.19895::m.19895	NaN	NaN	NaN	NaN	NaN	NaN	NaN	NaN	NaN	NaN	NaN	NaN	NaN	NaN	NaN	NaN	NaN	NaN	NaN	NaN	NaN	NaN	NaN	NaN	NaN	NaN	NaN	NaN	NaN	NaN
comp22395_c0::comp22395_c0_seq1::g.20183::m.20183	NaN	NaN	NaN	NaN	NaN	NaN	NaN	NaN	NaN	NaN	NaN	NaN	NaN	NaN	NaN	NaN	NaN	NaN	NaN	NaN	NaN	NaN	NaN	NaN	NaN	NaN	NaN	NaN	NaN	NaN
comp22833_c0::comp22833_c0_seq1::g.20666::m.20666	NaN	NaN	NaN	NaN	NaN	NaN	NaN	NaN	NaN	NaN	NaN	NaN	23.5962	23.8617	NaN	NaN	NaN	NaN	NaN	NaN	NaN	NaN	NaN	NaN	NaN	NaN	NaN	NaN	NaN	NaN
comp22834_c0::comp22834_c0_seq1::g.20668::m.20668	24.8424	24.7324	24.0835	24.1984	24.3242	24.2027	NaN	NaN	NaN	NaN	NaN	NaN	24.7115	NaN	24.4644	24.9319	NaN	NaN	24.6763	24.5383	23.6125	24.2945	NaN	23.9474	25.6394	24.1704	24.8807	24.9333	24.9829	24.6418
comp22918_c0::comp22918_c0_seq1::g.20765::m.20765	24.531	NaN	NaN	NaN	23.8258	24.4533	NaN	NaN	NaN	NaN	NaN	NaN	NaN	NaN	NaN	NaN	NaN	NaN	NaN	NaN	NaN	NaN	NaN	NaN	NaN	NaN	NaN	NaN	NaN	NaN
comp23010_c0::comp23010_c0_seq1::g.20838::m.20838	26.0142	NaN	NaN	25.1666	25.3904	NaN	NaN	NaN	NaN	NaN	NaN	NaN	NaN	NaN	NaN	NaN	NaN	NaN	NaN	NaN	NaN	NaN	NaN	NaN	NaN	NaN	NaN	NaN	NaN	NaN
comp23164_c0::comp23164_c0_seq1::g.20996::m.20996	NaN	NaN	NaN	NaN	NaN	NaN	NaN	NaN	NaN	NaN	NaN	NaN	NaN	NaN	NaN	NaN	NaN	NaN	NaN	NaN	NaN	NaN	NaN	NaN	NaN	NaN	NaN	NaN	NaN	NaN
comp23309_c0::comp23309_c0_seq1::g.21155::m.21155	NaN	NaN	NaN	NaN	NaN	NaN	NaN	NaN	NaN	NaN	NaN	NaN	NaN	NaN	NaN	NaN	NaN	NaN	NaN	NaN	NaN	NaN	NaN	NaN	NaN	NaN	NaN	NaN	NaN	NaN
comp23358_c0::comp23358_c0_seq2::g.21205::m.21205	NaN	NaN	23.4541	NaN	23.5531	NaN	NaN	NaN	NaN	NaN	NaN	NaN	NaN	NaN	NaN	NaN	NaN	NaN	NaN	NaN	NaN	NaN	NaN	NaN	NaN	NaN	NaN	NaN	NaN	NaN
comp23416_c0::comp23416_c0_seq1::g.21277::m.21277	26.3092	26.1936	25.0305	NaN	25.2555	25.2646	NaN	23.4608	NaN	NaN	NaN	NaN	NaN	NaN	25.0681	NaN	NaN	NaN	NaN	NaN	NaN	NaN	NaN	24.6544	NaN	NaN	NaN	NaN	NaN	NaN
comp30000_c0::comp30000_c0_seq1::g.30393::m.30393	25.394	25.0234	24.6992	24.6074	25.3187	25.2275	24.3327	23.8935	NaN	NaN	23.9361	NaN	24.7252	24.5286	24.8797	25.0119	25.1655	25.3773	25.4625	25.563	24.0251	24.7354	NaN	24.1153	26.0046	23.9785	25.1402	25.4268	24.3054	25.0105
comp23640_c0::comp23640_c0_seq1::g.21485::m.21485	NaN	NaN	NaN	NaN	NaN	NaN	NaN	NaN	NaN	NaN	NaN	NaN	NaN	NaN	NaN	NaN	NaN	NaN	NaN	NaN	NaN	NaN	NaN	NaN	NaN	NaN	NaN	NaN	NaN	NaN
comp23680_c0::comp23680_c0_seq1::g.21533::m.21533	NaN	NaN	NaN	NaN	NaN	NaN	NaN	NaN	NaN	NaN	NaN	NaN	NaN	NaN	NaN	NaN	NaN	NaN	NaN	NaN	NaN	NaN	NaN	NaN	NaN	NaN	NaN	NaN	NaN	NaN
comp23702_c0::comp23702_c0_seq1::g.21559::m.21559	NaN	22.8685	NaN	NaN	22.6085	NaN	NaN	NaN	NaN	NaN	NaN	NaN	NaN	NaN	NaN	NaN	NaN	NaN	NaN	NaN	NaN	NaN	NaN	NaN	NaN	NaN	NaN	NaN	NaN	NaN
comp23715_c0::comp23715_c0_seq1::g.21580::m.21580	24.5591	NaN	23.2118	NaN	NaN	NaN	NaN	NaN	NaN	NaN	NaN	NaN	NaN	NaN	NaN	NaN	NaN	NaN	NaN	NaN	NaN	NaN	NaN	NaN	NaN	NaN	NaN	NaN	NaN	NaN
comp23731_c0::comp23731_c0_seq1::g.21597::m.21597	NaN	NaN	NaN	NaN	NaN	NaN	NaN	NaN	NaN	NaN	NaN	NaN	NaN	NaN	NaN	NaN	NaN	NaN	NaN	NaN	NaN	NaN	NaN	NaN	NaN	NaN	NaN	NaN	NaN	NaN
comp23749_c0::comp23749_c0_seq1::g.21619::m.21619	NaN	NaN	NaN	NaN	NaN	NaN	NaN	NaN	NaN	NaN	NaN	NaN	NaN	NaN	NaN	NaN	NaN	NaN	NaN	NaN	NaN	NaN	NaN	NaN	NaN	NaN	NaN	NaN	NaN	NaN
comp23914_c0::comp23914_c0_seq1::g.21768::m.21768	NaN	NaN	NaN	NaN	NaN	NaN	NaN	NaN	NaN	NaN	NaN	NaN	24.2241	24.2413	NaN	NaN	NaN	NaN	NaN	NaN	NaN	NaN	NaN	NaN	NaN	NaN	NaN	NaN	NaN	NaN
comp23948_c0::comp23948_c0_seq1::g.21805::m.21805	NaN	NaN	NaN	NaN	NaN	NaN	NaN	NaN	NaN	NaN	NaN	NaN	NaN	NaN	NaN	NaN	NaN	NaN	NaN	NaN	NaN	NaN	NaN	NaN	NaN	NaN	NaN	NaN	NaN	NaN
comp24055_c0::comp24055_c0_seq1::g.21903::m.21903	NaN	NaN	NaN	NaN	NaN	NaN	NaN	NaN	NaN	NaN	NaN	NaN	NaN	NaN	NaN	NaN	NaN	NaN	NaN	NaN	NaN	NaN	NaN	NaN	NaN	NaN	NaN	NaN	NaN	NaN
comp24148_c0::comp24148_c0_seq1::g.22010::m.22010	NaN	NaN	NaN	NaN	NaN	NaN	NaN	NaN	NaN	NaN	NaN	NaN	NaN	NaN	NaN	NaN	NaN	NaN	NaN	NaN	NaN	NaN	NaN	NaN	NaN	NaN	NaN	NaN	NaN	NaN
comp24195_c0::comp24195_c0_seq1::g.22059::m.22059	NaN	NaN	NaN	NaN	NaN	NaN	NaN	NaN	NaN	NaN	NaN	NaN	NaN	NaN	NaN	NaN	NaN	NaN	NaN	NaN	NaN	NaN	NaN	NaN	NaN	NaN	NaN	NaN	NaN	NaN
comp24422_c0::comp24422_c0_seq1::g.22302::m.22302	24.6028	NaN	NaN	NaN	NaN	NaN	NaN	NaN	NaN	NaN	NaN	NaN	NaN	NaN	NaN	NaN	NaN	NaN	NaN	NaN	NaN	NaN	NaN	NaN	NaN	NaN	NaN	NaN	NaN	24.1766
comp24540_c0::comp24540_c0_seq1::g.22414::m.22414	27.0782	26.9429	25.5193	NaN	26.0598	NaN	NaN	NaN	NaN	NaN	NaN	NaN	NaN	NaN	NaN	NaN	NaN	NaN	NaN	NaN	NaN	NaN	NaN	NaN	NaN	NaN	NaN	NaN	NaN	NaN
comp24681_c0::comp24681_c0_seq1::g.22558::m.22558	NaN	NaN	NaN	NaN	NaN	NaN	NaN	NaN	NaN	NaN	NaN	NaN	NaN	NaN	NaN	NaN	NaN	NaN	NaN	NaN	NaN	NaN	NaN	NaN	NaN	NaN	NaN	NaN	NaN	NaN
comp24695_c0::comp24695_c0_seq1::g.22574::m.22574	NaN	NaN	NaN	NaN	NaN	NaN	NaN	NaN	NaN	NaN	NaN	NaN	NaN	NaN	NaN	NaN	NaN	NaN	NaN	NaN	NaN	NaN	NaN	NaN	NaN	NaN	NaN	NaN	NaN	NaN
comp24782_c0::comp24782_c0_seq1::g.22639::m.22639	NaN	NaN	NaN	NaN	NaN	NaN	NaN	22.0472	NaN	NaN	NaN	NaN	NaN	NaN	NaN	22.7144	23.2859	NaN	NaN	23.9334	NaN	24.0829	22.0916	NaN	24.4527	NaN	NaN	NaN	22.2909	NaN
comp24833_c0::comp24833_c0_seq2::g.22700::m.22700	24.5119	24.1593	23.6661	NaN	24.403	24.1952	24.0867	NaN	NaN	NaN	NaN	NaN	23.6562	24.1413	NaN	NaN	NaN	23.641	24.0268	NaN	NaN	NaN	NaN	23.6402	25.0646	NaN	NaN	24.4201	23.5364	24.1381
comp24870_c0::comp24870_c0_seq1::g.22726::m.22726	25.3699	25.5159	NaN	24.624	NaN	NaN	NaN	NaN	NaN	NaN	NaN	NaN	NaN	NaN	NaN	NaN	NaN	NaN	NaN	NaN	NaN	NaN	NaN	NaN	NaN	24.3268	24.5784	NaN	NaN	NaN
comp24945_c0::comp24945_c0_seq1::g.22805::m.22805	NaN	NaN	NaN	NaN	26.337	25.6764	NaN	NaN	NaN	NaN	NaN	NaN	NaN	NaN	NaN	NaN	NaN	NaN	NaN	NaN	NaN	NaN	NaN	NaN	NaN	NaN	NaN	NaN	NaN	NaN
comp24972_c0::comp24972_c0_seq1::g.22824::m.22824	23.965	24.3945	23.3363	23.1898	23.0285	NaN	NaN	NaN	NaN	NaN	NaN	NaN	NaN	NaN	NaN	NaN	NaN	NaN	NaN	NaN	NaN	NaN	NaN	NaN	NaN	NaN	NaN	NaN	NaN	NaN
comp25026_c0::comp25026_c0_seq1::g.22871::m.22871	30.6344	30.7684	29.4507	29.957	30.0334	30.281	28.8318	28.0508	NaN	NaN	28.1976	27.4882	29.008	27.43	29.7155	29.6837	28.6079	29.6065	29.4345	29.4655	27.6451	29.141	27.7413	28.8528	31.1143	29.4242	29.5372	29.7152	29.4494	29.4397
comp34756_c0::comp34756_c0_seq3::g.39313::m.39313	29.5392	29.0233	28.395	28.6662	28.8413	28.7145	28.4439	27.7855	27.9094	27.4741	27.5559	26.4813	27.8772	28.3931	28.6283	28.8983	28.3818	28.4426	28.1003	28.0893	26.6553	27.0561	27.2751	28.06	28.628	27.5606	28.4974	28.8146	26.8059	27.2535
comp25079_c0::comp25079_c0_seq1::g.22928::m.22928	25.7535	NaN	24.6793	24.8997	NaN	24.7596	NaN	NaN	NaN	NaN	NaN	NaN	NaN	NaN	NaN	NaN	NaN	NaN	NaN	NaN	NaN	NaN	NaN	NaN	NaN	NaN	NaN	NaN	NaN	NaN
comp25116_c0::comp25116_c0_seq1::g.22996::m.22996	NaN	NaN	NaN	NaN	NaN	NaN	25.8831	25.2126	NaN	NaN	NaN	NaN	NaN	25.3438	25.6538	25.6227	NaN	NaN	NaN	25.5799	NaN	NaN	NaN	25.0875	NaN	NaN	NaN	NaN	NaN	NaN
comp25117_c0::comp25117_c0_seq1::g.22998::m.22998	29.6159	29.7266	28.7239	28.7494	28.7321	28.4901	28.3755	27.9502	NaN	NaN	27.5123	NaN	28.352	28.6049	29.1498	28.609	29.0259	28.6625	28.5372	29.07	26.6843	28.0687	27.8328	28.4872	29.7177	28.6128	28.6625	29.0231	27.9163	27.6457
comp25153_c0::comp25153_c0_seq2::g.23038::m.23038	NaN	NaN	NaN	NaN	NaN	NaN	NaN	NaN	NaN	NaN	NaN	NaN	NaN	NaN	NaN	NaN	NaN	NaN	NaN	NaN	NaN	NaN	NaN	NaN	NaN	NaN	NaN	NaN	NaN	NaN
comp25219_c0::comp25219_c0_seq1::g.23114::m.23114	29.3743	30.1266	27.9468	28.488	27.2268	28.2053	27.2099	NaN	NaN	NaN	NaN	NaN	NaN	NaN	NaN	NaN	NaN	NaN	NaN	NaN	NaN	NaN	NaN	NaN	27.5747	NaN	NaN	NaN	25.6474	NaN
comp25241_c0::comp25241_c0_seq1::g.23141::m.23141	26.3834	26.259	25.1853	25.1581	25.5428	25.7264	NaN	NaN	NaN	NaN	NaN	NaN	NaN	NaN	NaN	NaN	NaN	NaN	NaN	NaN	NaN	NaN	NaN	NaN	NaN	NaN	NaN	NaN	NaN	NaN
comp25245_c0::comp25245_c0_seq1::g.23148::m.23148	25.6777	25.9634	24.1202	NaN	NaN	25.0124	NaN	NaN	NaN	NaN	NaN	NaN	24.8246	NaN	NaN	NaN	NaN	NaN	NaN	NaN	NaN	NaN	NaN	NaN	NaN	NaN	NaN	NaN	NaN	NaN
comp25284_c0::comp25284_c0_seq1::g.23197::m.23197	NaN	NaN	21.9896	NaN	NaN	NaN	22.4239	21.7006	21.9687	21.1275	21.251	NaN	NaN	23.1301	23.0285	23.2838	NaN	NaN	NaN	23.5515	NaN	22.7764	NaN	21.9662	23.5271	21.8622	23.6354	23.4545	22.3703	23.1678
comp25326_c0::comp25326_c0_seq1::g.23248::m.23248	26.2693	26.5393	25.3913	25.6262	25.8501	25.5769	25.604	25.4443	NaN	NaN	25.4264	NaN	26.2847	25.6828	26.2955	26.0706	26.8664	26.8346	26.6839	26.056	24.6404	25.5912	NaN	25.5333	27.1727	26.26	26.3234	26.352	26.0705	25.872
comp25393_c0::comp25393_c0_seq1::g.23329::m.23329	NaN	NaN	NaN	NaN	NaN	NaN	NaN	NaN	NaN	NaN	NaN	NaN	NaN	NaN	NaN	NaN	NaN	NaN	NaN	NaN	NaN	NaN	NaN	NaN	NaN	NaN	NaN	NaN	NaN	NaN
comp25421_c0::comp25421_c0_seq1::g.23368::m.23368	NaN	NaN	NaN	NaN	NaN	NaN	NaN	NaN	NaN	NaN	NaN	NaN	NaN	NaN	NaN	NaN	NaN	NaN	NaN	NaN	NaN	NaN	NaN	NaN	NaN	NaN	NaN	NaN	NaN	NaN
comp25581_c0::comp25581_c0_seq1::g.23590::m.23590	NaN	NaN	NaN	NaN	NaN	NaN	NaN	NaN	NaN	NaN	NaN	NaN	NaN	NaN	NaN	NaN	NaN	NaN	NaN	NaN	NaN	NaN	NaN	NaN	NaN	NaN	NaN	NaN	NaN	NaN
comp25624_c0::comp25624_c0_seq1::g.23654::m.23654	NaN	NaN	NaN	NaN	NaN	NaN	NaN	NaN	NaN	NaN	NaN	NaN	NaN	NaN	NaN	NaN	NaN	NaN	NaN	NaN	NaN	NaN	NaN	NaN	NaN	NaN	NaN	NaN	NaN	NaN
comp25631_c0::comp25631_c0_seq1::g.23665::m.23665	NaN	NaN	NaN	NaN	NaN	NaN	NaN	NaN	NaN	NaN	NaN	NaN	NaN	NaN	NaN	NaN	NaN	NaN	NaN	NaN	NaN	NaN	NaN	NaN	NaN	NaN	NaN	NaN	NaN	NaN
comp42802_c0::comp42802_c0_seq12::g.58290::m.58290	28.0424	27.7981	27.3537	27.6125	28.0025	27.689	29.0076	28.0828	26.568	27.1463	26.9588	NaN	28.0592	28.3073	29.725	28.716	27.7093	NaN	27.9325	28.6027	25.9762	27.0972	28.3501	29.553	28.8972	28.5625	28.7375	29.0641	27.4387	27.9337
comp25925_c0::comp25925_c0_seq1::g.24108::m.24108	28.4337	28.9843	27.815	27.9817	27.9968	27.9421	28.9826	27.7419	26.7132	27.3283	27.2525	25.9908	28.2054	28.3076	29.6389	28.9914	28.208	28.5242	28.2614	28.8022	26.7389	28.2399	28.4324	29.327	29.0508	28.9144	28.8238	29.303	27.614	28.2588
comp33106_c0::comp33106_c0_seq1::g.36082::m.36082	NaN	NaN	NaN	NaN	NaN	NaN	NaN	NaN	NaN	NaN	NaN	NaN	NaN	NaN	NaN	NaN	NaN	NaN	NaN	NaN	NaN	NaN	NaN	NaN	NaN	NaN	NaN	NaN	NaN	NaN
comp25661_c0::comp25661_c0_seq2::g.23706::m.23706	NaN	NaN	NaN	NaN	NaN	NaN	NaN	NaN	NaN	NaN	NaN	NaN	NaN	NaN	NaN	NaN	NaN	NaN	NaN	NaN	NaN	NaN	NaN	NaN	NaN	NaN	NaN	NaN	NaN	NaN
comp25693_c0::comp25693_c0_seq1::g.23752::m.23752	23.5685	NaN	NaN	NaN	22.6112	NaN	NaN	NaN	NaN	NaN	NaN	NaN	NaN	22.9123	NaN	21.9544	NaN	NaN	NaN	NaN	NaN	NaN	NaN	NaN	NaN	NaN	NaN	NaN	NaN	NaN
comp25723_c0::comp25723_c0_seq1::g.23801::m.23801	NaN	NaN	NaN	NaN	NaN	NaN	NaN	NaN	NaN	NaN	NaN	NaN	NaN	NaN	NaN	NaN	NaN	NaN	NaN	NaN	NaN	NaN	NaN	NaN	NaN	NaN	NaN	NaN	NaN	NaN
comp25726_c0::comp25726_c0_seq1::g.23808::m.23808	NaN	NaN	NaN	NaN	NaN	NaN	NaN	NaN	NaN	NaN	NaN	NaN	NaN	NaN	NaN	NaN	NaN	NaN	NaN	NaN	NaN	NaN	NaN	NaN	NaN	NaN	NaN	NaN	NaN	NaN
comp25730_c0::comp25730_c0_seq1::g.23813::m.23813	NaN	NaN	NaN	NaN	NaN	NaN	NaN	NaN	NaN	NaN	NaN	NaN	NaN	NaN	NaN	NaN	NaN	NaN	NaN	NaN	NaN	NaN	NaN	NaN	NaN	NaN	NaN	NaN	NaN	NaN
comp25768_c0::comp25768_c0_seq1::g.23867::m.23867	24.5622	NaN	24.1061	24.351	24.8756	24.5648	25.0065	23.7269	NaN	NaN	NaN	NaN	NaN	NaN	25.2763	24.8785	NaN	NaN	NaN	25.8855	NaN	25.7977	24.6043	24.5998	26.5901	NaN	25.8966	NaN	NaN	NaN
comp25797_c0::comp25797_c0_seq1::g.23900::m.23900	24.3455	24.9859	NaN	24.5465	23.7947	24.8587	NaN	NaN	NaN	NaN	NaN	NaN	23.7991	23.849	24.4416	24.6622	NaN	NaN	24.8703	NaN	22.5947	23.7221	NaN	NaN	NaN	NaN	24.3697	NaN	NaN	23.2202
comp25803_c0::comp25803_c0_seq1::g.23907::m.23907	NaN	NaN	NaN	NaN	NaN	NaN	NaN	NaN	NaN	NaN	NaN	NaN	NaN	NaN	NaN	NaN	NaN	NaN	NaN	NaN	NaN	NaN	NaN	NaN	NaN	NaN	NaN	NaN	NaN	NaN
comp25816_c0::comp25816_c0_seq1::g.23931::m.23931	NaN	NaN	NaN	NaN	NaN	NaN	NaN	NaN	NaN	NaN	NaN	NaN	NaN	NaN	NaN	NaN	NaN	NaN	NaN	NaN	NaN	NaN	NaN	NaN	NaN	NaN	NaN	NaN	NaN	NaN
comp25818_c0::comp25818_c0_seq1::g.23935::m.23935	25.3447	25.9787	24.3383	25.1045	25.2233	25.6253	25.8414	25.8222	NaN	NaN	25.4922	NaN	25.8394	26.4768	25.6769	24.9612	NaN	26.3671	25.0885	25.7541	23.6056	24.6492	24.5049	25.6577	NaN	24.9167	25.6119	26.0416	NaN	24.507
comp25824_c0::comp25824_c0_seq1::g.23944::m.23944	NaN	NaN	NaN	NaN	NaN	NaN	NaN	NaN	NaN	NaN	NaN	NaN	NaN	NaN	NaN	NaN	NaN	NaN	NaN	NaN	NaN	NaN	NaN	NaN	NaN	NaN	NaN	NaN	NaN	NaN
comp25873_c0::comp25873_c0_seq1::g.24025::m.24025	23.5808	23.0687	NaN	NaN	NaN	23.1236	NaN	NaN	NaN	NaN	NaN	NaN	NaN	NaN	NaN	NaN	NaN	NaN	NaN	NaN	NaN	NaN	NaN	NaN	NaN	NaN	NaN	NaN	NaN	NaN
comp25895_c0::comp25895_c0_seq1::g.24063::m.24063	NaN	NaN	NaN	NaN	NaN	NaN	NaN	NaN	NaN	NaN	NaN	NaN	NaN	NaN	NaN	NaN	NaN	NaN	NaN	NaN	NaN	NaN	NaN	NaN	NaN	NaN	NaN	NaN	NaN	NaN
comp25898_c0::comp25898_c0_seq1::g.24065::m.24065	28.5543	28.16	27.5811	28.1319	27.9497	27.929	28.364	27.5541	28.1831	28.1794	27.5732	26.3113	28.1683	27.9813	28.6305	28.8478	29.1133	29.465	28.7969	28.6312	27.1567	28.2985	27.1172	28.5366	30.1269	28.6789	29.0942	29.1512	28.4999	28.5956
comp25900_c0::comp25900_c0_seq1::g.24068::m.24068	NaN	NaN	NaN	NaN	NaN	NaN	NaN	NaN	NaN	NaN	NaN	NaN	NaN	NaN	NaN	NaN	NaN	NaN	NaN	NaN	NaN	NaN	NaN	NaN	NaN	NaN	NaN	NaN	NaN	NaN
comp25906_c0::comp25906_c0_seq1::g.24079::m.24079	NaN	26.2664	NaN	26.2452	26.9686	NaN	NaN	NaN	NaN	NaN	NaN	NaN	NaN	NaN	26.0228	NaN	NaN	NaN	NaN	NaN	NaN	NaN	NaN	NaN	26.5595	NaN	NaN	NaN	NaN	NaN
comp25950_c0::comp25950_c0_seq1::g.24135::m.24135	NaN	NaN	NaN	NaN	NaN	NaN	NaN	NaN	NaN	NaN	NaN	NaN	NaN	NaN	NaN	NaN	NaN	NaN	NaN	NaN	NaN	NaN	NaN	NaN	NaN	NaN	NaN	NaN	NaN	NaN
comp25951_c0::comp25951_c0_seq1::g.24139::m.24139	NaN	NaN	NaN	NaN	NaN	NaN	24.908	NaN	NaN	NaN	NaN	NaN	24.192	24.098	NaN	24.9103	NaN	NaN	NaN	NaN	NaN	NaN	NaN	NaN	NaN	NaN	23.6521	NaN	NaN	NaN
comp25980_c0::comp25980_c0_seq1::g.24169::m.24169	24.0048	NaN	NaN	NaN	23.0415	NaN	NaN	NaN	NaN	NaN	NaN	NaN	NaN	NaN	NaN	NaN	NaN	NaN	NaN	NaN	NaN	NaN	NaN	NaN	NaN	NaN	NaN	NaN	NaN	NaN
comp26073_c0::comp26073_c0_seq1::g.24284::m.24284	NaN	NaN	NaN	NaN	NaN	NaN	NaN	NaN	NaN	NaN	NaN	NaN	NaN	NaN	NaN	NaN	NaN	NaN	NaN	NaN	NaN	NaN	NaN	NaN	NaN	NaN	NaN	NaN	NaN	NaN
comp26078_c0::comp26078_c0_seq1::g.24287::m.24287	NaN	NaN	NaN	NaN	NaN	NaN	NaN	NaN	NaN	NaN	NaN	NaN	NaN	NaN	NaN	NaN	NaN	NaN	NaN	NaN	NaN	NaN	NaN	NaN	NaN	NaN	NaN	NaN	NaN	NaN
comp26087_c0::comp26087_c0_seq1::g.24303::m.24303	24.709	NaN	23.1681	23.7733	24.0428	23.6639	NaN	NaN	NaN	NaN	NaN	NaN	NaN	NaN	NaN	NaN	NaN	NaN	NaN	NaN	NaN	NaN	NaN	NaN	NaN	NaN	NaN	NaN	NaN	NaN
comp26099_c0::comp26099_c0_seq2::g.24318::m.24318	24.8947	24.452	24.8122	25.8135	23.3462	24.4331	NaN	NaN	NaN	NaN	NaN	NaN	NaN	NaN	24.357	NaN	NaN	NaN	23.7626	NaN	21.8974	23.4259	NaN	NaN	NaN	22.6178	NaN	NaN	NaN	NaN
comp26125_c0::comp26125_c0_seq1::g.24353::m.24353	NaN	NaN	NaN	NaN	NaN	NaN	NaN	NaN	NaN	NaN	NaN	NaN	NaN	NaN	24.6018	24.7282	NaN	NaN	NaN	NaN	NaN	NaN	NaN	NaN	26.2931	NaN	NaN	NaN	NaN	NaN
comp26178_c0::comp26178_c0_seq2::g.24426::m.24426	25.8144	25.8546	25.9477	24.8892	25.4801	NaN	NaN	26.0311	NaN	NaN	NaN	NaN	25.8778	25.8285	26.8994	26.3803	NaN	NaN	26.5557	26.2736	NaN	25.8919	NaN	NaN	NaN	NaN	25.9875	26.2533	25.4384	25.7936
comp26184_c0::comp26184_c0_seq2::g.24433::m.24433	27.3719	28.2261	26.2671	27.0327	26.3083	26.8198	26.4228	25.1327	NaN	NaN	NaN	NaN	NaN	25.3489	NaN	NaN	28.7088	28.6723	NaN	NaN	25.9581	25.6064	NaN	NaN	NaN	NaN	NaN	25.2366	NaN	25.0325
comp26289_c0::comp26289_c0_seq1::g.24593::m.24593	NaN	NaN	NaN	NaN	NaN	NaN	NaN	NaN	NaN	NaN	NaN	NaN	NaN	NaN	NaN	NaN	NaN	NaN	NaN	NaN	NaN	NaN	NaN	NaN	NaN	NaN	NaN	NaN	NaN	NaN
comp26360_c0::comp26360_c0_seq1::g.24694::m.24694	NaN	NaN	NaN	NaN	NaN	NaN	NaN	NaN	NaN	NaN	NaN	NaN	NaN	NaN	NaN	NaN	NaN	NaN	NaN	NaN	NaN	NaN	NaN	NaN	NaN	NaN	NaN	NaN	NaN	NaN
comp26366_c0::comp26366_c0_seq1::g.24706::m.24706	NaN	NaN	NaN	NaN	NaN	NaN	NaN	NaN	NaN	NaN	NaN	NaN	NaN	NaN	NaN	NaN	NaN	NaN	NaN	NaN	NaN	NaN	NaN	NaN	NaN	NaN	NaN	NaN	NaN	NaN
comp26390_c0::comp26390_c0_seq1::g.24738::m.24738	27.1128	26.3985	25.4643	26.1865	26.1488	26.0359	NaN	24.9195	NaN	NaN	NaN	NaN	NaN	NaN	25.2166	25.1519	NaN	NaN	NaN	NaN	NaN	24.252	NaN	25.3733	NaN	24.8485	25.2825	25.2483	NaN	24.2852
comp26397_c0::comp26397_c0_seq1::g.24752::m.24752	NaN	NaN	NaN	NaN	NaN	NaN	NaN	NaN	NaN	NaN	NaN	NaN	NaN	NaN	NaN	NaN	NaN	NaN	NaN	NaN	NaN	NaN	NaN	NaN	NaN	NaN	NaN	NaN	NaN	NaN
comp26491_c0::comp26491_c0_seq1::g.24888::m.24888	NaN	NaN	NaN	NaN	NaN	NaN	NaN	NaN	NaN	NaN	NaN	NaN	NaN	NaN	NaN	NaN	NaN	NaN	NaN	NaN	NaN	NaN	NaN	NaN	NaN	NaN	NaN	NaN	NaN	NaN
comp26534_c0::comp26534_c0_seq1::g.24957::m.24957	24.0364	NaN	23.6394	NaN	NaN	NaN	24.0518	NaN	NaN	NaN	NaN	NaN	NaN	NaN	NaN	NaN	NaN	NaN	NaN	NaN	NaN	23.7411	NaN	NaN	NaN	NaN	NaN	NaN	NaN	NaN
comp26575_c0::comp26575_c0_seq1::g.25016::m.25016	26.1105	26.6621	NaN	24.5197	25.0696	25.1528	25.9579	25.1292	NaN	NaN	25.0821	NaN	25.4383	NaN	25.6939	25.6759	NaN	NaN	25.9397	25.437	NaN	25.3808	NaN	25.2368	26.6539	25.4546	25.1493	25.7152	25.7339	24.408
comp26579_c0::comp26579_c0_seq1::g.25021::m.25021	NaN	NaN	22.7563	23.5311	24.1242	23.9223	NaN	NaN	NaN	NaN	NaN	NaN	NaN	23.1621	NaN	23.7486	NaN	NaN	NaN	NaN	NaN	NaN	NaN	23.3719	25.2671	NaN	23.5374	23.9777	NaN	NaN
comp26595_c0::comp26595_c0_seq1::g.25045::m.25045	26.0379	NaN	NaN	NaN	NaN	25.117	26.6374	25.8839	NaN	26.111	26.1422	NaN	26.4226	26.7199	26.7651	26.4929	26.5399	26.2901	25.9809	25.6336	25.7519	26.0067	24.84	NaN	NaN	25.5724	NaN	NaN	23.9478	25.4545
comp26625_c0::comp26625_c0_seq1::g.25091::m.25091	NaN	NaN	NaN	24.5694	24.7162	24.6094	NaN	NaN	NaN	NaN	NaN	NaN	24.7425	24.431	NaN	NaN	NaN	NaN	NaN	NaN	NaN	NaN	NaN	NaN	NaN	NaN	NaN	24.6486	NaN	NaN
comp26665_c0::comp26665_c0_seq1::g.25142::m.25142	26.5124	26.6029	26.285	26.2785	26.3532	25.9878	25.8672	25.3009	25.3208	NaN	25.1709	NaN	25.6901	25.928	26.0524	25.4302	NaN	26.4511	25.6828	25.4934	24.4471	25.1046	25.0341	25.8181	25.8675	25.7138	26.0081	25.8308	NaN	24.9756
comp26694_c0::comp26694_c0_seq1::g.25188::m.25188	NaN	NaN	NaN	NaN	NaN	NaN	27.1659	26.5245	NaN	NaN	26.8148	NaN	27.2488	26.6675	27.4009	27.4338	NaN	28.274	27.3738	27.079	NaN	26.8057	24.877	26.3056	28.2278	26.8863	26.9295	27.1105	26.8861	27.3241
comp26706_c0::comp26706_c0_seq1::g.25203::m.25203	25.0815	25.026	23.8793	24.4248	24.4782	23.9324	NaN	NaN	NaN	NaN	NaN	NaN	NaN	NaN	NaN	NaN	NaN	NaN	NaN	NaN	NaN	NaN	NaN	NaN	NaN	NaN	NaN	NaN	NaN	NaN
comp82285_c0::comp82285_c0_seq1::g.86467::m.86467	23.6377	NaN	NaN	NaN	NaN	NaN	24.6932	23.8239	NaN	NaN	24.0268	NaN	25.3759	25.4015	24.577	NaN	NaN	NaN	NaN	25.9418	23.059	24.5996	NaN	NaN	25.6992	NaN	NaN	NaN	NaN	24.8998
comp65820_c0::comp65820_c0_seq1::g.79978::m.79978	NaN	NaN	NaN	NaN	NaN	NaN	NaN	NaN	NaN	NaN	NaN	NaN	NaN	NaN	NaN	NaN	NaN	NaN	NaN	NaN	NaN	NaN	NaN	NaN	NaN	NaN	NaN	NaN	NaN	NaN
comp26758_c0::comp26758_c0_seq1::g.25277::m.25277	22.2993	NaN	NaN	NaN	NaN	NaN	NaN	NaN	NaN	NaN	NaN	NaN	21.6947	NaN	NaN	NaN	NaN	NaN	NaN	NaN	NaN	NaN	NaN	NaN	NaN	NaN	NaN	NaN	NaN	NaN
comp26811_c0::comp26811_c0_seq3::g.25349::m.25349	27.4457	27.375	26.9936	27.1839	27.3242	27.1824	26.9224	26.0263	27.5814	NaN	26.5875	NaN	27.1893	27.4576	26.6756	26.1876	NaN	NaN	26.6554	26.9022	25.8852	26.7848	26.4821	26.7589	27.7158	26.7598	27.0274	27.3957	26.7	26.1623
comp26834_c0::comp26834_c0_seq1::g.25385::m.25385	NaN	NaN	NaN	NaN	NaN	NaN	NaN	NaN	NaN	NaN	NaN	NaN	NaN	NaN	NaN	NaN	NaN	NaN	NaN	NaN	NaN	NaN	NaN	NaN	NaN	NaN	NaN	NaN	NaN	NaN
comp26842_c0::comp26842_c0_seq1::g.25398::m.25398	23.8999	NaN	23.9001	NaN	23.9789	NaN	24.2296	23.1978	NaN	NaN	NaN	NaN	24.6251	24.6581	24.4884	24.2337	NaN	25.4847	23.5708	24.4967	NaN	NaN	NaN	24.0293	24.9057	NaN	24.6012	24.6378	NaN	24.1362
comp26843_c0::comp26843_c0_seq1::g.25399::m.25399	25.8189	25.9769	24.5544	24.6453	25.1367	25.2003	25.3171	NaN	NaN	NaN	NaN	NaN	NaN	NaN	25.1832	25.0067	NaN	NaN	NaN	NaN	NaN	NaN	NaN	NaN	NaN	NaN	NaN	NaN	NaN	NaN
comp26885_c0::comp26885_c0_seq1::g.25459::m.25459	29.4513	29.2504	27.8894	28.7027	28.9246	28.47	NaN	NaN	NaN	NaN	NaN	NaN	NaN	NaN	24.7877	24.7705	NaN	NaN	NaN	24.0397	NaN	NaN	NaN	NaN	NaN	NaN	NaN	NaN	NaN	NaN
comp26963_c0::comp26963_c0_seq1::g.25567::m.25567	NaN	NaN	24.7191	25.0283	25.3782	NaN	24.2608	NaN	NaN	NaN	NaN	NaN	NaN	NaN	NaN	24.6265	NaN	NaN	24.2617	NaN	NaN	NaN	23.9594	25.614	26.5402	24.974	NaN	NaN	NaN	25.066
comp26968_c0::comp26968_c0_seq1::g.25576::m.25576	23.3588	NaN	22.5085	23.2593	22.6531	NaN	22.3567	22.2751	NaN	NaN	NaN	NaN	24.1266	23.8381	23.9528	23.3565	NaN	NaN	24.3131	24.8757	23.4902	24.349	22.8987	23.0854	25.7028	23.181	24.4556	24.4082	24.6091	24.2101
comp26973_c0::comp26973_c0_seq3::g.25582::m.25582	26.9449	27.2522	25.3685	25.6457	25.8698	25.9722	NaN	NaN	NaN	NaN	NaN	NaN	NaN	NaN	NaN	NaN	NaN	NaN	NaN	NaN	NaN	23.1283	NaN	NaN	NaN	NaN	NaN	NaN	NaN	24.1602
comp26990_c0::comp26990_c0_seq2::g.25601::m.25601	25.6473	NaN	NaN	NaN	NaN	NaN	NaN	NaN	NaN	NaN	NaN	NaN	NaN	NaN	NaN	NaN	NaN	NaN	NaN	NaN	23.8111	24.47	NaN	26.5164	NaN	NaN	NaN	NaN	22.7446	NaN
comp27000_c0::comp27000_c0_seq1::g.25610::m.25610	26.3439	26.6553	24.7208	25.2893	25.7907	25.5243	24.934	24.1018	NaN	NaN	25.3266	NaN	25.818	NaN	24.8982	25.3224	NaN	NaN	NaN	NaN	NaN	NaN	NaN	24.6574	NaN	24.5861	25.3998	26.2129	NaN	24.8503
comp27006_c0::comp27006_c0_seq1::g.25616::m.25616	NaN	NaN	NaN	NaN	NaN	NaN	NaN	NaN	NaN	NaN	NaN	NaN	NaN	NaN	NaN	NaN	NaN	NaN	NaN	NaN	NaN	NaN	NaN	NaN	NaN	NaN	NaN	NaN	NaN	NaN
comp27054_c0::comp27054_c0_seq1::g.25683::m.25683	NaN	NaN	NaN	NaN	NaN	NaN	NaN	NaN	NaN	NaN	NaN	NaN	NaN	NaN	NaN	NaN	NaN	NaN	NaN	NaN	NaN	NaN	NaN	NaN	NaN	NaN	NaN	NaN	NaN	NaN
comp27090_c0::comp27090_c0_seq1::g.25733::m.25733	27.2527	27.7424	26.4848	26.5763	26.9338	27.0244	26.6374	25.5532	NaN	NaN	NaN	NaN	26.7579	26.7257	26.4829	26.6472	27.6026	NaN	27.0035	NaN	26.438	26.6866	NaN	26.0014	28.2144	26.3841	27.053	27.3135	26.7128	26.5584
comp27092_c0::comp27092_c0_seq1::g.25736::m.25736	NaN	21.3176	NaN	20.1841	NaN	NaN	NaN	NaN	NaN	NaN	NaN	NaN	NaN	NaN	NaN	NaN	NaN	NaN	NaN	NaN	NaN	NaN	NaN	NaN	NaN	NaN	NaN	NaN	NaN	NaN
comp27135_c0::comp27135_c0_seq2::g.25800::m.25800	27.7991	27.47	26.9213	27.336	27.2616	27.2303	26.6274	26.1158	26.1382	26.215	26.2668	25.171	26.8237	26.7621	26.9567	26.6391	26.4548	26.4169	26.6885	27.1324	25.1954	26.1131	25.5291	26.9956	27.281	26.6508	26.8642	27.5527	25.5213	26.0483
comp27181_c0::comp27181_c0_seq1::g.25862::m.25862	NaN	NaN	NaN	23.8483	23.5511	NaN	NaN	NaN	NaN	NaN	NaN	NaN	NaN	NaN	NaN	NaN	NaN	NaN	NaN	NaN	NaN	NaN	NaN	NaN	NaN	NaN	NaN	NaN	NaN	NaN
comp27188_c0::comp27188_c0_seq1::g.25873::m.25873	25.6026	24.891	NaN	NaN	24.1027	NaN	24.7197	NaN	NaN	NaN	23.9348	NaN	24.2579	NaN	24.7497	24.8655	NaN	NaN	24.4118	24.7017	NaN	24.6188	NaN	24.6256	NaN	NaN	24.7911	24.8947	24.6136	24.1491
comp27251_c0::comp27251_c0_seq1::g.25969::m.25969	NaN	NaN	NaN	23.3111	NaN	NaN	NaN	23.3941	23.6176	NaN	23.0721	22.874	NaN	23.2797	NaN	23.2687	NaN	NaN	23.8716	24.6915	NaN	NaN	NaN	24.0249	24.2523	23.5385	23.987	24.7203	23.5714	NaN
comp27285_c0::comp27285_c0_seq1::g.26024::m.26024	24.7475	NaN	NaN	24.7822	NaN	NaN	25.2872	NaN	NaN	NaN	NaN	NaN	25.2153	24.8935	25.1666	24.8342	NaN	NaN	NaN	24.7336	NaN	24.6228	NaN	24.7772	NaN	24.4983	24.665	25.722	NaN	24.472
comp27286_c0::comp27286_c0_seq2::g.26026::m.26026	NaN	24.1302	NaN	24.0807	23.7317	24.0223	24.6349	23.0923	NaN	NaN	NaN	NaN	24.9004	24.3529	NaN	23.4527	NaN	25.555	24.2167	24.7666	23.841	24.1633	NaN	NaN	25.0621	NaN	NaN	NaN	23.694	NaN
comp27322_c0::comp27322_c0_seq2::g.26090::m.26090	NaN	NaN	NaN	NaN	NaN	NaN	24.8096	24.3983	NaN	NaN	NaN	NaN	NaN	25.9977	NaN	24.727	NaN	NaN	NaN	NaN	23.7561	23.7859	NaN	25.1881	NaN	NaN	24.7434	25.5195	NaN	NaN
comp27382_c0::comp27382_c0_seq1::g.26154::m.26154	NaN	NaN	NaN	NaN	NaN	NaN	NaN	NaN	NaN	25.3742	NaN	NaN	24.5326	NaN	NaN	NaN	NaN	NaN	NaN	NaN	NaN	NaN	NaN	NaN	NaN	NaN	NaN	NaN	NaN	NaN
comp27423_c0::comp27423_c0_seq1::g.26211::m.26211	NaN	NaN	NaN	NaN	NaN	NaN	NaN	NaN	NaN	NaN	NaN	NaN	NaN	NaN	NaN	NaN	NaN	NaN	NaN	NaN	NaN	NaN	NaN	NaN	NaN	NaN	NaN	NaN	NaN	NaN
comp27495_c0::comp27495_c0_seq1::g.26332::m.26332	NaN	NaN	24.3566	24.4372	NaN	24.4519	NaN	NaN	NaN	NaN	NaN	NaN	NaN	NaN	NaN	NaN	NaN	NaN	NaN	NaN	NaN	NaN	NaN	NaN	NaN	NaN	NaN	NaN	NaN	NaN
comp27516_c0::comp27516_c0_seq1::g.26351::m.26351	NaN	NaN	NaN	NaN	NaN	NaN	23.3281	NaN	NaN	NaN	NaN	NaN	NaN	22.9687	23.2442	22.492	NaN	NaN	NaN	23.3986	NaN	NaN	NaN	NaN	NaN	NaN	NaN	NaN	NaN	NaN
comp27710_c0::comp27710_c0_seq1::g.26669::m.26669	25.3617	25.3529	23.2068	23.7576	24.5536	24.0357	NaN	NaN	NaN	NaN	NaN	NaN	NaN	NaN	NaN	NaN	NaN	NaN	NaN	NaN	NaN	23.1962	NaN	NaN	NaN	NaN	NaN	NaN	NaN	NaN
comp27734_c0::comp27734_c0_seq2::g.26711::m.26711	27.4675	28.6837	27.5542	27.5457	27.8306	28.4333	28.082	27.8859	NaN	NaN	27.1868	NaN	27.9699	27.4325	28.1252	28.4538	28.662	29.0844	28.0883	27.636	26.9994	28.0456	NaN	27.3395	29.0797	26.6521	26.7648	27.4445	28.2703	27.2391
comp27796_c0::comp27796_c0_seq1::g.26798::m.26798	24.3399	24.9804	23.5456	23.9249	23.6829	23.3955	22.741	NaN	NaN	NaN	NaN	NaN	NaN	NaN	NaN	NaN	NaN	NaN	NaN	NaN	NaN	NaN	NaN	NaN	NaN	NaN	NaN	NaN	NaN	NaN
comp27886_c0::comp27886_c0_seq1::g.26929::m.26929	30.9725	31.4689	29.9946	30.1486	30.7369	30.3337	30.1453	29.2301	30.0484	NaN	29.5885	28.0283	30.1481	29.7724	30.4247	30.7924	31.0776	31.2116	30.4385	30.212	28.9	30.6477	27.6496	30.0359	31.9303	30.3566	30.3003	30.4804	30.741	30.2433
comp27888_c0::comp27888_c0_seq1::g.26933::m.26933	NaN	NaN	NaN	NaN	NaN	NaN	NaN	NaN	NaN	NaN	NaN	NaN	NaN	NaN	NaN	NaN	NaN	NaN	NaN	NaN	NaN	NaN	NaN	NaN	NaN	NaN	NaN	NaN	NaN	NaN
comp27895_c0::comp27895_c0_seq1::g.26952::m.26952	25.5723	25.4275	25.2547	25.9852	25.1137	25.5273	24.125	23.8369	NaN	23.7839	22.8238	NaN	23.9781	24.9084	25.1102	25.1372	24.5601	24.5902	24.5606	24.8695	23.264	24.1467	23.7367	25.0902	25.3442	23.8741	24.7649	25.6036	23.8879	24.2847
comp27924_c0::comp27924_c0_seq1::g.27006::m.27006	26.3745	NaN	25.7465	25.904	26.0194	26.0943	25.7965	NaN	NaN	NaN	NaN	NaN	25.0781	NaN	NaN	26.0296	NaN	NaN	NaN	NaN	NaN	24.7991	NaN	NaN	NaN	NaN	25.4318	NaN	NaN	NaN
comp28119_c0::comp28119_c0_seq1::g.27289::m.27289	NaN	NaN	NaN	NaN	NaN	NaN	NaN	NaN	NaN	NaN	NaN	NaN	NaN	NaN	NaN	NaN	NaN	NaN	NaN	NaN	NaN	NaN	NaN	NaN	NaN	NaN	NaN	NaN	NaN	NaN
comp28148_c0::comp28148_c0_seq1::g.27331::m.27331	NaN	NaN	NaN	NaN	NaN	NaN	NaN	NaN	NaN	NaN	NaN	NaN	NaN	NaN	NaN	NaN	NaN	NaN	NaN	NaN	NaN	NaN	NaN	NaN	NaN	NaN	NaN	NaN	NaN	NaN
comp28169_c0::comp28169_c0_seq1::g.27367::m.27367	26.2909	26.4925	25.4998	25.7638	26.1967	25.7083	26.4209	25.7064	26.8887	NaN	25.8364	NaN	26.2653	26.6812	26.7205	26.7419	27.1454	27.3946	27.0217	26.7571	25.7506	26.2956	NaN	26.0311	27.6536	26.0421	26.5362	26.6134	26.2612	26.2009
comp28229_c0::comp28229_c0_seq1::g.27463::m.27463	NaN	NaN	23.7265	NaN	NaN	23.8962	NaN	NaN	NaN	NaN	NaN	NaN	NaN	NaN	NaN	NaN	NaN	NaN	NaN	NaN	NaN	NaN	NaN	NaN	NaN	NaN	NaN	NaN	NaN	NaN
comp28256_c0::comp28256_c0_seq1::g.27504::m.27504	24.863	24.7236	NaN	24.3332	24.91	24.5796	24.4063	23.909	NaN	NaN	NaN	NaN	25.3657	24.8579	24.2205	24.0469	NaN	NaN	NaN	NaN	NaN	NaN	NaN	24.4294	NaN	24.3946	24.2783	24.7601	NaN	NaN
comp28261_c0::comp28261_c0_seq1::g.27518::m.27518	NaN	NaN	NaN	NaN	NaN	NaN	NaN	NaN	NaN	NaN	NaN	NaN	NaN	NaN	NaN	NaN	NaN	NaN	NaN	NaN	NaN	NaN	NaN	NaN	NaN	NaN	NaN	NaN	NaN	NaN
comp28318_c0::comp28318_c0_seq1::g.27608::m.27608	NaN	NaN	NaN	NaN	NaN	NaN	NaN	NaN	NaN	NaN	NaN	NaN	NaN	NaN	NaN	NaN	NaN	NaN	NaN	NaN	NaN	NaN	NaN	NaN	NaN	NaN	NaN	NaN	NaN	NaN
comp28343_c0::comp28343_c0_seq2::g.27663::m.27663	25.413	NaN	NaN	24.761	NaN	24.4282	25.0641	NaN	NaN	NaN	NaN	NaN	NaN	NaN	24.8453	24.934	NaN	NaN	NaN	NaN	NaN	NaN	NaN	24.7689	NaN	NaN	NaN	NaN	NaN	NaN
comp28350_c0::comp28350_c0_seq1::g.27673::m.27673	NaN	NaN	NaN	NaN	NaN	NaN	NaN	NaN	NaN	NaN	NaN	NaN	NaN	NaN	NaN	NaN	NaN	NaN	NaN	NaN	NaN	NaN	NaN	NaN	NaN	NaN	NaN	NaN	NaN	NaN
comp28594_c0::comp28594_c0_seq1::g.28039::m.28039	NaN	NaN	NaN	NaN	NaN	NaN	NaN	NaN	NaN	NaN	NaN	NaN	NaN	NaN	NaN	NaN	NaN	NaN	NaN	NaN	NaN	NaN	NaN	NaN	NaN	NaN	NaN	NaN	NaN	NaN
comp28597_c0::comp28597_c0_seq1::g.28040::m.28040	NaN	NaN	NaN	NaN	NaN	NaN	NaN	NaN	NaN	NaN	NaN	NaN	NaN	NaN	NaN	NaN	NaN	NaN	NaN	NaN	NaN	NaN	NaN	NaN	NaN	NaN	NaN	NaN	NaN	NaN
comp28601_c0::comp28601_c0_seq1::g.28044::m.28044	NaN	NaN	NaN	NaN	NaN	NaN	23.6631	23.1476	NaN	NaN	NaN	NaN	NaN	NaN	NaN	23.7408	NaN	NaN	NaN	NaN	NaN	NaN	NaN	NaN	NaN	NaN	NaN	NaN	NaN	NaN
comp28817_c0::comp28817_c0_seq1::g.28321::m.28321	25.9972	25.9635	24.8494	25.4517	25.8598	25.593	NaN	NaN	NaN	NaN	NaN	NaN	NaN	NaN	NaN	NaN	NaN	NaN	NaN	NaN	NaN	NaN	NaN	NaN	NaN	NaN	NaN	NaN	NaN	NaN
comp28890_c0::comp28890_c0_seq1::g.28468::m.28468	30.9385	30.9229	30.5146	30.4457	30.6812	30.7181	28.6507	27.1821	28.8599	27.7305	28.1703	NaN	28.9513	28.2421	29.6072	30.059	28.9779	28.9716	29.8211	30.0572	NaN	28.8017	26.8913	29.1874	31.14	29.4165	30.1667	30.3349	29.4897	29.6934
comp28893_c0::comp28893_c0_seq1::g.28472::m.28472	27.0634	27.1196	NaN	NaN	25.872	25.6603	NaN	NaN	NaN	NaN	NaN	NaN	NaN	NaN	NaN	NaN	NaN	NaN	NaN	NaN	NaN	NaN	NaN	NaN	NaN	NaN	NaN	NaN	NaN	NaN
comp28944_c0::comp28944_c0_seq1::g.28534::m.28534	NaN	NaN	NaN	NaN	NaN	NaN	NaN	NaN	NaN	NaN	NaN	NaN	NaN	NaN	NaN	NaN	NaN	NaN	NaN	NaN	NaN	NaN	NaN	NaN	NaN	NaN	NaN	NaN	NaN	NaN
comp28978_c0::comp28978_c0_seq1::g.28583::m.28583	NaN	NaN	NaN	NaN	NaN	NaN	NaN	NaN	NaN	NaN	NaN	NaN	NaN	NaN	NaN	NaN	NaN	NaN	NaN	NaN	NaN	NaN	NaN	NaN	NaN	NaN	NaN	NaN	NaN	NaN
comp28999_c0::comp28999_c0_seq1::g.28617::m.28617	26.171	26.4905	24.9886	25.6726	25.9347	25.5598	24.8499	NaN	NaN	NaN	NaN	NaN	24.9015	24.6379	25.119	24.9598	NaN	NaN	NaN	24.692	NaN	NaN	NaN	25.117	NaN	24.872	24.7911	25.4437	NaN	24.058
comp29025_c0::comp29025_c0_seq1::g.28658::m.28658	26.1397	NaN	NaN	NaN	NaN	25.9105	NaN	NaN	NaN	NaN	NaN	NaN	NaN	NaN	NaN	NaN	NaN	NaN	NaN	NaN	NaN	NaN	NaN	NaN	NaN	NaN	NaN	NaN	NaN	NaN
comp29046_c0::comp29046_c0_seq1::g.28684::m.28684	NaN	NaN	NaN	NaN	NaN	NaN	NaN	NaN	NaN	NaN	NaN	NaN	NaN	NaN	NaN	NaN	NaN	NaN	NaN	NaN	NaN	NaN	NaN	NaN	NaN	NaN	NaN	NaN	NaN	NaN
comp29048_c0::comp29048_c0_seq1::g.28689::m.28689	NaN	NaN	NaN	NaN	NaN	NaN	NaN	NaN	NaN	NaN	NaN	NaN	NaN	NaN	NaN	NaN	NaN	NaN	NaN	NaN	NaN	NaN	NaN	NaN	NaN	NaN	NaN	NaN	NaN	NaN
comp29066_c0::comp29066_c0_seq1::g.28721::m.28721	27.4017	26.6714	26.3759	26.5869	26.7268	26.3679	25.6196	24.7779	25.324	NaN	25.465	NaN	25.5462	25.8215	25.8971	26.1569	NaN	NaN	26.7262	25.8109	24.9771	25.8589	24.7282	25.9922	27.8712	26.0794	26.5514	26.4944	26.3288	26.3653
comp29130_c0::comp29130_c0_seq1::g.28820::m.28820	NaN	NaN	NaN	NaN	NaN	NaN	NaN	NaN	NaN	NaN	NaN	NaN	NaN	NaN	NaN	NaN	NaN	NaN	NaN	NaN	NaN	NaN	NaN	NaN	NaN	NaN	NaN	NaN	NaN	NaN
comp29164_c0::comp29164_c0_seq1::g.28876::m.28876	23.5241	NaN	22.6122	23.0651	23.1607	23.141	NaN	22.3244	NaN	NaN	22.5364	NaN	23.3855	NaN	23.619	23.8182	NaN	NaN	23.5729	23.5926	NaN	23.1097	NaN	NaN	23.841	NaN	23.3746	NaN	NaN	22.8656
comp29172_c0::comp29172_c0_seq1::g.28889::m.28889	NaN	NaN	NaN	NaN	NaN	NaN	NaN	NaN	NaN	NaN	NaN	NaN	NaN	NaN	NaN	NaN	NaN	NaN	NaN	NaN	NaN	NaN	NaN	NaN	NaN	NaN	NaN	NaN	NaN	NaN
comp29230_c0::comp29230_c0_seq2::g.28983::m.28983	NaN	NaN	NaN	NaN	NaN	NaN	NaN	NaN	NaN	NaN	NaN	NaN	NaN	NaN	NaN	23.4744	NaN	NaN	NaN	NaN	NaN	NaN	NaN	NaN	25.343	NaN	NaN	24.2731	NaN	24.1414
comp29254_c0::comp29254_c0_seq1::g.29024::m.29024	NaN	NaN	23.0094	23.2873	22.7301	22.8776	NaN	NaN	NaN	NaN	NaN	NaN	NaN	NaN	NaN	NaN	NaN	NaN	NaN	NaN	NaN	22.4325	NaN	NaN	NaN	NaN	NaN	NaN	NaN	NaN
comp29270_c0::comp29270_c0_seq1::g.29055::m.29055	NaN	NaN	NaN	NaN	NaN	NaN	NaN	NaN	NaN	NaN	NaN	NaN	NaN	NaN	NaN	NaN	NaN	NaN	NaN	NaN	NaN	NaN	NaN	NaN	NaN	NaN	NaN	NaN	NaN	NaN
comp29274_c0::comp29274_c0_seq1::g.29063::m.29063	NaN	NaN	NaN	NaN	NaN	NaN	NaN	NaN	NaN	NaN	NaN	NaN	NaN	NaN	NaN	NaN	NaN	NaN	NaN	NaN	NaN	NaN	NaN	NaN	NaN	NaN	NaN	NaN	NaN	NaN
comp29278_c0::comp29278_c0_seq1::g.29066::m.29066	NaN	NaN	NaN	NaN	NaN	NaN	24.8011	NaN	NaN	NaN	NaN	NaN	NaN	NaN	NaN	23.1545	NaN	NaN	NaN	NaN	NaN	NaN	24.7083	24.8274	NaN	NaN	NaN	NaN	NaN	NaN
comp29314_c0::comp29314_c0_seq1::g.29136::m.29136	NaN	NaN	NaN	NaN	NaN	NaN	NaN	NaN	NaN	NaN	NaN	NaN	NaN	NaN	NaN	NaN	NaN	NaN	NaN	NaN	NaN	NaN	NaN	NaN	NaN	NaN	NaN	NaN	NaN	NaN
comp29383_c0::comp29383_c0_seq1::g.29250::m.29250	26.0839	26.1719	24.6064	24.8962	25.3474	NaN	25.132	24.7285	NaN	NaN	NaN	NaN	24.639	24.6013	25.5474	25.6131	NaN	NaN	25.1381	24.9916	NaN	24.6495	24.5377	25.7523	26.3808	25.5261	25.0794	25.5979	24.8294	24.7633
comp29429_c0::comp29429_c0_seq1::g.29341::m.29341	NaN	NaN	NaN	NaN	NaN	NaN	NaN	NaN	NaN	NaN	NaN	NaN	NaN	NaN	NaN	NaN	NaN	NaN	NaN	NaN	NaN	NaN	NaN	NaN	NaN	NaN	NaN	NaN	NaN	NaN
comp29449_c0::comp29449_c0_seq1::g.29381::m.29381	26.8952	27.3251	25.4463	26.0944	26.0462	25.9503	26.1074	25.268	NaN	NaN	25.5085	NaN	26.0275	26.5272	26.499	26.0165	NaN	NaN	26.0799	26.0781	NaN	25.2875	25.4546	26.4064	27.1073	25.9159	26.0873	26.3272	25.2126	25.4618
comp29467_c0::comp29467_c0_seq1::g.29413::m.29413	NaN	NaN	NaN	NaN	NaN	NaN	NaN	NaN	NaN	NaN	NaN	NaN	24.6862	NaN	NaN	24.8681	NaN	NaN	NaN	24.3544	NaN	NaN	NaN	NaN	NaN	NaN	NaN	NaN	NaN	NaN
comp29488_c0::comp29488_c0_seq1::g.29454::m.29454	NaN	NaN	NaN	NaN	NaN	NaN	NaN	NaN	NaN	NaN	NaN	NaN	NaN	NaN	NaN	NaN	NaN	NaN	NaN	NaN	NaN	NaN	NaN	NaN	NaN	NaN	NaN	NaN	NaN	NaN
comp29503_c0::comp29503_c0_seq1::g.29492::m.29492	NaN	NaN	NaN	NaN	NaN	NaN	NaN	NaN	NaN	NaN	NaN	NaN	NaN	NaN	NaN	NaN	NaN	NaN	NaN	NaN	NaN	NaN	NaN	NaN	NaN	NaN	NaN	NaN	NaN	NaN
comp29505_c0::comp29505_c0_seq1::g.29499::m.29499	23.1236	NaN	NaN	NaN	NaN	NaN	22.7707	NaN	NaN	NaN	NaN	NaN	NaN	NaN	NaN	NaN	NaN	NaN	NaN	NaN	NaN	NaN	NaN	NaN	NaN	NaN	NaN	NaN	NaN	NaN
comp29549_c0::comp29549_c0_seq1::g.29578::m.29578	24.5124	NaN	23.1982	NaN	23.8953	23.2309	NaN	NaN	NaN	NaN	NaN	NaN	NaN	NaN	NaN	NaN	NaN	NaN	NaN	NaN	NaN	NaN	NaN	NaN	NaN	NaN	NaN	NaN	NaN	NaN
comp29553_c0::comp29553_c0_seq1::g.29589::m.29589	23.9619	24.1285	NaN	NaN	NaN	NaN	NaN	NaN	NaN	NaN	NaN	NaN	NaN	NaN	NaN	23.4167	NaN	NaN	NaN	NaN	NaN	NaN	NaN	NaN	NaN	NaN	NaN	NaN	NaN	NaN
comp29562_c0::comp29562_c0_seq1::g.29599::m.29599	NaN	NaN	NaN	NaN	NaN	NaN	NaN	NaN	NaN	NaN	NaN	NaN	NaN	NaN	NaN	NaN	NaN	NaN	NaN	NaN	NaN	NaN	NaN	NaN	NaN	NaN	NaN	NaN	NaN	NaN
comp29615_c0::comp29615_c0_seq1::g.29702::m.29702	26.3971	26.4732	25.7763	25.7051	NaN	26.1864	25.9889	NaN	NaN	NaN	25.7016	NaN	25.4009	25.4156	26.1318	26.5103	NaN	NaN	25.9314	NaN	NaN	NaN	NaN	NaN	26.709	NaN	NaN	25.9871	NaN	25.9008
comp29641_c0::comp29641_c0_seq1::g.29738::m.29738	25.1005	24.8382	23.8662	NaN	24.1304	23.947	24.5838	24.0013	NaN	NaN	NaN	NaN	24.2114	23.96	24.688	24.8168	NaN	NaN	NaN	24.3035	NaN	23.8955	NaN	NaN	NaN	NaN	24.0441	24.342	23.8648	23.2876
comp29651_c0::comp29651_c0_seq1::g.29752::m.29752	NaN	NaN	NaN	NaN	NaN	NaN	NaN	NaN	NaN	NaN	NaN	NaN	NaN	NaN	NaN	NaN	NaN	NaN	NaN	NaN	NaN	NaN	NaN	NaN	NaN	NaN	24.8232	25.4497	NaN	NaN
comp29675_c0::comp29675_c0_seq1::g.29789::m.29789	NaN	NaN	NaN	NaN	NaN	NaN	NaN	NaN	NaN	NaN	NaN	NaN	NaN	NaN	NaN	NaN	NaN	NaN	NaN	NaN	NaN	NaN	NaN	NaN	NaN	NaN	NaN	NaN	NaN	NaN
comp29683_c0::comp29683_c0_seq1::g.29798::m.29798	NaN	NaN	NaN	NaN	NaN	NaN	NaN	NaN	NaN	NaN	NaN	NaN	NaN	NaN	NaN	NaN	NaN	NaN	NaN	NaN	NaN	NaN	NaN	NaN	NaN	NaN	NaN	NaN	NaN	NaN
comp29691_c0::comp29691_c0_seq1::g.29810::m.29810	NaN	NaN	NaN	23.2474	23.2718	NaN	NaN	NaN	NaN	NaN	NaN	NaN	NaN	NaN	NaN	NaN	NaN	NaN	NaN	NaN	NaN	NaN	NaN	NaN	NaN	NaN	NaN	NaN	NaN	NaN
comp29794_c1::comp29794_c1_seq1::g.29981::m.29981	NaN	NaN	NaN	NaN	NaN	NaN	NaN	NaN	NaN	NaN	NaN	NaN	NaN	NaN	NaN	NaN	NaN	NaN	NaN	NaN	NaN	NaN	NaN	NaN	NaN	NaN	NaN	NaN	NaN	NaN
comp29868_c0::comp29868_c0_seq1::g.30136::m.30136	24.2043	NaN	24.2084	NaN	NaN	24.2454	NaN	NaN	NaN	NaN	NaN	NaN	NaN	NaN	NaN	NaN	NaN	NaN	NaN	NaN	NaN	NaN	NaN	NaN	NaN	NaN	NaN	NaN	NaN	NaN
comp29887_c0::comp29887_c0_seq1::g.30166::m.30166	NaN	NaN	NaN	NaN	NaN	NaN	NaN	NaN	NaN	NaN	NaN	NaN	NaN	NaN	NaN	NaN	NaN	NaN	NaN	NaN	NaN	NaN	NaN	NaN	NaN	NaN	NaN	NaN	NaN	NaN
comp29915_c0::comp29915_c0_seq1::g.30233::m.30233	NaN	NaN	NaN	NaN	NaN	NaN	NaN	NaN	NaN	NaN	NaN	NaN	NaN	NaN	NaN	NaN	NaN	NaN	NaN	NaN	NaN	NaN	NaN	NaN	NaN	NaN	NaN	NaN	NaN	NaN
comp29940_c0::comp29940_c0_seq1::g.30277::m.30277	25.2509	NaN	24.2379	24.5371	25.1435	NaN	24.885	24.4458	NaN	NaN	NaN	NaN	24.7701	24.6379	24.2299	24.7771	NaN	NaN	NaN	24.7493	23.3899	23.8247	NaN	24.9929	NaN	NaN	NaN	25.133	NaN	23.8708
comp30065_c0::comp30065_c0_seq1::g.30511::m.30511	NaN	24.0863	NaN	NaN	NaN	NaN	NaN	NaN	NaN	NaN	NaN	NaN	NaN	NaN	NaN	NaN	NaN	NaN	NaN	NaN	NaN	NaN	NaN	NaN	NaN	NaN	23.9648	NaN	NaN	NaN
comp30095_c0::comp30095_c0_seq1::g.30564::m.30564	NaN	NaN	NaN	NaN	NaN	NaN	NaN	NaN	NaN	NaN	NaN	NaN	NaN	NaN	NaN	24.415	NaN	NaN	24.0188	NaN	NaN	23.3055	NaN	NaN	24.4978	NaN	NaN	NaN	NaN	NaN
comp30121_c0::comp30121_c0_seq1::g.30621::m.30621	26.1186	NaN	NaN	NaN	25.3532	NaN	25.9799	NaN	NaN	NaN	NaN	NaN	NaN	NaN	25.141	25.9233	NaN	NaN	NaN	NaN	NaN	25.8876	NaN	NaN	NaN	NaN	NaN	NaN	NaN	25.7764
comp30141_c0::comp30141_c0_seq1::g.30671::m.30671	25.158	NaN	NaN	NaN	NaN	NaN	24.4216	24.8915	NaN	NaN	NaN	NaN	24.3611	NaN	25.194	25.5442	NaN	NaN	24.9391	24.5472	23.1087	24.4276	NaN	24.6081	26.261	NaN	25.0811	24.7715	25.1942	24.9308
comp30161_c0::comp30161_c0_seq1::g.30701::m.30701	29.3757	29.2294	28.5234	28.9734	28.8784	29.2535	28.5678	27.7836	28.2897	27.6332	27.5116	26.7135	28.3638	29.049	29.1193	28.8129	28.9541	28.9997	28.6417	29.0481	27.5492	28.2364	27.3129	28.2298	29.7684	28.6036	28.9797	29.5828	28.2341	28.4545
comp87528_c0::comp87528_c0_seq1::g.87116::m.87116	NaN	NaN	NaN	NaN	NaN	NaN	NaN	NaN	NaN	NaN	NaN	NaN	NaN	NaN	NaN	NaN	NaN	NaN	NaN	NaN	NaN	NaN	NaN	NaN	NaN	NaN	NaN	NaN	NaN	NaN
comp30167_c1::comp30167_c1_seq1::g.30712::m.30712	NaN	28.4024	27.253	26.8119	26.9283	27.111	26.7487	26.6559	NaN	NaN	NaN	NaN	26.8293	NaN	27.0428	27.3527	NaN	27.1592	27.0933	26.7421	25.5455	26.8693	NaN	26.056	NaN	25.9361	26.6309	NaN	26.4791	26.4095
comp30177_c0::comp30177_c0_seq1::g.30721::m.30721	NaN	NaN	NaN	NaN	NaN	NaN	NaN	NaN	NaN	NaN	NaN	NaN	NaN	NaN	NaN	NaN	NaN	NaN	NaN	NaN	NaN	NaN	NaN	NaN	NaN	NaN	NaN	NaN	NaN	NaN
comp30192_c0::comp30192_c0_seq1::g.30739::m.30739	25.7551	27.2898	25.7174	26.0827	25.838	25.8523	25.6789	NaN	NaN	NaN	NaN	NaN	NaN	NaN	NaN	24.8899	NaN	NaN	24.9648	NaN	22.6549	NaN	NaN	NaN	NaN	25.6273	24.7643	25.1765	NaN	NaN
comp30195_c0::comp30195_c0_seq1::g.30744::m.30744	26.8829	26.9574	25.8513	26.3215	26.1547	26.4274	27.3363	26.6224	28.9935	28.797	27.2592	26.7851	27.4968	27.7974	27.1947	27.155	28.9836	29.0148	27.903	27.5611	27.2069	27.5003	26.2129	27.0344	28.6948	27.8347	27.7744	27.9519	26.9623	27.3289
comp30202_c0::comp30202_c0_seq1::g.30757::m.30757	NaN	NaN	NaN	NaN	NaN	NaN	NaN	NaN	NaN	NaN	NaN	NaN	NaN	NaN	NaN	NaN	NaN	NaN	NaN	NaN	NaN	NaN	NaN	NaN	NaN	NaN	NaN	NaN	NaN	NaN
comp30217_c0::comp30217_c0_seq3::g.30781::m.30781	NaN	26.7532	NaN	NaN	25.2317	NaN	25.469	NaN	NaN	NaN	NaN	NaN	NaN	24.6537	25.9832	24.9987	NaN	NaN	NaN	NaN	NaN	NaN	NaN	NaN	NaN	NaN	NaN	25.6682	NaN	NaN
comp30278_c0::comp30278_c0_seq2::g.30882::m.30882	NaN	NaN	NaN	NaN	NaN	NaN	26.0268	25.4471	NaN	NaN	NaN	NaN	NaN	26.3796	26.0528	26.249	26.5084	NaN	26.3445	NaN	25.4955	26.4767	NaN	NaN	26.5983	NaN	26.1098	NaN	25.9732	25.8092
comp30290_c0::comp30290_c0_seq1::g.30900::m.30900	NaN	NaN	NaN	NaN	NaN	NaN	23.1653	NaN	NaN	NaN	NaN	NaN	NaN	NaN	NaN	NaN	NaN	NaN	NaN	24.0391	NaN	23.3957	NaN	NaN	NaN	NaN	NaN	24.4941	NaN	NaN
comp30291_c0::comp30291_c0_seq1::g.30902::m.30902	24.4046	24.9781	23.2748	24.0053	23.8937	NaN	NaN	NaN	NaN	NaN	NaN	NaN	NaN	NaN	NaN	NaN	NaN	NaN	NaN	NaN	NaN	NaN	NaN	NaN	NaN	NaN	NaN	NaN	NaN	NaN
comp30323_c0::comp30323_c0_seq1::g.30944::m.30944	27.0485	27.4849	25.2235	26.1442	25.0624	25.0151	27.4953	27.1916	27.7557	28.0046	27.0426	25.9296	27.6581	27.5441	27.5622	27.1455	28.8688	29.1179	27.7867	27.6224	26.0723	26.8162	26.457	27.2228	28.5044	27.7389	27.3836	27.6812	27.0806	26.4947
comp30330_c0::comp30330_c0_seq1::g.30960::m.30960	25.789	24.995	23.8229	24.6936	24.3928	24.2043	24.4935	23.7866	NaN	NaN	23.5287	NaN	24.4621	24.105	24.5456	24.6863	NaN	NaN	24.7742	24.5862	NaN	24.5274	NaN	24.3835	26.0472	24.8511	24.2985	24.5332	NaN	24.0181
comp30408_c0::comp30408_c0_seq1::g.31085::m.31085	25.3839	NaN	NaN	NaN	NaN	NaN	NaN	NaN	NaN	NaN	NaN	NaN	NaN	24.1343	24.3444	NaN	NaN	NaN	24.4946	NaN	NaN	24.1899	NaN	NaN	NaN	NaN	NaN	NaN	24.2243	NaN
comp30422_c0::comp30422_c0_seq1::g.31106::m.31106	NaN	NaN	23.2901	NaN	23.9451	NaN	NaN	NaN	NaN	NaN	NaN	NaN	NaN	NaN	NaN	NaN	NaN	NaN	NaN	NaN	NaN	NaN	NaN	NaN	NaN	NaN	NaN	NaN	NaN	NaN
comp30463_c0::comp30463_c0_seq1::g.31173::m.31173	NaN	NaN	NaN	NaN	NaN	NaN	24.5658	24.1905	NaN	NaN	NaN	NaN	23.9238	NaN	24.0556	24.0771	NaN	NaN	24.1376	NaN	NaN	24.5813	NaN	NaN	25.4461	NaN	NaN	24.097	NaN	NaN
comp30527_c0::comp30527_c0_seq1::g.31289::m.31289	NaN	NaN	NaN	NaN	NaN	NaN	NaN	NaN	NaN	NaN	NaN	NaN	NaN	NaN	NaN	NaN	NaN	NaN	NaN	NaN	NaN	NaN	NaN	NaN	NaN	NaN	NaN	NaN	NaN	NaN
comp30530_c0::comp30530_c0_seq1::g.31293::m.31293	25.9343	25.5563	25.0424	25.2108	NaN	25.2516	NaN	25.3495	NaN	24.8722	NaN	23.5013	NaN	26.0289	26.1194	25.0526	25.4405	24.8726	NaN	25.8906	NaN	25.2277	25.0985	NaN	25.9434	NaN	26.3848	26.7191	NaN	25.281
comp30568_c0::comp30568_c0_seq1::g.31358::m.31358	NaN	NaN	NaN	NaN	NaN	NaN	25.519	NaN	NaN	NaN	NaN	NaN	26.0971	26.4076	25.6956	25.6405	NaN	NaN	26.6242	NaN	NaN	26.0475	NaN	25.4696	26.8498	25.8396	26.4623	NaN	NaN	25.8381
comp30573_c0::comp30573_c0_seq1::g.31365::m.31365	27.598	28.0413	26.9429	26.2564	26.7629	25.9915	26.4453	NaN	NaN	NaN	NaN	NaN	26.5554	NaN	27.1115	26.9612	27.0528	27.5673	NaN	27.1202	24.8361	25.7412	NaN	NaN	28.9696	27.045	27.7	27.2691	27.6464	25.901
comp30588_c1::comp30588_c1_seq3::g.31397::m.31397	NaN	NaN	NaN	NaN	NaN	NaN	NaN	NaN	NaN	NaN	NaN	NaN	NaN	NaN	NaN	NaN	NaN	NaN	NaN	NaN	NaN	NaN	NaN	NaN	NaN	NaN	NaN	NaN	NaN	NaN
comp30625_c0::comp30625_c0_seq1::g.31450::m.31450	NaN	NaN	NaN	NaN	NaN	NaN	NaN	NaN	NaN	NaN	NaN	NaN	NaN	NaN	NaN	NaN	NaN	NaN	NaN	NaN	NaN	NaN	NaN	NaN	NaN	NaN	NaN	NaN	NaN	NaN
comp30653_c0::comp30653_c0_seq1::g.31506::m.31506	NaN	NaN	NaN	NaN	NaN	NaN	NaN	NaN	NaN	NaN	NaN	NaN	NaN	NaN	24.215	24.2766	NaN	NaN	NaN	NaN	NaN	NaN	NaN	NaN	NaN	NaN	NaN	NaN	NaN	NaN
comp30661_c0::comp30661_c0_seq1::g.31520::m.31520	NaN	NaN	NaN	NaN	NaN	NaN	NaN	NaN	NaN	NaN	NaN	NaN	NaN	NaN	NaN	NaN	NaN	NaN	NaN	NaN	NaN	NaN	NaN	NaN	NaN	NaN	NaN	NaN	NaN	NaN
comp30666_c0::comp30666_c0_seq1::g.31530::m.31530	27.2589	26.6473	26.7446	26.3385	26.7183	26.4795	26.0445	25.3772	NaN	NaN	25.2566	NaN	25.8112	NaN	26.1905	26.6193	NaN	NaN	26.0435	NaN	24.5289	25.2839	NaN	26.373	27.5957	26.4557	NaN	26.3072	NaN	NaN
comp30686_c0::comp30686_c0_seq1::g.31553::m.31553	25.3073	26.1736	24.4752	24.8251	25.0918	25.0068	25.6315	25.0147	NaN	NaN	NaN	NaN	25.8822	25.0741	26.0442	26.2827	NaN	NaN	26.1017	25.6362	23.9203	25.2768	NaN	25.7285	27.3057	26.1138	25.7743	25.9814	25.1623	25.3535
comp30707_c0::comp30707_c0_seq1::g.31585::m.31585	26.0564	25.3467	25.2507	25.4688	25.6295	24.7977	24.2623	24.8452	NaN	NaN	24.1276	NaN	25.3015	25.4767	25.17	25.3865	NaN	NaN	25.4477	24.7927	NaN	24.6615	NaN	25.5983	26.068	25.1242	25.3246	25.2437	24.184	24.8409
comp30715_c0::comp30715_c0_seq1::g.31598::m.31598	NaN	NaN	NaN	NaN	NaN	NaN	24.8577	23.8766	NaN	NaN	24.8668	NaN	24.7016	25.134	23.7052	23.9532	NaN	NaN	23.969	24.1764	NaN	NaN	NaN	23.7945	NaN	NaN	23.7881	NaN	NaN	NaN
comp30732_c0::comp30732_c0_seq1::g.31627::m.31627	24.7383	24.8573	23.6262	24.7478	23.5591	23.722	24.1472	23.887	NaN	NaN	NaN	NaN	23.5311	NaN	NaN	NaN	NaN	NaN	NaN	NaN	23.4568	23.4694	NaN	NaN	NaN	NaN	NaN	NaN	NaN	22.1027
comp30746_c0::comp30746_c0_seq1::g.31654::m.31654	NaN	NaN	NaN	NaN	NaN	NaN	NaN	NaN	NaN	NaN	NaN	NaN	NaN	NaN	NaN	NaN	NaN	NaN	NaN	NaN	NaN	NaN	NaN	NaN	NaN	NaN	NaN	NaN	NaN	NaN
comp30769_c0::comp30769_c0_seq2::g.31693::m.31693	NaN	NaN	NaN	NaN	NaN	NaN	26.5773	26.0714	NaN	NaN	26.1738	NaN	26.2548	26.3072	26.5237	26.5151	NaN	NaN	26.8251	NaN	25.5746	26.4066	NaN	NaN	27.8566	25.6022	26.1427	26.4181	25.9457	NaN
comp3079_c0::comp3079_c0_seq1::g.1055::m.1055	30.2773	29.4102	28.8541	30.1622	NaN	29.9662	NaN	29.4703	NaN	NaN	NaN	NaN	NaN	28.8552	30.4521	30.4407	NaN	NaN	NaN	29.6694	27.442	28.9828	NaN	NaN	30.2979	NaN	NaN	NaN	NaN	29.2871
comp30803_c0::comp30803_c0_seq1::g.31759::m.31759	23.5418	22.9643	NaN	24.4938	23.8762	24.3186	24.8232	23.8551	NaN	24.277	NaN	NaN	23.9457	26.6047	25.8908	24.3904	NaN	24.3363	24.1423	26.8178	23.2129	23.7656	24.8592	25.2702	24.8903	25.08	24.3168	25.237	22.1594	24.2626
comp30823_c0::comp30823_c0_seq1::g.31806::m.31806	NaN	NaN	NaN	NaN	NaN	NaN	NaN	NaN	NaN	NaN	NaN	NaN	NaN	NaN	NaN	NaN	NaN	NaN	NaN	NaN	NaN	NaN	NaN	NaN	NaN	NaN	NaN	NaN	NaN	NaN
comp30850_c0::comp30850_c0_seq1::g.31845::m.31845	28.1495	28.5402	26.66	27.6041	27.811	27.2807	26.6375	25.8274	NaN	NaN	25.8079	25.3267	26.3715	26.7517	26.695	26.6686	NaN	27.5439	27.0523	27.0999	24.48	25.8817	25.1629	26.8086	27.9779	26.9108	26.5712	27.567	26.515	26.14
comp30891_c0::comp30891_c0_seq1::g.31910::m.31910	26.2758	26.5569	25.5856	25.9215	25.9394	25.8799	NaN	NaN	NaN	NaN	NaN	NaN	NaN	NaN	24.8418	NaN	NaN	NaN	NaN	NaN	NaN	NaN	NaN	24.7779	NaN	NaN	NaN	NaN	NaN	NaN
comp30919_c0::comp30919_c0_seq1::g.31976::m.31976	NaN	NaN	NaN	NaN	NaN	NaN	NaN	NaN	NaN	NaN	NaN	NaN	NaN	NaN	NaN	NaN	NaN	NaN	NaN	NaN	NaN	NaN	NaN	NaN	NaN	NaN	NaN	NaN	NaN	NaN
comp30955_c0::comp30955_c0_seq3::g.32047::m.32047	26.9464	27.5818	25.684	26.5863	26.4292	26.3294	25.4049	25.3192	NaN	NaN	24.5957	NaN	25.5381	24.7477	25.5918	25.2938	NaN	NaN	25.8046	25.3475	NaN	25.0317	NaN	25.3972	26.9024	25.7755	25.4438	25.5341	24.976	25.0929
comp30961_c0::comp30961_c0_seq1::g.32059::m.32059	24.5525	23.8001	24.2727	24.2271	24.6839	24.3853	NaN	NaN	NaN	NaN	NaN	NaN	24.9298	NaN	24.855	24.9817	NaN	NaN	25.1539	24.7127	NaN	NaN	NaN	24.3186	NaN	NaN	24.7903	25.0295	24.5459	24.9846
comp30985_c0::comp30985_c0_seq1::g.32103::m.32103	NaN	NaN	NaN	NaN	NaN	NaN	NaN	NaN	NaN	NaN	NaN	NaN	NaN	NaN	NaN	NaN	NaN	NaN	NaN	NaN	NaN	NaN	NaN	NaN	NaN	NaN	NaN	NaN	NaN	NaN
comp30992_c0::comp30992_c0_seq1::g.32118::m.32118	20.6518	NaN	NaN	20.3033	18.7602	NaN	NaN	NaN	NaN	NaN	NaN	NaN	NaN	NaN	NaN	NaN	NaN	NaN	NaN	NaN	NaN	NaN	NaN	NaN	NaN	NaN	NaN	NaN	NaN	NaN
comp30996_c0::comp30996_c0_seq1::g.32126::m.32126	27.09	27.5353	26.3553	26.1366	26.7717	26.6516	26.1132	25.9153	NaN	26.3322	25.5524	NaN	25.7628	25.5633	26.3063	26.2428	27.7858	27.6885	26.7416	26.2639	NaN	26.1583	NaN	25.4286	28.3024	26.3613	26.3149	26.8504	26.535	25.8751
comp30998_c0::comp30998_c0_seq1::g.32129::m.32129	NaN	NaN	NaN	NaN	NaN	NaN	NaN	NaN	NaN	NaN	NaN	NaN	NaN	NaN	NaN	NaN	NaN	NaN	NaN	NaN	NaN	NaN	NaN	NaN	NaN	NaN	NaN	NaN	NaN	NaN
comp31034_c0::comp31034_c0_seq1::g.32178::m.32178	NaN	NaN	NaN	NaN	NaN	NaN	NaN	NaN	NaN	NaN	NaN	NaN	NaN	NaN	NaN	NaN	NaN	NaN	NaN	NaN	NaN	NaN	NaN	NaN	NaN	NaN	NaN	NaN	NaN	NaN
comp31069_c0::comp31069_c0_seq1::g.32214::m.32214	NaN	NaN	NaN	NaN	NaN	NaN	NaN	NaN	NaN	NaN	NaN	NaN	NaN	NaN	NaN	NaN	NaN	NaN	NaN	NaN	NaN	NaN	NaN	NaN	NaN	NaN	NaN	NaN	NaN	NaN
comp31091_c0::comp31091_c0_seq1::g.32247::m.32247	NaN	NaN	NaN	NaN	NaN	NaN	NaN	NaN	NaN	NaN	NaN	NaN	NaN	NaN	NaN	NaN	NaN	NaN	NaN	NaN	NaN	NaN	NaN	NaN	NaN	NaN	NaN	NaN	NaN	NaN
comp31130_c0::comp31130_c0_seq1::g.32310::m.32310	NaN	NaN	NaN	NaN	NaN	NaN	NaN	NaN	NaN	NaN	NaN	NaN	NaN	NaN	NaN	NaN	NaN	NaN	NaN	NaN	NaN	NaN	NaN	NaN	NaN	NaN	NaN	NaN	NaN	NaN
comp31135_c0::comp31135_c0_seq1::g.32317::m.32317	NaN	NaN	NaN	NaN	NaN	NaN	NaN	NaN	NaN	NaN	NaN	NaN	NaN	NaN	NaN	NaN	NaN	NaN	NaN	NaN	NaN	NaN	NaN	NaN	NaN	NaN	NaN	NaN	NaN	NaN
comp31155_c0::comp31155_c0_seq1::g.32346::m.32346	23.9138	23.345	NaN	23.5574	NaN	23.7223	NaN	NaN	NaN	NaN	NaN	NaN	NaN	23.9327	24.1313	24.3005	NaN	NaN	NaN	NaN	NaN	NaN	NaN	23.4555	NaN	NaN	24.554	23.9492	NaN	23.988
comp31161_c0::comp31161_c0_seq1::g.32357::m.32357	NaN	NaN	NaN	NaN	NaN	NaN	NaN	NaN	NaN	NaN	NaN	NaN	NaN	NaN	NaN	NaN	NaN	NaN	NaN	NaN	NaN	NaN	NaN	NaN	NaN	NaN	NaN	NaN	NaN	NaN
comp31165_c0::comp31165_c0_seq1::g.32364::m.32364	24.5531	24.4955	23.7952	24.3304	23.9655	24.563	23.6635	22.6955	23.2823	NaN	22.4209	NaN	23.7785	24.9645	24.1021	23.5867	24.444	23.9459	23.7894	24.4189	23.3672	23.0497	23.2478	24.0303	24.3521	23.37	24.2585	24.7821	NaN	23.5608
comp31236_c0::comp31236_c0_seq1::g.32488::m.32488	25.5156	25.387	23.396	24.7597	24.8348	24.7262	26.5773	25.1231	NaN	NaN	25.7509	NaN	NaN	NaN	NaN	NaN	NaN	NaN	NaN	25.7155	NaN	24.6249	NaN	26.0008	NaN	25.0728	25.2189	25.5642	NaN	NaN
comp31242_c0::comp31242_c0_seq1::g.32497::m.32497	NaN	NaN	NaN	NaN	NaN	NaN	NaN	NaN	NaN	NaN	NaN	NaN	NaN	NaN	NaN	NaN	NaN	NaN	NaN	NaN	NaN	NaN	NaN	NaN	NaN	NaN	NaN	NaN	NaN	NaN
comp31249_c0::comp31249_c0_seq1::g.32507::m.32507	NaN	NaN	NaN	NaN	NaN	NaN	NaN	NaN	NaN	NaN	NaN	NaN	NaN	NaN	NaN	NaN	NaN	NaN	NaN	NaN	NaN	NaN	NaN	NaN	NaN	NaN	NaN	NaN	NaN	NaN
comp31318_c0::comp31318_c0_seq1::g.32651::m.32651	26.8792	26.6521	25.2263	25.8315	26.3008	25.687	25.4859	25.1303	NaN	NaN	25.6342	NaN	26.3784	26.4021	25.6019	26.0003	26.7115	26.6081	26.411	26.4116	25.6023	26.1839	NaN	25.2259	27.3363	26.1165	26.0119	26.832	26.4324	26.2683
comp31343_c0::comp31343_c0_seq1::g.32704::m.32704	NaN	NaN	NaN	NaN	NaN	NaN	NaN	NaN	NaN	NaN	NaN	NaN	NaN	NaN	25.2715	NaN	NaN	NaN	NaN	NaN	NaN	NaN	NaN	25.7225	NaN	NaN	NaN	NaN	NaN	NaN
comp31356_c0::comp31356_c0_seq1::g.32728::m.32728	NaN	NaN	NaN	NaN	NaN	NaN	NaN	NaN	NaN	NaN	NaN	NaN	NaN	NaN	NaN	NaN	NaN	NaN	NaN	NaN	NaN	NaN	NaN	NaN	NaN	NaN	NaN	NaN	NaN	NaN
comp31387_c0::comp31387_c0_seq2::g.32785::m.32785	30.3207	30.7067	29.2132	29.747	29.6924	30.2515	NaN	NaN	NaN	NaN	NaN	NaN	NaN	NaN	NaN	NaN	NaN	NaN	NaN	NaN	NaN	NaN	NaN	NaN	NaN	NaN	NaN	NaN	NaN	NaN
comp31411_c0::comp31411_c0_seq1::g.32842::m.32842	24.7734	24.7307	24.0001	25.2301	23.8438	24.8679	NaN	23.0128	NaN	NaN	NaN	NaN	NaN	NaN	NaN	NaN	NaN	NaN	NaN	NaN	NaN	NaN	NaN	NaN	NaN	NaN	NaN	NaN	NaN	NaN
comp31451_c0::comp31451_c0_seq1::g.32911::m.32911	23.8622	NaN	NaN	NaN	NaN	23.9688	24.1896	NaN	NaN	NaN	NaN	NaN	NaN	NaN	NaN	NaN	NaN	NaN	NaN	NaN	NaN	NaN	NaN	23.8919	NaN	NaN	NaN	24.5328	NaN	NaN
comp31497_c0::comp31497_c0_seq1::g.32999::m.32999	24.6549	25.2179	23.6289	24.0111	24.0274	24.1207	23.6206	23.2897	NaN	NaN	NaN	NaN	23.7029	NaN	23.525	23.5868	NaN	NaN	23.9104	23.0332	NaN	23.3859	NaN	NaN	25.3395	NaN	NaN	24.0213	22.9024	23.034
comp31503_c0::comp31503_c0_seq1::g.33010::m.33010	NaN	NaN	NaN	NaN	NaN	NaN	NaN	NaN	NaN	NaN	NaN	NaN	NaN	NaN	NaN	NaN	NaN	NaN	NaN	NaN	NaN	NaN	NaN	NaN	NaN	NaN	NaN	NaN	NaN	NaN
comp31533_c0::comp31533_c0_seq1::g.33071::m.33071	24.7945	25.2634	NaN	25.2084	24.2079	24.9001	NaN	NaN	NaN	NaN	NaN	NaN	NaN	NaN	NaN	NaN	NaN	NaN	NaN	NaN	NaN	23.4956	NaN	NaN	NaN	NaN	NaN	NaN	NaN	NaN
comp31535_c0::comp31535_c0_seq2::g.33077::m.33077	NaN	NaN	NaN	NaN	NaN	NaN	NaN	NaN	NaN	NaN	NaN	NaN	NaN	NaN	NaN	NaN	NaN	NaN	NaN	NaN	NaN	NaN	NaN	NaN	NaN	NaN	NaN	NaN	NaN	NaN
comp31588_c0::comp31588_c0_seq1::g.33158::m.33158	NaN	NaN	NaN	NaN	NaN	NaN	NaN	NaN	NaN	NaN	NaN	NaN	NaN	NaN	NaN	NaN	NaN	NaN	NaN	NaN	NaN	NaN	NaN	NaN	NaN	NaN	NaN	NaN	NaN	NaN
comp31623_c0::comp31623_c0_seq5::g.33209::m.33209	NaN	NaN	NaN	NaN	NaN	NaN	NaN	NaN	NaN	NaN	NaN	NaN	NaN	NaN	NaN	NaN	NaN	NaN	NaN	NaN	NaN	NaN	NaN	NaN	NaN	NaN	NaN	NaN	NaN	NaN
comp31660_c0::comp31660_c0_seq1::g.33263::m.33263	23.3123	NaN	NaN	NaN	NaN	21.9112	NaN	NaN	NaN	NaN	NaN	NaN	NaN	NaN	NaN	NaN	NaN	NaN	NaN	NaN	NaN	21.0415	NaN	NaN	NaN	NaN	NaN	NaN	NaN	NaN
comp31750_c0::comp31750_c0_seq1::g.33414::m.33414	NaN	NaN	NaN	NaN	NaN	NaN	22.5428	21.5662	NaN	NaN	NaN	NaN	NaN	22.4744	22.7464	NaN	NaN	NaN	NaN	NaN	NaN	NaN	NaN	NaN	NaN	NaN	NaN	NaN	NaN	NaN
comp31799_c0::comp31799_c0_seq1::g.33516::m.33516	NaN	24.2599	NaN	23.1461	NaN	NaN	NaN	NaN	NaN	NaN	NaN	NaN	NaN	NaN	NaN	NaN	NaN	NaN	NaN	NaN	NaN	NaN	NaN	NaN	NaN	NaN	NaN	NaN	NaN	NaN
comp31813_c0::comp31813_c0_seq1::g.33547::m.33547	24.4039	NaN	NaN	NaN	NaN	NaN	20.8558	NaN	NaN	NaN	NaN	NaN	NaN	NaN	22.6495	NaN	NaN	NaN	NaN	NaN	NaN	NaN	20.2049	NaN	NaN	NaN	NaN	NaN	NaN	NaN
comp31819_c0::comp31819_c0_seq1::g.33559::m.33559	NaN	NaN	20.0679	20.5122	NaN	NaN	NaN	NaN	NaN	NaN	NaN	NaN	NaN	NaN	NaN	NaN	NaN	NaN	NaN	NaN	NaN	NaN	NaN	NaN	NaN	NaN	NaN	NaN	NaN	NaN
comp31840_c0::comp31840_c0_seq1::g.33603::m.33603	25.4575	25.0296	NaN	24.5783	24.4149	24.7453	25.5878	24.5839	NaN	NaN	NaN	NaN	NaN	NaN	25.4972	26.1017	NaN	NaN	NaN	NaN	NaN	NaN	NaN	24.6186	NaN	NaN	NaN	26.2417	24.6444	NaN
comp31847_c0::comp31847_c0_seq1::g.33614::m.33614	NaN	NaN	NaN	NaN	NaN	NaN	NaN	NaN	NaN	NaN	NaN	NaN	NaN	NaN	NaN	NaN	NaN	NaN	NaN	NaN	NaN	NaN	NaN	NaN	NaN	NaN	NaN	NaN	NaN	NaN
comp31854_c0::comp31854_c0_seq1::g.33629::m.33629	24.4169	22.5866	NaN	23.8213	NaN	24.1661	23.9646	23.479	NaN	NaN	NaN	NaN	24.1389	24.5578	24.2938	24.3504	NaN	NaN	23.8813	24.5814	22.8329	23.2187	NaN	NaN	25.0337	24.0861	24.3525	24.582	NaN	24.2559
comp31895_c0::comp31895_c0_seq1::g.33699::m.33699	25.1363	25.5548	NaN	25.3834	24.283	25.137	NaN	NaN	NaN	NaN	24.5023	NaN	25.0286	25.0043	NaN	NaN	NaN	NaN	25.0276	24.7869	NaN	24.7335	NaN	NaN	25.7402	NaN	24.7523	NaN	24.7528	24.7426
comp31897_c0::comp31897_c0_seq1::g.33701::m.33701	23.6675	NaN	NaN	NaN	NaN	23.3958	22.722	NaN	NaN	NaN	NaN	NaN	NaN	NaN	22.6002	22.4712	NaN	NaN	NaN	23.8989	NaN	23.7736	21.4038	NaN	22.8302	22.1761	NaN	NaN	NaN	NaN
comp31911_c0::comp31911_c0_seq1::g.33728::m.33728	NaN	NaN	NaN	NaN	NaN	NaN	NaN	NaN	NaN	NaN	NaN	NaN	NaN	NaN	NaN	NaN	NaN	NaN	NaN	NaN	NaN	NaN	NaN	NaN	NaN	NaN	NaN	NaN	NaN	NaN
comp31912_c0::comp31912_c0_seq1::g.33729::m.33729	NaN	NaN	NaN	NaN	NaN	NaN	NaN	NaN	NaN	NaN	NaN	NaN	NaN	NaN	NaN	NaN	NaN	NaN	NaN	NaN	NaN	NaN	NaN	NaN	NaN	NaN	NaN	NaN	NaN	NaN
comp31958_c0::comp31958_c0_seq4::g.33809::m.33809	NaN	NaN	NaN	NaN	NaN	NaN	NaN	NaN	NaN	NaN	NaN	NaN	NaN	NaN	NaN	NaN	NaN	NaN	NaN	NaN	NaN	NaN	NaN	NaN	NaN	NaN	NaN	NaN	NaN	NaN
comp31984_c0::comp31984_c0_seq4::g.33867::m.33867	26.6648	27.8932	26.3935	26.4311	26.7363	26.3546	27.3758	26.9116	NaN	NaN	NaN	NaN	27.4145	NaN	27.1013	27.114	28.3619	28.2384	NaN	26.9415	26.5433	26.5932	25.2475	27.0609	28.309	NaN	NaN	27.0492	27.4455	NaN
comp31987_c0::comp31987_c0_seq1::g.33874::m.33874	NaN	NaN	NaN	NaN	NaN	NaN	NaN	NaN	NaN	NaN	NaN	NaN	NaN	NaN	NaN	NaN	NaN	NaN	NaN	NaN	NaN	NaN	NaN	NaN	NaN	NaN	NaN	NaN	NaN	NaN
comp31992_c0::comp31992_c0_seq2::g.33878::m.33878	NaN	NaN	NaN	NaN	NaN	NaN	26.903	26.9246	NaN	NaN	NaN	NaN	27.4711	26.974	26.8131	27.2997	NaN	28.1394	NaN	27.4034	26.4728	27.0904	NaN	NaN	28.3906	26.7998	26.3362	26.4498	26.7216	26.0126
comp31999_c0::comp31999_c0_seq1::g.33890::m.33890	25.7798	26.4011	24.7592	24.9003	25.322	24.6976	25.6083	24.9465	NaN	NaN	NaN	NaN	25.769	25.4076	NaN	25.332	NaN	NaN	25.1963	NaN	NaN	NaN	NaN	NaN	26.6328	NaN	NaN	25.6514	24.9317	NaN
comp32037_c0::comp32037_c0_seq1::g.33969::m.33969	NaN	NaN	NaN	NaN	NaN	NaN	NaN	NaN	NaN	NaN	NaN	NaN	NaN	NaN	NaN	NaN	NaN	NaN	NaN	NaN	NaN	NaN	NaN	NaN	NaN	NaN	NaN	NaN	NaN	NaN
comp32047_c0::comp32047_c0_seq2::g.33994::m.33994	27.2369	27.0304	26.39	27.0951	26.3924	27.0692	26.8401	26.1671	26.7372	26.6767	25.7447	NaN	25.8815	25.8652	26.2318	26.2861	NaN	NaN	26.0663	25.8089	24.8285	26.3938	NaN	25.1854	26.723	25.8219	25.631	NaN	NaN	25.4731
comp32079_c0::comp32079_c0_seq4::g.34063::m.34063	NaN	NaN	NaN	NaN	NaN	NaN	NaN	NaN	NaN	NaN	NaN	NaN	NaN	NaN	NaN	NaN	NaN	NaN	NaN	NaN	NaN	NaN	NaN	NaN	NaN	NaN	NaN	NaN	NaN	NaN
comp32098_c0::comp32098_c0_seq1::g.34094::m.34094	26.2425	NaN	25.5317	25.3323	26.0268	NaN	26.4569	25.6153	NaN	NaN	25.1873	NaN	25.8046	25.806	25.9262	26.2142	NaN	NaN	25.601	NaN	NaN	NaN	NaN	NaN	27.7194	NaN	25.4605	NaN	25.7999	NaN
comp32123_c0::comp32123_c0_seq1::g.34135::m.34135	NaN	NaN	NaN	NaN	NaN	NaN	NaN	NaN	NaN	NaN	NaN	NaN	NaN	NaN	NaN	NaN	NaN	NaN	NaN	NaN	NaN	NaN	NaN	NaN	NaN	NaN	NaN	NaN	NaN	NaN
comp32163_c0::comp32163_c0_seq1::g.34205::m.34205	NaN	NaN	NaN	NaN	NaN	NaN	NaN	NaN	NaN	NaN	NaN	NaN	NaN	NaN	NaN	NaN	NaN	NaN	NaN	NaN	NaN	NaN	NaN	NaN	NaN	NaN	NaN	NaN	NaN	NaN
comp32191_c0::comp32191_c0_seq1::g.34284::m.34284	26.235	NaN	NaN	NaN	NaN	NaN	25.2487	NaN	NaN	NaN	NaN	NaN	NaN	NaN	NaN	NaN	NaN	NaN	NaN	25.8185	NaN	NaN	NaN	NaN	26.414	NaN	NaN	NaN	NaN	NaN
comp32246_c0::comp32246_c0_seq1::g.34391::m.34391	28.5	28.0986	26.1166	27.2611	26.9176	27.0875	27.0486	26.5649	NaN	NaN	26.7273	NaN	27.1058	26.6377	27.4627	27.1948	NaN	28.4036	27.1445	26.8241	26.7475	26.8382	25.184	27.1912	29.01	27.5366	27.0093	27.2932	27.291	26.8513
comp32257_c0::comp32257_c0_seq1::g.34432::m.34432	24.1041	25.2049	NaN	24.5543	23.013	23.4676	NaN	NaN	NaN	NaN	NaN	NaN	NaN	NaN	NaN	NaN	NaN	NaN	NaN	NaN	NaN	NaN	NaN	NaN	NaN	NaN	NaN	NaN	NaN	NaN
comp32278_c0::comp32278_c0_seq1::g.34474::m.34474	24.7865	NaN	NaN	NaN	NaN	NaN	NaN	NaN	NaN	NaN	NaN	NaN	26.358	NaN	25.0589	NaN	NaN	NaN	NaN	25.2329	25.5728	NaN	NaN	25.5221	NaN	25.618	26.1179	25.9891	NaN	25.3774
comp32280_c0::comp32280_c0_seq1::g.34484::m.34484	26.8336	NaN	25.6745	NaN	26.1349	26.1351	NaN	NaN	NaN	NaN	NaN	NaN	NaN	NaN	NaN	NaN	NaN	NaN	NaN	NaN	NaN	NaN	NaN	NaN	NaN	NaN	NaN	NaN	NaN	NaN
comp32315_c0::comp32315_c0_seq1::g.34547::m.34547	NaN	NaN	NaN	NaN	NaN	NaN	NaN	NaN	NaN	NaN	NaN	NaN	NaN	NaN	NaN	NaN	NaN	NaN	NaN	NaN	NaN	NaN	NaN	NaN	NaN	NaN	NaN	NaN	NaN	NaN
comp32346_c0::comp32346_c0_seq1::g.34609::m.34609	NaN	NaN	NaN	NaN	NaN	NaN	NaN	NaN	NaN	NaN	NaN	NaN	NaN	NaN	NaN	NaN	NaN	NaN	NaN	NaN	NaN	NaN	NaN	NaN	NaN	NaN	NaN	NaN	NaN	NaN
comp32423_c0::comp32423_c0_seq1::g.34741::m.34741	25.8112	NaN	24.2978	24.7825	24.9115	25.3872	24.5916	NaN	NaN	NaN	NaN	NaN	NaN	NaN	24.8783	25.1301	NaN	NaN	NaN	NaN	NaN	NaN	NaN	NaN	25.5019	NaN	NaN	NaN	NaN	24.6279
comp32463_c0::comp32463_c0_seq1::g.34821::m.34821	NaN	NaN	NaN	NaN	NaN	NaN	NaN	NaN	NaN	NaN	NaN	NaN	NaN	NaN	NaN	NaN	NaN	NaN	NaN	NaN	NaN	NaN	NaN	NaN	NaN	NaN	NaN	NaN	NaN	NaN
comp32489_c0::comp32489_c0_seq1::g.34865::m.34865	26.0281	NaN	24.7929	25.3899	25.4972	NaN	25.5967	24.658	NaN	NaN	NaN	NaN	NaN	NaN	25.0521	24.6711	NaN	NaN	NaN	25.0614	NaN	24.2451	NaN	NaN	NaN	NaN	NaN	NaN	NaN	NaN
comp32496_c0::comp32496_c0_seq1::g.34879::m.34879	NaN	NaN	NaN	NaN	NaN	NaN	NaN	NaN	NaN	NaN	NaN	NaN	NaN	NaN	NaN	NaN	NaN	NaN	NaN	NaN	NaN	NaN	NaN	NaN	NaN	NaN	NaN	NaN	NaN	NaN
comp32506_c0::comp32506_c0_seq1::g.34897::m.34897	26.0621	26.435	NaN	NaN	NaN	NaN	NaN	NaN	NaN	NaN	NaN	NaN	NaN	NaN	NaN	NaN	NaN	NaN	NaN	NaN	NaN	NaN	NaN	NaN	NaN	NaN	NaN	NaN	NaN	NaN
comp32526_c0::comp32526_c0_seq1::g.34930::m.34930	24.9117	24.5898	24.0923	24.0978	24.1764	24.12	NaN	NaN	NaN	NaN	NaN	NaN	NaN	NaN	NaN	NaN	NaN	NaN	NaN	NaN	NaN	NaN	NaN	NaN	NaN	NaN	NaN	NaN	NaN	NaN
comp32528_c0::comp32528_c0_seq1::g.34934::m.34934	27.4913	27.0218	NaN	NaN	NaN	NaN	NaN	NaN	NaN	NaN	NaN	NaN	NaN	NaN	NaN	NaN	NaN	NaN	NaN	NaN	NaN	NaN	NaN	NaN	NaN	NaN	NaN	NaN	NaN	NaN
comp32531_c0::comp32531_c0_seq1::g.34941::m.34941	25.9626	26.1872	24.7296	24.9419	25.3266	25.1154	NaN	NaN	NaN	NaN	NaN	NaN	NaN	NaN	NaN	NaN	NaN	NaN	NaN	NaN	NaN	NaN	NaN	NaN	NaN	NaN	NaN	NaN	NaN	NaN
comp32545_c0::comp32545_c0_seq1::g.34966::m.34966	NaN	NaN	NaN	23.817	24.0565	NaN	NaN	NaN	NaN	NaN	NaN	NaN	NaN	NaN	NaN	NaN	NaN	NaN	NaN	NaN	NaN	NaN	NaN	NaN	NaN	NaN	24.4088	NaN	NaN	NaN
comp32562_c0::comp32562_c0_seq1::g.35008::m.35008	NaN	NaN	NaN	NaN	NaN	NaN	NaN	NaN	NaN	NaN	NaN	NaN	NaN	NaN	NaN	NaN	NaN	NaN	NaN	NaN	NaN	NaN	NaN	NaN	NaN	NaN	NaN	NaN	NaN	NaN
comp32570_c0::comp32570_c0_seq1::g.35023::m.35023	NaN	NaN	NaN	NaN	NaN	NaN	NaN	NaN	NaN	NaN	NaN	NaN	NaN	23.8042	NaN	NaN	NaN	NaN	NaN	NaN	NaN	NaN	NaN	23.9032	NaN	NaN	23.7947	24.0314	NaN	NaN
comp32574_c0::comp32574_c0_seq1::g.35028::m.35028	22.6269	NaN	NaN	NaN	NaN	22.6835	NaN	21.424	NaN	NaN	NaN	NaN	NaN	NaN	NaN	22.9877	NaN	NaN	NaN	NaN	NaN	20.6762	NaN	22.4206	NaN	NaN	NaN	NaN	NaN	NaN
comp32633_c0::comp32633_c0_seq1::g.35140::m.35140	NaN	NaN	NaN	NaN	NaN	NaN	NaN	NaN	NaN	NaN	NaN	NaN	NaN	NaN	NaN	NaN	NaN	NaN	NaN	NaN	NaN	NaN	NaN	NaN	NaN	NaN	NaN	NaN	NaN	NaN
comp57490_c0::comp57490_c0_seq1::g.73591::m.73591	NaN	NaN	NaN	NaN	NaN	NaN	22.3141	21.6443	NaN	NaN	NaN	NaN	21.6988	NaN	23.18	22.5382	NaN	NaN	NaN	23.0117	NaN	NaN	NaN	NaN	NaN	NaN	22.5931	NaN	NaN	NaN
comp32685_c0::comp32685_c0_seq1::g.35239::m.35239	25.7049	25.5205	24.946	25.8996	25.9231	25.0523	26.7098	26.1169	NaN	NaN	26.4948	25.3306	26.9926	26.7804	26.7326	26.5315	NaN	27.7968	26.8237	26.7221	25.4513	26.5476	24.8319	26.5212	27.8757	26.173	26.6498	26.871	27.0578	26.5684
comp32695_c0::comp32695_c0_seq1::g.35248::m.35248	NaN	NaN	NaN	NaN	NaN	NaN	NaN	NaN	NaN	NaN	NaN	NaN	NaN	NaN	23.9892	NaN	NaN	NaN	NaN	NaN	NaN	NaN	NaN	23.9726	NaN	NaN	NaN	NaN	NaN	NaN
comp32698_c0::comp32698_c0_seq3::g.35258::m.35258	30.8585	30.4842	30.2154	30.2772	30.4966	30.2885	30.4069	29.5604	29.2872	28.8599	28.7056	27.9175	30.0381	29.9372	30.7433	30.5453	29.8341	30.6158	30.1396	30.3817	28.7908	29.5941	29.5018	30.6372	31.3159	30.0385	30.3729	30.5025	29.484	29.8891
comp32735_c0::comp32735_c0_seq1::g.35323::m.35323	25.0129	24.5713	NaN	24.3504	24.1013	NaN	NaN	NaN	NaN	NaN	NaN	NaN	NaN	NaN	NaN	NaN	NaN	NaN	NaN	NaN	NaN	NaN	NaN	NaN	NaN	NaN	NaN	NaN	NaN	NaN
comp32805_c0::comp32805_c0_seq1::g.35452::m.35452	NaN	NaN	NaN	NaN	NaN	NaN	NaN	NaN	NaN	NaN	NaN	NaN	NaN	24.3809	NaN	24.2156	NaN	NaN	NaN	24.2886	NaN	NaN	NaN	23.7528	NaN	NaN	24.0115	24.9226	NaN	NaN
comp32822_c0::comp32822_c0_seq1::g.35477::m.35477	NaN	NaN	NaN	NaN	NaN	NaN	NaN	NaN	27.5943	27.9745	25.3717	NaN	25.3695	NaN	NaN	NaN	NaN	28.7959	25.7737	24.8412	NaN	25.4315	NaN	NaN	27.464	26.3641	23.9868	NaN	26.2221	NaN
comp32871_c0::comp32871_c0_seq1::g.35603::m.35603	25.8913	25.3151	NaN	24.8132	24.5612	NaN	24.7773	23.8943	NaN	NaN	NaN	NaN	NaN	NaN	24.6566	24.7119	NaN	NaN	NaN	NaN	NaN	NaN	NaN	NaN	NaN	24.9963	NaN	24.468	NaN	NaN
comp32911_c0::comp32911_c0_seq2::g.35676::m.35676	NaN	NaN	NaN	NaN	NaN	NaN	NaN	NaN	NaN	NaN	NaN	NaN	NaN	NaN	NaN	NaN	NaN	NaN	NaN	NaN	NaN	NaN	NaN	NaN	NaN	NaN	NaN	NaN	NaN	NaN
comp32924_c0::comp32924_c0_seq1::g.35704::m.35704	NaN	NaN	NaN	NaN	NaN	NaN	NaN	NaN	NaN	NaN	NaN	NaN	NaN	NaN	NaN	NaN	NaN	NaN	NaN	NaN	NaN	NaN	NaN	NaN	NaN	NaN	NaN	NaN	NaN	NaN
comp32946_c0::comp32946_c0_seq1::g.35754::m.35754	26.7288	27.4166	25.6081	26.2479	26.616	26.3487	NaN	25.5463	NaN	NaN	NaN	NaN	NaN	25.1911	25.7392	26.435	NaN	NaN	NaN	NaN	NaN	NaN	NaN	26.1172	NaN	NaN	25.579	26.0937	NaN	24.9727
comp32954_c0::comp32954_c0_seq1::g.35775::m.35775	NaN	NaN	NaN	NaN	NaN	NaN	NaN	NaN	NaN	NaN	NaN	NaN	NaN	NaN	NaN	NaN	NaN	NaN	NaN	NaN	NaN	NaN	NaN	NaN	NaN	NaN	NaN	NaN	NaN	NaN
comp32957_c0::comp32957_c0_seq1::g.35780::m.35780	NaN	NaN	NaN	NaN	NaN	NaN	NaN	NaN	NaN	NaN	NaN	NaN	NaN	NaN	NaN	NaN	NaN	NaN	NaN	NaN	NaN	NaN	NaN	NaN	NaN	NaN	NaN	NaN	NaN	NaN
comp33006_c0::comp33006_c0_seq2::g.35877::m.35877	NaN	NaN	NaN	NaN	NaN	NaN	NaN	NaN	NaN	NaN	NaN	NaN	NaN	NaN	NaN	NaN	NaN	NaN	NaN	NaN	NaN	NaN	NaN	NaN	NaN	NaN	NaN	NaN	NaN	NaN
comp33059_c0::comp33059_c0_seq1::g.35987::m.35987	NaN	NaN	NaN	NaN	NaN	NaN	NaN	NaN	NaN	NaN	NaN	NaN	NaN	NaN	NaN	NaN	NaN	NaN	NaN	NaN	NaN	NaN	NaN	NaN	NaN	NaN	NaN	NaN	NaN	NaN
comp33087_c0::comp33087_c0_seq1::g.36039::m.36039	NaN	NaN	NaN	NaN	NaN	NaN	NaN	NaN	NaN	NaN	NaN	NaN	NaN	NaN	22.0163	21.0861	NaN	NaN	NaN	NaN	NaN	NaN	NaN	NaN	NaN	NaN	NaN	NaN	NaN	NaN
comp33098_c0::comp33098_c0_seq1::g.36059::m.36059	NaN	NaN	NaN	NaN	NaN	NaN	NaN	NaN	NaN	NaN	NaN	NaN	NaN	NaN	NaN	NaN	NaN	NaN	NaN	NaN	NaN	NaN	NaN	NaN	NaN	NaN	NaN	NaN	NaN	NaN
comp471_c0::comp471_c0_seq1::g.194::m.194	NaN	NaN	NaN	NaN	NaN	NaN	NaN	NaN	NaN	NaN	NaN	NaN	NaN	NaN	NaN	NaN	NaN	NaN	NaN	NaN	NaN	NaN	NaN	NaN	NaN	NaN	NaN	NaN	NaN	NaN
comp33126_c0::comp33126_c0_seq1::g.36118::m.36118	NaN	NaN	NaN	NaN	NaN	NaN	NaN	NaN	NaN	NaN	NaN	NaN	NaN	NaN	NaN	NaN	NaN	NaN	NaN	NaN	NaN	NaN	NaN	NaN	NaN	NaN	NaN	NaN	NaN	NaN
comp33159_c0::comp33159_c0_seq1::g.36192::m.36192	25.4608	25.8436	24.3158	24.4623	24.772	24.4977	NaN	NaN	NaN	NaN	NaN	NaN	NaN	NaN	NaN	NaN	NaN	NaN	NaN	NaN	NaN	NaN	NaN	NaN	NaN	NaN	NaN	NaN	NaN	NaN
comp33180_c0::comp33180_c0_seq1::g.36233::m.36233	23.5822	23.3411	NaN	23.4981	NaN	NaN	24.205	22.5517	NaN	NaN	NaN	NaN	24.0988	24.9573	24.6075	NaN	NaN	NaN	24.1499	NaN	24.0448	23.7425	NaN	23.8062	NaN	24.2871	24.7585	25.1612	NaN	24.2585
comp33311_c0::comp33311_c0_seq5::g.36467::m.36467	25.103	NaN	23.8924	23.9002	24.2795	NaN	NaN	NaN	NaN	NaN	NaN	NaN	NaN	NaN	NaN	NaN	NaN	NaN	NaN	NaN	NaN	NaN	NaN	NaN	NaN	NaN	NaN	NaN	NaN	NaN
comp33320_c0::comp33320_c0_seq1::g.36486::m.36486	31.5808	31.9306	30.767	31.2524	30.6798	30.7542	30.2805	29.5085	29.7494	NaN	29.0572	NaN	29.6457	29.0005	NaN	29.8472	NaN	31.0523	30.0003	29.3435	27.7567	29.5266	29.3392	NaN	30.882	30.5686	29.4514	30.045	29.5951	28.7004
comp33375_c0::comp33375_c0_seq1::g.36585::m.36585	26.2722	NaN	24.7533	24.7986	24.937	25.3554	NaN	24.6366	NaN	NaN	NaN	NaN	25.1035	25.314	26.0208	26.1734	26.2585	26.31	25.5216	NaN	25.0107	25.4909	NaN	NaN	27.692	NaN	26.262	26.9671	NaN	25.7602
comp33436_c0::comp33436_c0_seq1::g.36683::m.36683	25.1824	25.5425	24.8208	24.4981	24.3288	24.4796	NaN	NaN	NaN	NaN	NaN	NaN	NaN	NaN	NaN	24.3722	NaN	NaN	NaN	24.5577	NaN	NaN	NaN	NaN	NaN	NaN	23.5278	NaN	23.0719	NaN
comp33520_c0::comp33520_c0_seq1::g.36831::m.36831	NaN	NaN	NaN	NaN	NaN	NaN	NaN	NaN	NaN	NaN	NaN	NaN	NaN	NaN	NaN	NaN	NaN	NaN	NaN	NaN	NaN	NaN	NaN	NaN	NaN	NaN	NaN	NaN	NaN	NaN
comp33523_c0::comp33523_c0_seq2::g.36840::m.36840	23.774	24.4522	23.6032	24.5645	NaN	24.1232	24.9503	24.466	24.3673	24.7461	24.4713	24.0438	25.1939	25.3531	25.9392	25.3977	25.3502	25.7174	25.2873	25.176	24.3176	24.5234	23.199	24.5893	25.6901	24.1903	24.7509	25.0563	24.9898	24.8554
comp33524_c0::comp33524_c0_seq1::g.36843::m.36843	NaN	NaN	NaN	NaN	NaN	NaN	NaN	NaN	NaN	NaN	NaN	NaN	NaN	24.7279	NaN	NaN	NaN	NaN	NaN	NaN	NaN	NaN	NaN	24.5881	NaN	NaN	NaN	NaN	NaN	24.2503
comp33535_c0::comp33535_c0_seq3::g.36867::m.36867	NaN	NaN	23.6439	NaN	NaN	24.1286	NaN	NaN	NaN	NaN	NaN	NaN	24.3742	NaN	NaN	27.1752	NaN	NaN	NaN	NaN	NaN	NaN	NaN	26.3336	NaN	NaN	NaN	NaN	NaN	23.893
comp33538_c0::comp33538_c0_seq1::g.36875::m.36875	24.1742	NaN	NaN	NaN	NaN	NaN	NaN	NaN	NaN	NaN	NaN	NaN	NaN	NaN	NaN	NaN	NaN	NaN	NaN	NaN	NaN	23.9154	NaN	NaN	NaN	NaN	NaN	NaN	NaN	NaN
comp33593_c0::comp33593_c0_seq1::g.36967::m.36967	25.2172	NaN	NaN	NaN	NaN	NaN	25.3673	24.489	NaN	NaN	24.9566	NaN	25.421	25.19	25.4553	25.3587	NaN	26.4768	25.4902	25.4982	NaN	25.1083	24.1226	24.9814	26.5212	25.1244	25.3199	25.5162	25.0586	24.6266
comp33630_c0::comp33630_c0_seq1::g.37027::m.37027	25.4633	25.2363	NaN	NaN	NaN	24.975	NaN	NaN	NaN	NaN	NaN	NaN	NaN	NaN	NaN	NaN	NaN	NaN	NaN	NaN	NaN	NaN	NaN	NaN	NaN	NaN	NaN	NaN	NaN	NaN
comp33670_c0::comp33670_c0_seq1::g.37105::m.37105	NaN	NaN	NaN	NaN	NaN	NaN	NaN	NaN	NaN	NaN	NaN	NaN	NaN	NaN	NaN	NaN	NaN	NaN	NaN	NaN	NaN	NaN	NaN	NaN	NaN	NaN	NaN	NaN	NaN	NaN
comp33682_c0::comp33682_c0_seq1::g.37137::m.37137	NaN	NaN	23.0735	23.5384	23.4198	NaN	NaN	NaN	NaN	NaN	NaN	NaN	NaN	NaN	NaN	NaN	NaN	NaN	NaN	NaN	NaN	NaN	NaN	NaN	NaN	NaN	NaN	NaN	NaN	NaN
comp33687_c0::comp33687_c0_seq1::g.37147::m.37147	NaN	NaN	NaN	NaN	NaN	NaN	NaN	NaN	NaN	NaN	NaN	NaN	NaN	NaN	NaN	NaN	NaN	NaN	NaN	NaN	NaN	NaN	NaN	NaN	NaN	NaN	NaN	NaN	NaN	NaN
comp33749_c0::comp33749_c0_seq1::g.37275::m.37275	24.0872	NaN	NaN	23.6918	NaN	23.7362	NaN	NaN	NaN	NaN	NaN	NaN	NaN	NaN	NaN	NaN	NaN	NaN	NaN	NaN	NaN	NaN	NaN	NaN	NaN	NaN	NaN	NaN	NaN	NaN
comp33767_c0::comp33767_c0_seq1::g.37304::m.37304	NaN	NaN	NaN	NaN	NaN	NaN	NaN	NaN	NaN	NaN	NaN	NaN	NaN	NaN	NaN	NaN	NaN	NaN	NaN	NaN	NaN	NaN	NaN	NaN	NaN	NaN	NaN	NaN	NaN	NaN
comp33840_c0::comp33840_c0_seq1::g.37461::m.37461	26.2082	25.4755	25.3947	25.5519	25.7835	25.7368	24.9899	24.5411	NaN	NaN	24.2127	NaN	24.7629	24.9862	25.2219	25.3344	NaN	NaN	NaN	24.7481	24.0405	24.8756	NaN	24.6776	25.4935	24.3998	24.7294	NaN	NaN	24.583
comp33886_c0::comp33886_c0_seq2::g.37543::m.37543	NaN	NaN	NaN	NaN	NaN	NaN	24.9785	24.0609	NaN	NaN	NaN	NaN	NaN	NaN	NaN	25.1541	NaN	NaN	NaN	NaN	NaN	NaN	NaN	24.8476	NaN	NaN	NaN	NaN	NaN	NaN
comp33929_c0::comp33929_c0_seq3::g.37636::m.37636	NaN	NaN	NaN	NaN	NaN	NaN	NaN	NaN	NaN	NaN	NaN	NaN	NaN	NaN	NaN	NaN	NaN	NaN	NaN	NaN	NaN	NaN	NaN	NaN	NaN	NaN	NaN	NaN	NaN	NaN
comp33948_c0::comp33948_c0_seq2::g.37677::m.37677	NaN	NaN	NaN	NaN	NaN	NaN	NaN	NaN	NaN	NaN	NaN	NaN	NaN	NaN	NaN	NaN	NaN	NaN	NaN	NaN	NaN	NaN	NaN	NaN	NaN	NaN	NaN	NaN	NaN	NaN
comp33953_c0::comp33953_c0_seq8::g.37689::m.37689	25.5076	25.6032	NaN	26.0232	25.6807	25.7496	NaN	NaN	NaN	NaN	NaN	NaN	NaN	NaN	NaN	NaN	NaN	NaN	NaN	NaN	NaN	NaN	NaN	NaN	NaN	NaN	NaN	NaN	NaN	NaN
comp33954_c0::comp33954_c0_seq1::g.37692::m.37692	NaN	NaN	NaN	NaN	NaN	NaN	NaN	NaN	NaN	NaN	NaN	NaN	NaN	NaN	NaN	NaN	NaN	NaN	NaN	NaN	NaN	NaN	NaN	NaN	NaN	NaN	NaN	NaN	NaN	NaN
comp33958_c0::comp33958_c0_seq4::g.37696::m.37696	26.022	26.0811	NaN	NaN	NaN	NaN	25.5341	24.1769	NaN	NaN	NaN	NaN	NaN	25.5166	NaN	NaN	NaN	NaN	NaN	NaN	NaN	NaN	NaN	25.3636	NaN	24.5828	NaN	NaN	NaN	NaN
comp33968_c0::comp33968_c0_seq1::g.37716::m.37716	NaN	NaN	NaN	NaN	NaN	NaN	NaN	NaN	NaN	NaN	NaN	NaN	NaN	NaN	NaN	NaN	NaN	NaN	NaN	NaN	NaN	NaN	NaN	NaN	NaN	NaN	NaN	NaN	NaN	NaN
comp33988_c0::comp33988_c0_seq1::g.37745::m.37745	23.8181	23.8827	23.9046	NaN	24.0312	22.9641	25.1033	24.3773	NaN	NaN	NaN	NaN	23.9797	24.6326	24.4507	24.0915	NaN	NaN	NaN	NaN	NaN	22.6716	NaN	24.1268	23.8597	NaN	NaN	NaN	NaN	NaN
comp34008_c0::comp34008_c0_seq1::g.37781::m.37781	25.6263	NaN	25.1693	25.35	25.293	25.6943	25.3449	25.1932	NaN	NaN	NaN	NaN	25.2033	25.6932	26.3149	NaN	NaN	26.2927	25.4743	25.9161	NaN	26.4564	NaN	26.098	27.1257	25.7833	25.481	26.1386	25.4263	26.3682
comp34035_c0::comp34035_c0_seq1::g.37827::m.37827	NaN	NaN	NaN	NaN	NaN	NaN	NaN	NaN	NaN	NaN	NaN	NaN	NaN	NaN	NaN	NaN	NaN	NaN	NaN	NaN	NaN	NaN	NaN	NaN	NaN	NaN	NaN	NaN	NaN	NaN
comp34103_c0::comp34103_c0_seq1::g.37960::m.37960	NaN	NaN	NaN	NaN	NaN	NaN	NaN	NaN	NaN	NaN	NaN	NaN	NaN	NaN	NaN	NaN	NaN	NaN	NaN	NaN	NaN	NaN	NaN	NaN	NaN	NaN	NaN	NaN	NaN	NaN
comp34147_c0::comp34147_c0_seq1::g.38035::m.38035	NaN	NaN	NaN	NaN	NaN	NaN	NaN	NaN	NaN	NaN	NaN	NaN	NaN	NaN	24.3733	NaN	NaN	NaN	NaN	NaN	NaN	NaN	NaN	25.0407	NaN	NaN	NaN	NaN	NaN	NaN
comp34150_c0::comp34150_c0_seq1::g.38040::m.38040	28.2057	28.2289	27.0528	27.2621	27.7772	27.1597	NaN	25.5065	NaN	NaN	25.6995	NaN	26.1679	25.243	27.4302	27.0583	NaN	NaN	26.4032	26.2938	25.4407	25.9356	NaN	26.9051	27.5867	26.5637	27.1808	26.9254	26.5618	26.6509
comp34160_c0::comp34160_c0_seq1::g.38068::m.38068	24.2328	NaN	NaN	NaN	23.2801	23.0151	NaN	NaN	NaN	NaN	NaN	NaN	NaN	23.1724	NaN	23.4539	NaN	NaN	NaN	NaN	NaN	NaN	NaN	NaN	NaN	NaN	NaN	NaN	NaN	NaN
comp34215_c0::comp34215_c0_seq1::g.38185::m.38185	NaN	NaN	NaN	NaN	NaN	NaN	NaN	NaN	NaN	NaN	NaN	NaN	NaN	NaN	NaN	NaN	NaN	NaN	NaN	NaN	NaN	NaN	NaN	NaN	NaN	NaN	NaN	NaN	NaN	NaN
comp34225_c0::comp34225_c0_seq1::g.38206::m.38206	NaN	NaN	NaN	NaN	NaN	NaN	NaN	NaN	NaN	NaN	NaN	NaN	NaN	NaN	NaN	NaN	NaN	NaN	NaN	NaN	NaN	NaN	NaN	NaN	NaN	NaN	NaN	NaN	NaN	NaN
comp74935_c0::comp74935_c0_seq1::g.84593::m.84593	25.0056	NaN	NaN	NaN	NaN	NaN	NaN	NaN	NaN	NaN	NaN	NaN	NaN	24.4724	NaN	NaN	NaN	NaN	25.3348	25.6621	NaN	25.1155	NaN	NaN	NaN	NaN	NaN	NaN	NaN	NaN
comp34255_c0::comp34255_c0_seq1::g.38272::m.38272	NaN	NaN	NaN	NaN	NaN	NaN	23.6996	22.8612	NaN	NaN	NaN	NaN	23.3794	24.0494	23.8168	23.4536	NaN	NaN	23.3732	23.879	NaN	NaN	22.3566	22.6134	NaN	NaN	NaN	23.9595	NaN	NaN
comp34287_c0::comp34287_c0_seq1::g.38338::m.38338	22.7864	22.1971	22.2738	NaN	21.8075	NaN	22.1993	21.4593	NaN	NaN	NaN	NaN	21.8002	22.42	22.2836	NaN	NaN	NaN	21.7415	22.1656	NaN	NaN	NaN	NaN	22.1843	NaN	NaN	22.6005	NaN	NaN
comp34292_c0::comp34292_c0_seq1::g.38348::m.38348	25.2722	25.2228	24.2068	24.9711	24.5408	NaN	25.6952	24.7473	NaN	NaN	24.2488	NaN	24.8755	24.9757	25.9264	25.0248	NaN	NaN	24.8641	25.3116	NaN	24.3031	25.0079	25.8709	26.1795	25.1617	25.5636	26.0495	23.146	24.7405
comp34306_c0::comp34306_c0_seq1::g.38384::m.38384	NaN	NaN	NaN	NaN	NaN	NaN	NaN	NaN	NaN	NaN	NaN	NaN	NaN	NaN	NaN	NaN	NaN	NaN	NaN	NaN	NaN	NaN	NaN	NaN	NaN	NaN	NaN	NaN	NaN	NaN
comp60367_c0::comp60367_c0_seq1::g.75903::m.75903	27.7199	27.379	25.3568	26.8137	26.2726	26.2512	27.0911	26.6102	NaN	NaN	NaN	NaN	26.8437	26.5428	27.404	27.0186	NaN	27.9185	27.1726	27.1379	NaN	NaN	NaN	27.2159	28.4825	26.774	26.2297	26.7944	26.4404	26.0813
comp34319_c0::comp34319_c0_seq1::g.38407::m.38407	26.4	26.301	25.7361	25.8909	26.135	26.2439	25.4444	24.2763	NaN	NaN	NaN	NaN	25.0694	25.2965	25.8348	25.3428	NaN	25.2982	25.6851	25.8572	24.2287	24.6817	24.185	25.3642	NaN	24.8615	25.3655	25.8963	NaN	25.29
comp34332_c0::comp34332_c0_seq1::g.38430::m.38430	NaN	23.5815	NaN	NaN	NaN	NaN	23.6614	NaN	NaN	NaN	NaN	NaN	NaN	NaN	NaN	NaN	NaN	NaN	NaN	NaN	NaN	NaN	NaN	NaN	NaN	NaN	NaN	NaN	NaN	NaN
comp34337_c0::comp34337_c0_seq1::g.38443::m.38443	NaN	NaN	NaN	NaN	NaN	NaN	NaN	NaN	NaN	NaN	NaN	NaN	NaN	NaN	NaN	NaN	NaN	NaN	NaN	NaN	NaN	NaN	NaN	NaN	NaN	NaN	NaN	NaN	NaN	NaN
comp34343_c0::comp34343_c0_seq1::g.38458::m.38458	NaN	NaN	NaN	NaN	NaN	NaN	NaN	NaN	NaN	NaN	NaN	NaN	NaN	NaN	NaN	NaN	NaN	NaN	NaN	NaN	NaN	NaN	NaN	NaN	NaN	NaN	NaN	NaN	NaN	NaN
comp37787_c0::comp37787_c0_seq1::g.45676::m.45676	28.7627	28.2786	28.3976	29.151	28.8335	28.8237	28.6348	27.7909	NaN	NaN	NaN	26.9191	28.2349	28.7907	29.8688	29.1121	NaN	29.4835	28.74	28.9618	27.3615	27.6079	28.4685	29.0427	28.4463	28.4043	28.8514	29.3774	27.1024	28.0059
comp34363_c0::comp34363_c0_seq1::g.38502::m.38502	26.3555	26.3664	25.5295	25.8873	25.4791	NaN	25.6867	24.8252	NaN	NaN	NaN	NaN	NaN	NaN	26.5433	26.4265	NaN	NaN	NaN	NaN	NaN	NaN	NaN	NaN	NaN	NaN	NaN	NaN	25.6722	NaN
comp34395_c0::comp34395_c0_seq1::g.38561::m.38561	NaN	NaN	NaN	NaN	NaN	NaN	NaN	NaN	NaN	NaN	NaN	NaN	NaN	NaN	NaN	NaN	NaN	NaN	NaN	NaN	NaN	NaN	NaN	NaN	NaN	NaN	NaN	NaN	NaN	NaN
comp34420_c0::comp34420_c0_seq1::g.38629::m.38629	NaN	NaN	NaN	NaN	NaN	NaN	NaN	NaN	NaN	NaN	NaN	NaN	NaN	NaN	NaN	NaN	NaN	NaN	NaN	NaN	NaN	NaN	NaN	NaN	NaN	NaN	NaN	NaN	NaN	NaN
comp34426_c0::comp34426_c0_seq1::g.38640::m.38640	NaN	NaN	NaN	NaN	NaN	NaN	NaN	NaN	NaN	NaN	NaN	NaN	NaN	NaN	NaN	NaN	NaN	NaN	NaN	NaN	NaN	NaN	NaN	NaN	NaN	NaN	NaN	NaN	NaN	NaN
comp34433_c0::comp34433_c0_seq1::g.38654::m.38654	NaN	NaN	NaN	NaN	NaN	NaN	NaN	NaN	NaN	NaN	NaN	NaN	NaN	NaN	NaN	NaN	NaN	NaN	NaN	NaN	NaN	NaN	NaN	NaN	NaN	NaN	NaN	NaN	NaN	NaN
comp34454_c0::comp34454_c0_seq3::g.38698::m.38698	NaN	NaN	NaN	NaN	NaN	NaN	NaN	NaN	NaN	NaN	NaN	NaN	NaN	NaN	NaN	NaN	NaN	NaN	NaN	NaN	NaN	NaN	NaN	NaN	NaN	NaN	NaN	NaN	NaN	NaN
comp34488_c0::comp34488_c0_seq2::g.38794::m.38794	NaN	NaN	NaN	NaN	NaN	NaN	NaN	NaN	NaN	NaN	NaN	NaN	NaN	NaN	NaN	NaN	NaN	NaN	NaN	NaN	NaN	NaN	NaN	NaN	NaN	NaN	NaN	NaN	NaN	NaN
comp34495_c0::comp34495_c0_seq2::g.38811::m.38811	NaN	NaN	NaN	NaN	NaN	NaN	NaN	NaN	NaN	NaN	NaN	NaN	NaN	NaN	NaN	NaN	NaN	NaN	NaN	NaN	NaN	NaN	NaN	NaN	NaN	NaN	NaN	NaN	NaN	NaN
comp34499_c0::comp34499_c0_seq1::g.38821::m.38821	NaN	NaN	NaN	NaN	NaN	NaN	NaN	NaN	NaN	NaN	NaN	NaN	NaN	NaN	NaN	NaN	NaN	NaN	NaN	NaN	NaN	NaN	NaN	NaN	NaN	NaN	NaN	NaN	NaN	NaN
comp34512_c0::comp34512_c0_seq1::g.38849::m.38849	29.9571	29.7709	29.05	29.539	29.6325	29.2578	28.9774	28.0038	27.7869	NaN	28.2244	27.6705	29.1955	29.2458	29.287	28.8572	28.871	28.9474	29.3535	29.4244	27.1503	28.4441	27.6293	28.9101	29.442	28.5505	28.9987	29.9974	28.6983	28.6635
comp34558_c0::comp34558_c0_seq1::g.38944::m.38944	NaN	NaN	NaN	NaN	NaN	NaN	NaN	NaN	NaN	NaN	NaN	NaN	NaN	NaN	NaN	NaN	NaN	NaN	NaN	NaN	NaN	NaN	NaN	NaN	NaN	NaN	NaN	NaN	NaN	NaN
comp37050_c0::comp37050_c0_seq1::g.44019::m.44019	NaN	NaN	NaN	NaN	NaN	NaN	NaN	NaN	NaN	NaN	NaN	NaN	NaN	NaN	NaN	NaN	NaN	NaN	NaN	NaN	NaN	NaN	NaN	NaN	NaN	NaN	NaN	NaN	NaN	NaN
comp34608_c0::comp34608_c0_seq4::g.39037::m.39037	NaN	NaN	NaN	NaN	NaN	NaN	NaN	NaN	NaN	NaN	NaN	NaN	NaN	NaN	NaN	NaN	NaN	NaN	NaN	NaN	NaN	NaN	NaN	NaN	NaN	NaN	NaN	NaN	NaN	NaN
comp34613_c0::comp34613_c0_seq1::g.39049::m.39049	26.4329	26.9536	NaN	NaN	25.4578	25.2498	28.4182	27.5957	27.0291	27.4547	27.0292	26.0803	28.1176	28.2658	27.9067	28.3934	28.6629	29.2039	28.3277	28.5179	27.0828	27.9714	26.4775	27.9218	29.459	27.6959	28.4204	28.1425	27.8941	28.0111
comp34629_c0::comp34629_c0_seq1::g.39081::m.39081	NaN	NaN	NaN	NaN	NaN	NaN	NaN	NaN	NaN	NaN	NaN	NaN	NaN	NaN	NaN	NaN	NaN	NaN	NaN	NaN	NaN	NaN	NaN	NaN	NaN	NaN	NaN	NaN	NaN	NaN
comp34633_c0::comp34633_c0_seq1::g.39091::m.39091	NaN	NaN	NaN	NaN	NaN	NaN	NaN	NaN	NaN	NaN	NaN	NaN	NaN	NaN	NaN	NaN	NaN	NaN	NaN	NaN	NaN	NaN	NaN	NaN	NaN	NaN	NaN	NaN	NaN	NaN
comp34691_c0::comp34691_c0_seq1::g.39201::m.39201	24.5878	NaN	NaN	23.7411	23.5656	23.7659	NaN	23.462	NaN	NaN	NaN	NaN	NaN	NaN	NaN	NaN	NaN	NaN	NaN	NaN	NaN	23.3147	NaN	23.9649	NaN	NaN	NaN	NaN	NaN	NaN
comp34713_c0::comp34713_c0_seq1::g.39231::m.39231	NaN	NaN	NaN	NaN	NaN	NaN	NaN	NaN	NaN	NaN	NaN	NaN	NaN	NaN	NaN	NaN	NaN	NaN	NaN	NaN	NaN	NaN	NaN	NaN	NaN	NaN	NaN	NaN	NaN	NaN
comp34714_c0::comp34714_c0_seq2::g.39232::m.39232	26.2789	26.4441	24.2481	NaN	24.3704	NaN	26.8783	26.2793	NaN	NaN	25.5692	NaN	26.5812	26.0839	27.0532	27.019	27.0412	27.0537	26.8596	26.4321	NaN	26.0244	24.8649	26.8937	27.7599	26.8979	26.6853	26.8126	26.3663	26.2696
comp34732_c0::comp34732_c0_seq1::g.39268::m.39268	NaN	NaN	NaN	NaN	NaN	NaN	NaN	NaN	NaN	NaN	NaN	NaN	NaN	NaN	NaN	NaN	NaN	NaN	NaN	NaN	NaN	NaN	NaN	NaN	NaN	NaN	NaN	NaN	NaN	NaN
comp34743_c0::comp34743_c0_seq2::g.39286::m.39286	28.9619	28.6891	27.662	28.4567	28.0165	NaN	29.7815	29.0688	28.7562	28.8741	28.6347	27.2141	29.1967	29.335	30.0748	29.831	29.985	30.1594	29.5303	29.6751	27.8599	28.7733	29.0872	29.7445	30.3119	29.7155	29.6189	30.0711	28.99	28.9622
comp34744_c0::comp34744_c0_seq1::g.39287::m.39287	NaN	NaN	NaN	NaN	NaN	NaN	NaN	NaN	NaN	NaN	NaN	NaN	NaN	NaN	NaN	NaN	NaN	NaN	NaN	NaN	NaN	NaN	NaN	NaN	NaN	NaN	NaN	NaN	NaN	NaN
comp34805_c0::comp34805_c0_seq1::g.39406::m.39406	NaN	NaN	NaN	NaN	NaN	NaN	NaN	NaN	NaN	NaN	NaN	NaN	NaN	NaN	NaN	NaN	NaN	NaN	NaN	NaN	NaN	NaN	NaN	NaN	NaN	NaN	NaN	NaN	NaN	NaN
comp34842_c0::comp34842_c0_seq1::g.39471::m.39471	NaN	NaN	NaN	NaN	NaN	NaN	NaN	NaN	NaN	NaN	NaN	NaN	NaN	NaN	NaN	NaN	NaN	NaN	NaN	NaN	NaN	NaN	NaN	NaN	NaN	NaN	NaN	NaN	NaN	NaN
comp34843_c0::comp34843_c0_seq1::g.39472::m.39472	NaN	NaN	NaN	NaN	NaN	NaN	NaN	NaN	NaN	NaN	NaN	NaN	NaN	NaN	NaN	NaN	NaN	NaN	NaN	NaN	NaN	NaN	NaN	NaN	NaN	NaN	NaN	NaN	NaN	NaN
comp34847_c0::comp34847_c0_seq1::g.39479::m.39479	25.404	NaN	24.7511	24.8703	25.182	24.781	NaN	23.7779	NaN	NaN	NaN	NaN	24.1078	NaN	25.165	24.478	NaN	NaN	24.827	25.118	NaN	24.1754	24.6704	25.8283	26.0376	25.3388	26.1446	26.3637	NaN	25.6721
comp34855_c0::comp34855_c0_seq2::g.39495::m.39495	26.1201	26.5533	25.6543	26.3506	26.5879	26.6047	26.1416	25.5706	25.4934	25.756	25.3323	24.1317	25.8389	26.3015	25.5468	25.3999	NaN	NaN	25.7252	26.0742	23.8042	25.1238	NaN	25.9199	25.6499	25.5618	26.0621	26.028	24.7084	25.2695
comp34865_c0::comp34865_c0_seq2::g.39513::m.39513	30.4482	30.7412	28.9685	29.5139	29.2406	29.1864	29.6858	29.1658	29.1658	28.8594	28.3625	26.9032	28.7564	28.1505	29.9464	29.6729	30.0347	30.5098	29.1956	29.065	27.3674	29.5648	27.9966	29.5083	31.1138	30.1829	29.1868	29.5016	29.5283	28.9413
comp34884_c0::comp34884_c0_seq1::g.39555::m.39555	NaN	NaN	NaN	NaN	NaN	NaN	NaN	NaN	NaN	NaN	NaN	NaN	NaN	NaN	NaN	NaN	NaN	NaN	NaN	NaN	NaN	NaN	NaN	NaN	NaN	NaN	NaN	NaN	NaN	NaN
comp34888_c0::comp34888_c0_seq1::g.39561::m.39561	NaN	NaN	NaN	NaN	NaN	NaN	NaN	NaN	NaN	NaN	NaN	NaN	NaN	NaN	NaN	NaN	NaN	NaN	NaN	NaN	NaN	NaN	NaN	NaN	NaN	NaN	NaN	NaN	NaN	NaN
comp34928_c0::comp34928_c0_seq1::g.39642::m.39642	24.6922	NaN	NaN	NaN	23.4957	NaN	NaN	NaN	NaN	NaN	NaN	NaN	NaN	NaN	NaN	NaN	NaN	NaN	NaN	NaN	NaN	NaN	NaN	NaN	NaN	NaN	NaN	NaN	NaN	NaN
comp34938_c0::comp34938_c0_seq1::g.39659::m.39659	25.9811	25.896	25.1215	25.9931	25.5536	25.6833	26.1252	25.6234	NaN	NaN	25.3573	NaN	25.8568	25.7971	26.536	26.5764	25.5136	26.4475	26.1217	26.422	24.7403	25.6826	24.4685	26.5851	27.6225	25.9537	26.7094	26.7322	25.767	25.8833
comp34946_c0::comp34946_c0_seq1::g.39675::m.39675	25.7061	25.6954	24.8374	25.4195	25.0833	25.1931	NaN	NaN	NaN	NaN	NaN	NaN	NaN	NaN	NaN	NaN	NaN	NaN	NaN	NaN	NaN	NaN	NaN	NaN	NaN	NaN	NaN	25.1387	NaN	NaN
comp34953_c0::comp34953_c0_seq1::g.39686::m.39686	27.7981	NaN	NaN	26.5131	27.2584	26.2771	NaN	NaN	NaN	NaN	NaN	NaN	NaN	NaN	26.3931	NaN	NaN	NaN	NaN	NaN	NaN	25.6021	NaN	NaN	28.0315	26.3162	NaN	NaN	NaN	NaN
comp34984_c0::comp34984_c0_seq3::g.39733::m.39733	28.8144	29.4847	27.9774	28.0424	28.4051	27.94	29.3437	28.3678	NaN	28.3107	27.8209	NaN	28.4283	28.6614	29.8648	29.4588	28.1875	29.1594	28.556	29.17	26.2129	27.889	28.4343	29.6822	29.4255	28.7589	29.0602	29.3689	27.7664	28.2792
comp34993_c0::comp34993_c0_seq1::g.39744::m.39744	24.7084	NaN	NaN	NaN	23.8522	NaN	NaN	NaN	NaN	NaN	NaN	NaN	NaN	NaN	NaN	NaN	NaN	NaN	NaN	NaN	NaN	NaN	NaN	NaN	NaN	NaN	NaN	NaN	NaN	NaN
comp35006_c0::comp35006_c0_seq1::g.39768::m.39768	NaN	NaN	NaN	NaN	NaN	NaN	NaN	NaN	NaN	NaN	NaN	NaN	NaN	NaN	NaN	NaN	NaN	NaN	NaN	NaN	NaN	NaN	NaN	NaN	NaN	NaN	NaN	NaN	NaN	NaN
comp35057_c0::comp35057_c0_seq1::g.39861::m.39861	NaN	NaN	NaN	NaN	NaN	NaN	NaN	NaN	NaN	NaN	NaN	NaN	NaN	NaN	NaN	NaN	NaN	NaN	NaN	NaN	NaN	NaN	NaN	NaN	NaN	NaN	NaN	NaN	NaN	NaN
comp35058_c0::comp35058_c0_seq1::g.39866::m.39866	24.5259	24.4532	23.6217	24.2935	24.0746	24.0367	24.2905	23.1141	NaN	NaN	NaN	NaN	NaN	NaN	NaN	24.2362	NaN	NaN	NaN	NaN	23.7144	NaN	NaN	24.0674	25.3785	24.1593	25.0436	25.6313	NaN	23.8153
comp35077_c0::comp35077_c0_seq1::g.39911::m.39911	NaN	25.1036	NaN	25.1231	NaN	NaN	NaN	NaN	NaN	NaN	NaN	NaN	NaN	NaN	NaN	24.493	NaN	NaN	NaN	NaN	NaN	NaN	NaN	NaN	NaN	NaN	NaN	NaN	NaN	NaN
comp35101_c0::comp35101_c0_seq1::g.39961::m.39961	NaN	NaN	NaN	23.6243	NaN	NaN	24.7783	24.1638	NaN	NaN	NaN	NaN	24.2368	NaN	24.7216	24.5318	NaN	NaN	NaN	NaN	NaN	23.7256	NaN	24.8333	NaN	NaN	25.1684	24.0947	NaN	NaN
comp35110_c0::comp35110_c0_seq3::g.39976::m.39976	NaN	NaN	NaN	NaN	NaN	NaN	NaN	NaN	NaN	NaN	NaN	NaN	NaN	NaN	NaN	NaN	NaN	NaN	NaN	NaN	NaN	NaN	NaN	NaN	NaN	NaN	NaN	NaN	NaN	NaN
comp35198_c0::comp35198_c0_seq1::g.40144::m.40144	NaN	NaN	NaN	NaN	NaN	NaN	NaN	NaN	NaN	NaN	NaN	NaN	NaN	NaN	NaN	NaN	NaN	NaN	NaN	NaN	NaN	NaN	NaN	NaN	NaN	NaN	NaN	NaN	NaN	NaN
comp35199_c0::comp35199_c0_seq1::g.40146::m.40146	24.5248	24.9242	NaN	NaN	24.0481	23.8847	NaN	NaN	NaN	NaN	NaN	NaN	NaN	NaN	NaN	NaN	NaN	NaN	NaN	NaN	NaN	NaN	NaN	NaN	NaN	NaN	NaN	NaN	NaN	NaN
comp35224_c0::comp35224_c0_seq1::g.40189::m.40189	24.3691	25.0696	24.0724	24.4352	24.0017	24.8708	24.6019	24.1953	24.7243	25.1639	24.1472	23.719	25.2495	25.801	25.3439	24.9048	25.7023	25.7787	25.3329	25.5889	23.6368	24.5232	23.1221	24.0838	25.8304	24.3235	24.8049	25.1345	24.3582	24.8441
comp35262_c0::comp35262_c0_seq1::g.40266::m.40266	25.3535	25.1883	23.7882	24.6906	24.43	24.377	NaN	NaN	NaN	NaN	NaN	NaN	NaN	NaN	NaN	NaN	NaN	NaN	NaN	NaN	NaN	NaN	NaN	NaN	NaN	NaN	NaN	NaN	NaN	NaN
comp35274_c0::comp35274_c0_seq1::g.40289::m.40289	25.86	25.8079	25.1959	25.5477	25.7123	25.7915	24.2555	23.3696	NaN	NaN	NaN	NaN	24.2359	24.7288	24.5808	24.0827	25.2707	25.2543	24.8036	24.7192	24.0461	23.5624	23.2914	24.1415	25.5707	24.4983	25.0276	23.9869	25.0673	24.8194
comp35325_c0::comp35325_c0_seq1::g.40392::m.40392	NaN	NaN	NaN	NaN	NaN	NaN	NaN	NaN	NaN	NaN	NaN	NaN	NaN	NaN	NaN	NaN	NaN	NaN	NaN	NaN	NaN	NaN	NaN	NaN	NaN	NaN	NaN	NaN	NaN	NaN
comp35335_c0::comp35335_c0_seq1::g.40420::m.40420	26.4112	26.8439	25.2562	25.8977	26.6088	25.9613	25.9834	25.0465	NaN	NaN	NaN	NaN	26.0569	25.6984	26.0526	26.2192	NaN	NaN	25.619	25.4806	24.4135	25.0895	NaN	25.7991	26.4743	NaN	25.8624	26.1719	NaN	25.4343
comp35363_c0::comp35363_c0_seq1::g.40477::m.40477	NaN	NaN	NaN	NaN	NaN	NaN	NaN	NaN	NaN	NaN	NaN	NaN	NaN	NaN	NaN	NaN	NaN	NaN	NaN	NaN	NaN	NaN	NaN	NaN	NaN	NaN	NaN	NaN	NaN	NaN
comp35388_c0::comp35388_c0_seq1::g.40531::m.40531	24.9486	NaN	23.4864	24.256	24.2001	23.9234	NaN	NaN	NaN	NaN	NaN	NaN	NaN	NaN	23.6172	NaN	NaN	NaN	NaN	NaN	NaN	NaN	NaN	23.7643	NaN	NaN	NaN	NaN	NaN	NaN
comp35431_c0::comp35431_c0_seq1::g.40620::m.40620	25.6708	25.2712	25.6852	25.1582	24.9194	25.2058	25.7263	24.9139	25.0937	25.2055	24.5495	24.5311	25.493	25.939	26.133	25.4045	25.8175	25.9656	25.5536	26.3686	24.4482	26.773	24.3552	25.367	26.553	25.5184	25.4576	26.196	25.4455	25.6017
comp35434_c0::comp35434_c0_seq1::g.40627::m.40627	NaN	NaN	NaN	NaN	NaN	NaN	NaN	NaN	NaN	NaN	NaN	NaN	NaN	NaN	23.8887	NaN	NaN	NaN	22.8371	22.8298	NaN	NaN	NaN	NaN	NaN	NaN	NaN	NaN	NaN	NaN
comp35481_c0::comp35481_c0_seq2::g.40706::m.40706	25.1677	NaN	NaN	24.8483	25.1309	NaN	NaN	NaN	NaN	NaN	NaN	NaN	25.3667	NaN	NaN	25.5367	NaN	NaN	NaN	NaN	NaN	NaN	NaN	NaN	NaN	NaN	NaN	NaN	NaN	NaN
comp48943_c0::comp48943_c0_seq1::g.66709::m.66709	NaN	NaN	NaN	NaN	NaN	NaN	NaN	NaN	NaN	NaN	NaN	NaN	NaN	NaN	NaN	NaN	NaN	NaN	NaN	NaN	NaN	NaN	NaN	NaN	NaN	NaN	NaN	NaN	NaN	NaN
comp35508_c0::comp35508_c0_seq4::g.40771::m.40771	24.131	24.7184	NaN	NaN	22.6025	23.2294	NaN	NaN	NaN	NaN	NaN	NaN	NaN	NaN	NaN	NaN	NaN	NaN	NaN	NaN	NaN	NaN	NaN	NaN	NaN	NaN	NaN	NaN	NaN	NaN
comp35530_c0::comp35530_c0_seq1::g.40813::m.40813	NaN	NaN	NaN	NaN	NaN	NaN	NaN	NaN	NaN	NaN	NaN	NaN	23.8068	NaN	NaN	23.9908	NaN	NaN	24.0305	NaN	NaN	23.529	NaN	NaN	25.6508	NaN	24.0887	NaN	NaN	NaN
comp35536_c0::comp35536_c0_seq1::g.40827::m.40827	NaN	NaN	NaN	NaN	NaN	NaN	NaN	NaN	NaN	NaN	NaN	NaN	NaN	NaN	NaN	NaN	NaN	NaN	NaN	NaN	NaN	NaN	NaN	NaN	NaN	NaN	NaN	NaN	NaN	NaN
comp35538_c0::comp35538_c0_seq2::g.40832::m.40832	26.2517	26.2356	25.237	25.6492	25.5361	25.4268	26.7004	25.4376	25.7008	NaN	25.7024	NaN	25.7129	25.83	26.3329	25.9301	NaN	27.0858	NaN	NaN	24.9746	25.3512	24.8065	26.7681	26.4323	25.8413	25.7728	25.7713	NaN	25.046
comp35552_c0::comp35552_c0_seq1::g.40864::m.40864	29.3506	28.8984	28.0665	28.3736	28.6411	28.2154	NaN	NaN	NaN	NaN	NaN	NaN	NaN	NaN	NaN	NaN	NaN	NaN	NaN	NaN	NaN	NaN	NaN	NaN	NaN	NaN	NaN	NaN	NaN	NaN
comp35571_c0::comp35571_c0_seq3::g.40886::m.40886	NaN	NaN	NaN	NaN	NaN	NaN	26.7588	26.6663	NaN	NaN	NaN	NaN	NaN	NaN	26.9721	26.9401	NaN	NaN	NaN	NaN	NaN	NaN	NaN	NaN	NaN	NaN	NaN	NaN	NaN	NaN
comp35584_c0::comp35584_c0_seq1::g.40932::m.40932	23.3321	NaN	NaN	22.8848	NaN	NaN	24.5982	23.5467	NaN	NaN	23.2708	NaN	23.5098	24.2872	24.5646	23.921	NaN	22.6187	23.1453	24.0758	22.1957	23.4425	22.9705	24.2555	24.2366	23.1681	24.0455	24.7527	NaN	NaN
comp35595_c0::comp35595_c0_seq1::g.40950::m.40950	26.54	26.3827	25.1957	25.1927	NaN	25.4668	25.8185	NaN	NaN	NaN	25.4242	NaN	25.9955	NaN	NaN	24.8385	NaN	NaN	25.7254	25.2645	24.2396	25.2288	NaN	24.6582	26.1496	NaN	24.5929	25.1253	NaN	24.8625
comp35624_c0::comp35624_c0_seq1::g.41019::m.41019	NaN	NaN	NaN	NaN	NaN	NaN	NaN	NaN	NaN	NaN	NaN	NaN	NaN	NaN	NaN	NaN	NaN	NaN	NaN	NaN	NaN	NaN	NaN	NaN	NaN	NaN	NaN	NaN	NaN	NaN
comp35637_c0::comp35637_c0_seq1::g.41050::m.41050	NaN	25.0306	23.4527	24.2889	24.1717	NaN	NaN	NaN	NaN	NaN	NaN	NaN	NaN	NaN	NaN	NaN	NaN	NaN	NaN	NaN	NaN	NaN	NaN	NaN	NaN	NaN	NaN	NaN	NaN	NaN
comp75856_c0::comp75856_c0_seq1::g.84866::m.84866	NaN	NaN	NaN	NaN	NaN	NaN	NaN	NaN	NaN	NaN	NaN	NaN	NaN	NaN	NaN	NaN	NaN	NaN	NaN	NaN	NaN	NaN	NaN	NaN	NaN	NaN	NaN	NaN	NaN	NaN
comp35657_c0::comp35657_c0_seq1::g.41093::m.41093	NaN	NaN	NaN	NaN	NaN	NaN	NaN	NaN	NaN	NaN	NaN	NaN	NaN	NaN	NaN	NaN	NaN	NaN	NaN	NaN	NaN	NaN	NaN	NaN	NaN	NaN	NaN	NaN	NaN	NaN
comp35663_c0::comp35663_c0_seq1::g.41107::m.41107	NaN	NaN	NaN	NaN	NaN	NaN	NaN	NaN	NaN	NaN	NaN	NaN	NaN	NaN	NaN	NaN	NaN	NaN	NaN	NaN	NaN	NaN	NaN	NaN	NaN	NaN	NaN	NaN	NaN	NaN
comp35668_c0::comp35668_c0_seq1::g.41119::m.41119	29.4632	29.779	28.9904	29.3984	29.0501	29.2425	29.2461	28.9304	28.5392	NaN	28.1537	NaN	NaN	NaN	NaN	29.3423	NaN	29.0409	28.5611	28.208	27.2075	28.7064	NaN	NaN	29.6143	NaN	NaN	NaN	NaN	NaN
comp35679_c0::comp35679_c0_seq1::g.41138::m.41138	NaN	NaN	NaN	NaN	NaN	NaN	NaN	NaN	NaN	NaN	NaN	NaN	NaN	NaN	NaN	NaN	NaN	NaN	NaN	NaN	NaN	NaN	NaN	NaN	NaN	NaN	NaN	NaN	NaN	NaN
comp35680_c0::comp35680_c0_seq1::g.41140::m.41140	24.9196	25.1793	23.7827	24.5179	24.1575	24.2027	NaN	NaN	NaN	NaN	NaN	NaN	NaN	NaN	NaN	NaN	NaN	NaN	NaN	NaN	NaN	NaN	NaN	NaN	NaN	NaN	NaN	NaN	NaN	NaN
comp35682_c0::comp35682_c0_seq1::g.41144::m.41144	NaN	NaN	NaN	NaN	NaN	NaN	NaN	NaN	NaN	NaN	NaN	NaN	NaN	NaN	NaN	NaN	NaN	NaN	NaN	NaN	NaN	NaN	NaN	NaN	NaN	NaN	NaN	NaN	NaN	NaN
comp35695_c0::comp35695_c0_seq2::g.41173::m.41173	NaN	NaN	NaN	NaN	NaN	NaN	NaN	NaN	NaN	NaN	NaN	NaN	NaN	NaN	NaN	NaN	NaN	NaN	NaN	NaN	NaN	NaN	NaN	NaN	NaN	NaN	NaN	NaN	NaN	NaN
comp35700_c0::comp35700_c0_seq1::g.41184::m.41184	NaN	NaN	NaN	NaN	NaN	NaN	NaN	NaN	NaN	NaN	NaN	NaN	NaN	NaN	NaN	NaN	NaN	NaN	NaN	NaN	NaN	NaN	NaN	NaN	NaN	NaN	NaN	NaN	NaN	NaN
comp35717_c0::comp35717_c0_seq1::g.41215::m.41215	NaN	NaN	NaN	NaN	NaN	NaN	NaN	NaN	NaN	NaN	NaN	NaN	NaN	NaN	NaN	NaN	NaN	NaN	NaN	NaN	NaN	NaN	NaN	NaN	NaN	NaN	NaN	NaN	NaN	NaN
comp35727_c0::comp35727_c0_seq1::g.41238::m.41238	NaN	NaN	NaN	NaN	NaN	NaN	NaN	NaN	NaN	NaN	NaN	NaN	NaN	NaN	NaN	NaN	NaN	NaN	NaN	NaN	NaN	NaN	NaN	NaN	NaN	NaN	NaN	NaN	NaN	NaN
comp35731_c0::comp35731_c0_seq1::g.41244::m.41244	24.5401	24.5598	NaN	23.7372	23.7131	23.6055	NaN	NaN	NaN	NaN	NaN	NaN	NaN	NaN	NaN	NaN	NaN	NaN	NaN	NaN	NaN	NaN	NaN	NaN	NaN	NaN	NaN	NaN	NaN	NaN
comp35747_c0::comp35747_c0_seq1::g.41292::m.41292	24.2692	24.0666	NaN	NaN	23.9285	NaN	NaN	NaN	NaN	NaN	NaN	NaN	NaN	NaN	NaN	23.059	NaN	NaN	NaN	NaN	NaN	NaN	NaN	NaN	NaN	23.0117	23.7908	23.7841	22.9935	NaN
comp35784_c0::comp35784_c0_seq1::g.41387::m.41387	NaN	NaN	NaN	NaN	NaN	NaN	NaN	NaN	NaN	NaN	NaN	NaN	NaN	NaN	NaN	NaN	NaN	NaN	NaN	NaN	NaN	NaN	NaN	NaN	NaN	NaN	NaN	NaN	NaN	NaN
comp35795_c0::comp35795_c0_seq1::g.41411::m.41411	23.3586	22.9829	NaN	NaN	22.876	23.0269	NaN	NaN	NaN	NaN	NaN	NaN	NaN	NaN	NaN	NaN	NaN	NaN	NaN	NaN	NaN	NaN	NaN	NaN	NaN	NaN	NaN	NaN	NaN	NaN
comp35837_c0::comp35837_c0_seq5::g.41506::m.41506	NaN	NaN	NaN	NaN	NaN	NaN	NaN	NaN	NaN	NaN	NaN	NaN	NaN	NaN	NaN	NaN	NaN	NaN	NaN	NaN	NaN	NaN	NaN	NaN	NaN	NaN	NaN	NaN	NaN	NaN
comp35850_c0::comp35850_c0_seq1::g.41539::m.41539	23.5742	23.7303	22.6107	22.8844	NaN	NaN	NaN	NaN	NaN	NaN	NaN	NaN	NaN	NaN	NaN	NaN	NaN	NaN	NaN	NaN	NaN	NaN	NaN	NaN	NaN	NaN	NaN	NaN	NaN	NaN
comp35871_c0::comp35871_c0_seq1::g.41585::m.41585	24.9419	24.7254	23.9324	NaN	23.9745	NaN	NaN	NaN	NaN	NaN	NaN	NaN	NaN	NaN	NaN	NaN	NaN	NaN	NaN	NaN	NaN	NaN	NaN	NaN	NaN	NaN	NaN	NaN	NaN	NaN
comp35903_c0::comp35903_c0_seq1::g.41646::m.41646	25.4969	25.5544	24.2188	24.2465	NaN	24.2255	NaN	23.6237	NaN	NaN	NaN	NaN	24.2471	NaN	24.2189	NaN	NaN	NaN	NaN	24.645	NaN	23.3484	NaN	NaN	NaN	NaN	23.8856	24.8439	NaN	NaN
comp35974_c0::comp35974_c0_seq1::g.41779::m.41779	NaN	NaN	NaN	NaN	NaN	NaN	NaN	NaN	NaN	NaN	NaN	NaN	NaN	NaN	NaN	NaN	NaN	NaN	NaN	NaN	NaN	NaN	NaN	NaN	NaN	NaN	NaN	NaN	NaN	NaN
comp35997_c0::comp35997_c0_seq1::g.41829::m.41829	NaN	NaN	NaN	NaN	NaN	NaN	NaN	NaN	NaN	NaN	24.3245	NaN	24.524	23.3307	NaN	24.6256	26.6388	26.0868	NaN	NaN	NaN	24.2241	NaN	NaN	NaN	NaN	NaN	NaN	NaN	NaN
comp36016_c0::comp36016_c0_seq1::g.41879::m.41879	NaN	NaN	NaN	NaN	NaN	NaN	NaN	NaN	NaN	NaN	NaN	NaN	NaN	NaN	NaN	NaN	NaN	NaN	NaN	NaN	NaN	NaN	NaN	NaN	NaN	NaN	NaN	NaN	NaN	NaN
comp36025_c0::comp36025_c0_seq1::g.41893::m.41893	23.4301	NaN	22.6196	NaN	22.7306	23.0051	NaN	NaN	NaN	NaN	NaN	NaN	NaN	NaN	NaN	NaN	NaN	NaN	NaN	NaN	NaN	NaN	NaN	NaN	NaN	NaN	NaN	NaN	NaN	NaN
comp36029_c0::comp36029_c0_seq1::g.41911::m.41911	NaN	NaN	NaN	NaN	NaN	NaN	NaN	NaN	NaN	NaN	NaN	NaN	NaN	NaN	NaN	NaN	NaN	NaN	NaN	NaN	NaN	NaN	NaN	NaN	NaN	NaN	NaN	NaN	NaN	NaN
comp36040_c0::comp36040_c0_seq1::g.41935::m.41935	25.8541	26.0931	NaN	24.7813	NaN	NaN	25.5018	24.9385	NaN	26.5319	NaN	NaN	25.7193	25.8686	25.3731	25.5166	NaN	NaN	NaN	25.8349	24.5263	25.2463	NaN	24.9297	27.2008	25.2652	25.588	26.1382	25.3004	25.4859
comp36081_c0::comp36081_c0_seq1::g.42022::m.42022	26.1498	26.5022	25.0372	25.9598	26.0494	25.6923	26.2568	NaN	NaN	NaN	26.1865	NaN	26.4192	NaN	26.2438	NaN	NaN	NaN	26.1997	25.6763	NaN	NaN	NaN	NaN	NaN	NaN	25.6665	25.7873	NaN	25.4656
comp36096_c0::comp36096_c0_seq1::g.42038::m.42038	25.8946	25.2875	24.9019	24.483	25.2045	24.9228	25.7443	24.9344	24.0469	26.0136	24.6714	21.5846	25.7354	25.8103	25.9583	25.5176	26.0993	25.9706	25.378	25.7411	24.5546	24.8152	24.6741	26.3074	26.195	25.5963	25.9749	26.4227	23.5189	25.0692
comp36123_c0::comp36123_c0_seq1::g.42101::m.42101	NaN	NaN	NaN	NaN	NaN	NaN	25.4557	25.0919	NaN	NaN	24.6716	NaN	25.0131	25.1732	25.0049	24.999	NaN	NaN	25.3837	25.2416	23.0697	24.7122	NaN	24.5997	25.7654	NaN	24.8538	25.4016	24.5647	24.54
comp36128_c0::comp36128_c0_seq1::g.42109::m.42109	25.4797	25.9715	NaN	25.2835	23.342	23.8312	NaN	NaN	NaN	NaN	NaN	NaN	NaN	NaN	NaN	NaN	NaN	NaN	NaN	NaN	NaN	24.403	NaN	NaN	NaN	NaN	24.9551	NaN	NaN	NaN
comp36212_c0::comp36212_c0_seq2::g.42292::m.42292	NaN	NaN	NaN	NaN	24.9277	NaN	26.8169	NaN	NaN	NaN	NaN	NaN	25.8992	25.4327	26.9046	NaN	NaN	NaN	26.478	25.849	NaN	NaN	NaN	NaN	28.269	27.5851	25.9322	26.5227	26.5567	25.6845
comp36226_c0::comp36226_c0_seq1::g.42321::m.42321	24.4377	24.86	24.1631	24.2632	25.271	NaN	24.7846	24.1146	NaN	NaN	NaN	NaN	24.959	25.0171	24.7331	24.8992	NaN	NaN	25.2193	NaN	NaN	NaN	NaN	NaN	NaN	24.2824	24.8446	NaN	NaN	24.9079
comp36229_c0::comp36229_c0_seq1::g.42326::m.42326	26.0889	26.2609	25.3924	NaN	25.4392	25.2098	NaN	24.2157	NaN	NaN	NaN	NaN	NaN	NaN	24.9825	NaN	NaN	NaN	NaN	NaN	NaN	NaN	NaN	NaN	NaN	24.6341	24.726	NaN	NaN	NaN
comp36232_c0::comp36232_c0_seq2::g.42330::m.42330	28.6049	29.8343	27.9107	28.5959	28.5899	28.3343	28.9217	28.5106	27.6444	NaN	26.9543	25.738	27.5472	27.4345	29.3365	28.8884	28.7212	28.775	27.9499	27.7945	25.6946	27.2951	27.804	29.0472	29.3522	28.3747	28.1773	28.3719	27.4516	27.681
comp36240_c0::comp36240_c0_seq1::g.42349::m.42349	25.5526	NaN	NaN	NaN	24.5839	NaN	NaN	NaN	NaN	NaN	NaN	NaN	NaN	NaN	NaN	NaN	NaN	NaN	NaN	NaN	NaN	NaN	NaN	NaN	NaN	NaN	NaN	NaN	NaN	NaN
comp36258_c0::comp36258_c0_seq1::g.42380::m.42380	27.1786	27.0771	25.9033	26.3817	26.5541	26.1341	27.1057	26.1432	25.9521	26.3763	25.996	NaN	26.5042	26.8608	27.1491	26.6345	27.2995	27.6602	26.4778	26.4019	25.7331	26.1298	25.2196	25.8823	26.9235	26.2818	26.1682	26.6744	25.5057	25.4735
comp36329_c0::comp36329_c0_seq1::g.42513::m.42513	23.4493	23.5306	NaN	22.7688	NaN	22.4606	NaN	22.1246	NaN	NaN	NaN	NaN	NaN	23.0142	23.5164	23.7369	NaN	NaN	22.7785	25.1402	NaN	22.626	NaN	23.578	23.1502	NaN	24.4471	23.7407	21.4187	23.0821
comp36338_c0::comp36338_c0_seq1::g.42528::m.42528	NaN	24.5092	NaN	23.7111	NaN	NaN	NaN	NaN	NaN	NaN	NaN	NaN	NaN	NaN	NaN	NaN	NaN	NaN	NaN	NaN	NaN	NaN	NaN	NaN	NaN	NaN	NaN	NaN	NaN	NaN
comp36343_c0::comp36343_c0_seq1::g.42537::m.42537	27.7301	28.0073	27.551	27.9487	27.4349	27.6889	27.4835	27.1024	26.6955	NaN	26.5466	25.5041	27.2596	27.8399	27.8839	27.6744	28.162	28.3407	27.5851	27.5419	26.5898	27.8138	26.3422	27.5911	29.0989	27.9189	28.299	28.3099	28.0713	28.1349
comp36346_c0::comp36346_c0_seq1::g.42543::m.42543	25.2514	26.0566	24.0337	24.9136	24.6632	24.9515	24.642	NaN	NaN	NaN	NaN	NaN	24.3135	NaN	25.2388	24.8658	NaN	NaN	24.2916	NaN	24.3352	24.2556	NaN	24.1316	26.2802	NaN	24.4356	24.8471	24.7057	25.0532
comp36356_c0::comp36356_c0_seq1::g.42559::m.42559	25.5535	25.3479	24.3713	25.1475	25.1787	NaN	NaN	NaN	NaN	NaN	NaN	NaN	NaN	NaN	NaN	24.5986	NaN	NaN	NaN	NaN	NaN	NaN	NaN	NaN	25.587	NaN	NaN	NaN	24.4225	NaN
comp36365_c0::comp36365_c0_seq1::g.42578::m.42578	NaN	NaN	NaN	NaN	NaN	NaN	NaN	NaN	NaN	NaN	NaN	NaN	NaN	NaN	NaN	NaN	NaN	NaN	NaN	NaN	NaN	NaN	NaN	NaN	NaN	NaN	NaN	NaN	NaN	NaN
comp36406_c0::comp36406_c0_seq1::g.42665::m.42665	NaN	NaN	NaN	NaN	NaN	NaN	NaN	NaN	NaN	NaN	NaN	NaN	NaN	NaN	25.0595	NaN	NaN	NaN	NaN	NaN	NaN	NaN	NaN	24.6724	NaN	NaN	NaN	NaN	NaN	NaN
comp36410_c0::comp36410_c0_seq1::g.42675::m.42675	NaN	NaN	NaN	NaN	NaN	NaN	NaN	NaN	NaN	NaN	NaN	NaN	NaN	NaN	NaN	NaN	NaN	NaN	NaN	NaN	NaN	NaN	NaN	NaN	NaN	NaN	NaN	NaN	NaN	NaN
comp36411_c0::comp36411_c0_seq1::g.42676::m.42676	29.5044	29.9765	27.89	28.4152	28.2627	28.4534	28.7586	28.3915	NaN	NaN	NaN	NaN	27.2547	27.2377	28.7831	28.7222	28.5126	28.733	27.8232	27.1804	NaN	26.4888	27.4849	28.4015	29.5604	28.7325	27.0218	28.0441	26.9911	27.0261
comp36437_c0::comp36437_c0_seq3::g.42719::m.42719	25.6189	25.1922	25.8553	26.3985	25.85	25.6374	24.9657	25.0997	26.3649	NaN	26.0998	26.7392	25.8958	25.6864	25.7707	25.5464	NaN	27.3988	26.3593	26.3035	26.1969	26.3504	25.758	25.3084	NaN	25.673	26.34	26.7066	NaN	25.9568
comp36446_c0::comp36446_c0_seq2::g.42732::m.42732	24.9254	25.3381	24.5569	24.4539	24.2902	24.1187	NaN	NaN	NaN	NaN	NaN	NaN	NaN	NaN	24.2642	NaN	NaN	NaN	NaN	NaN	NaN	NaN	NaN	NaN	NaN	NaN	NaN	NaN	NaN	NaN
comp36499_c0::comp36499_c0_seq1::g.42846::m.42846	NaN	NaN	NaN	NaN	NaN	NaN	24.417	NaN	NaN	NaN	NaN	NaN	NaN	NaN	NaN	25.1204	NaN	NaN	NaN	NaN	NaN	NaN	NaN	NaN	NaN	NaN	NaN	NaN	NaN	24.179
comp36523_c0::comp36523_c0_seq1::g.42886::m.42886	NaN	NaN	NaN	NaN	NaN	NaN	NaN	NaN	NaN	NaN	NaN	NaN	NaN	NaN	NaN	NaN	NaN	NaN	NaN	NaN	NaN	NaN	NaN	NaN	NaN	NaN	NaN	NaN	NaN	NaN
comp36534_c0::comp36534_c0_seq1::g.42911::m.42911	NaN	NaN	NaN	NaN	NaN	NaN	NaN	NaN	NaN	NaN	NaN	NaN	NaN	NaN	NaN	NaN	NaN	NaN	NaN	NaN	NaN	NaN	NaN	NaN	NaN	NaN	NaN	NaN	NaN	NaN
comp36538_c0::comp36538_c0_seq2::g.42916::m.42916	27.1068	NaN	25.9171	26.5256	26.429	26.5201	NaN	NaN	NaN	NaN	NaN	NaN	NaN	NaN	NaN	NaN	NaN	NaN	NaN	NaN	NaN	NaN	NaN	NaN	NaN	NaN	NaN	NaN	NaN	NaN
comp36540_c0::comp36540_c0_seq1::g.42920::m.42920	NaN	NaN	NaN	25.5134	25.672	25.7049	NaN	NaN	NaN	NaN	NaN	NaN	NaN	NaN	NaN	NaN	NaN	NaN	NaN	NaN	NaN	NaN	NaN	NaN	NaN	NaN	NaN	NaN	NaN	NaN
comp36557_c0::comp36557_c0_seq1::g.42959::m.42959	NaN	NaN	NaN	NaN	NaN	NaN	NaN	NaN	NaN	NaN	NaN	NaN	NaN	NaN	NaN	NaN	NaN	NaN	NaN	NaN	NaN	NaN	NaN	NaN	NaN	NaN	NaN	NaN	NaN	NaN
comp36559_c0::comp36559_c0_seq1::g.42967::m.42967	NaN	NaN	22.4532	NaN	22.9156	NaN	NaN	NaN	NaN	NaN	NaN	NaN	NaN	NaN	NaN	NaN	NaN	NaN	NaN	NaN	NaN	NaN	NaN	NaN	NaN	NaN	NaN	NaN	NaN	NaN
comp36609_c0::comp36609_c0_seq1::g.43074::m.43074	NaN	NaN	NaN	NaN	NaN	NaN	NaN	NaN	NaN	NaN	25.5298	NaN	26.5678	26.5363	24.9603	NaN	NaN	NaN	25.9791	26.3189	NaN	NaN	NaN	25.23	25.9737	25.0625	25.9806	26.3018	25.8886	25.8588
comp36636_c0::comp36636_c0_seq1::g.43143::m.43143	NaN	NaN	NaN	NaN	NaN	NaN	NaN	NaN	NaN	NaN	NaN	NaN	NaN	NaN	NaN	NaN	NaN	NaN	NaN	NaN	NaN	NaN	NaN	NaN	NaN	NaN	NaN	NaN	NaN	NaN
comp36651_c0::comp36651_c0_seq1::g.43173::m.43173	24.6954	25.6273	23.9997	24.9171	NaN	24.1329	NaN	NaN	NaN	NaN	NaN	NaN	NaN	NaN	NaN	23.4278	NaN	NaN	NaN	NaN	NaN	NaN	NaN	NaN	NaN	NaN	NaN	NaN	NaN	NaN
comp36660_c0::comp36660_c0_seq1::g.43194::m.43194	26.9275	26.2828	26.0437	NaN	25.8137	NaN	26.5862	26.02	NaN	NaN	24.5867	NaN	25.5006	25.231	26.3231	25.4458	26.668	NaN	NaN	25.6372	NaN	25.2677	NaN	26.4028	NaN	26.0397	24.6636	26.0619	NaN	24.5176
comp36691_c0::comp36691_c0_seq1::g.43270::m.43270	26.9355	26.5858	26.7589	26.1301	26.8005	26.3748	25.5771	24.6942	NaN	NaN	NaN	NaN	26.2227	NaN	25.9084	26.5694	NaN	NaN	NaN	26.2994	NaN	25.3265	NaN	26.2963	NaN	25.831	26.2943	26.398	NaN	25.6014
comp36701_c0::comp36701_c0_seq1::g.43294::m.43294	NaN	NaN	NaN	NaN	NaN	NaN	NaN	NaN	NaN	NaN	NaN	NaN	NaN	NaN	NaN	NaN	NaN	NaN	NaN	NaN	NaN	NaN	NaN	NaN	NaN	NaN	NaN	NaN	NaN	NaN
comp36769_c0::comp36769_c0_seq3::g.43456::m.43456	NaN	NaN	NaN	NaN	NaN	NaN	27.3451	26.6248	NaN	NaN	26.1705	NaN	27.2684	26.2601	NaN	NaN	NaN	NaN	NaN	NaN	NaN	NaN	NaN	NaN	NaN	NaN	NaN	NaN	NaN	NaN
comp36770_c0::comp36770_c0_seq1::g.43458::m.43458	27.48	27.2781	NaN	26.6748	NaN	26.1527	26.3755	NaN	NaN	NaN	NaN	NaN	25.8838	NaN	NaN	NaN	NaN	NaN	NaN	NaN	NaN	26.0341	NaN	NaN	NaN	NaN	NaN	26.9007	NaN	26.8023
comp36774_c0::comp36774_c0_seq1::g.43462::m.43462	NaN	NaN	NaN	NaN	NaN	NaN	NaN	NaN	NaN	NaN	NaN	NaN	NaN	NaN	NaN	NaN	NaN	NaN	NaN	NaN	NaN	NaN	NaN	NaN	NaN	NaN	NaN	NaN	NaN	NaN
comp36784_c0::comp36784_c0_seq1::g.43490::m.43490	NaN	NaN	NaN	NaN	NaN	NaN	NaN	NaN	NaN	NaN	NaN	NaN	NaN	NaN	NaN	NaN	NaN	NaN	NaN	NaN	NaN	NaN	NaN	NaN	NaN	NaN	NaN	NaN	NaN	NaN
comp36787_c0::comp36787_c0_seq1::g.43497::m.43497	NaN	NaN	NaN	NaN	NaN	NaN	NaN	NaN	NaN	NaN	NaN	NaN	NaN	NaN	NaN	NaN	NaN	NaN	NaN	NaN	NaN	NaN	NaN	NaN	NaN	NaN	NaN	NaN	NaN	NaN
comp36805_c0::comp36805_c0_seq1::g.43529::m.43529	NaN	NaN	NaN	NaN	NaN	NaN	NaN	NaN	NaN	NaN	NaN	NaN	NaN	NaN	NaN	NaN	NaN	NaN	NaN	NaN	NaN	NaN	NaN	NaN	NaN	NaN	NaN	NaN	NaN	NaN
comp36808_c0::comp36808_c0_seq2::g.43531::m.43531	23.4531	23.1505	23.343	23.3461	23.9455	23.8436	NaN	NaN	NaN	NaN	NaN	NaN	NaN	NaN	NaN	NaN	NaN	NaN	NaN	NaN	NaN	NaN	NaN	NaN	NaN	NaN	NaN	NaN	NaN	NaN
comp36825_c0::comp36825_c0_seq1::g.43564::m.43564	24.8422	25.7624	NaN	NaN	NaN	NaN	24.5435	NaN	NaN	NaN	NaN	NaN	NaN	NaN	NaN	NaN	NaN	NaN	NaN	NaN	NaN	NaN	NaN	NaN	NaN	NaN	NaN	NaN	NaN	NaN
comp36887_c0::comp36887_c0_seq1::g.43676::m.43676	NaN	NaN	NaN	NaN	NaN	NaN	NaN	NaN	NaN	NaN	NaN	NaN	NaN	NaN	NaN	NaN	NaN	NaN	NaN	NaN	NaN	NaN	NaN	NaN	NaN	NaN	NaN	NaN	NaN	NaN
comp36897_c0::comp36897_c0_seq1::g.43695::m.43695	NaN	NaN	NaN	NaN	NaN	NaN	NaN	NaN	NaN	NaN	NaN	NaN	NaN	NaN	NaN	NaN	NaN	NaN	NaN	NaN	NaN	NaN	NaN	NaN	NaN	NaN	NaN	NaN	NaN	NaN
comp36929_c0::comp36929_c0_seq1::g.43761::m.43761	24.7278	24.5989	22.887	23.2421	NaN	23.0408	NaN	NaN	NaN	NaN	NaN	NaN	NaN	NaN	NaN	NaN	NaN	NaN	NaN	NaN	NaN	NaN	NaN	NaN	NaN	NaN	NaN	NaN	NaN	NaN
comp36946_c0::comp36946_c0_seq8::g.43800::m.43800	25.5736	25.5084	24.0418	24.2504	24.6641	24.8475	NaN	NaN	NaN	NaN	NaN	NaN	NaN	NaN	NaN	NaN	NaN	NaN	NaN	NaN	NaN	NaN	NaN	NaN	NaN	NaN	NaN	NaN	NaN	NaN
comp36950_c0::comp36950_c0_seq1::g.43814::m.43814	25.3922	25.1236	24.557	25.4774	24.4397	24.8787	24.1714	24.2002	24.5012	24.0196	23.5942	23.0871	24.065	24.8416	25.0281	24.3471	24.4147	23.7729	23.8619	24.6108	22.6106	23.5584	NaN	24.9728	25.0153	23.6099	24.5433	25.317	22.8991	23.3964
comp36979_c0::comp36979_c0_seq3::g.43880::m.43880	28.7723	28.6922	28.5981	28.5175	28.8165	28.7429	28.2725	27.9841	27.6526	NaN	27.6021	NaN	28.1234	27.9707	28.8354	29.4577	28.4179	28.5568	28.545	28.516	27.2545	28.1504	26.8216	28.1133	28.9293	28.6572	28.5362	28.5655	28.5143	28.4495
comp36996_c0::comp36996_c0_seq1::g.43916::m.43916	NaN	NaN	NaN	NaN	NaN	NaN	NaN	NaN	NaN	NaN	NaN	NaN	NaN	NaN	NaN	23.8187	NaN	NaN	NaN	NaN	NaN	NaN	NaN	24.1319	NaN	NaN	NaN	NaN	NaN	NaN
comp37089_c0::comp37089_c0_seq2::g.44098::m.44098	NaN	23.969	23.9294	23.7306	23.9472	23.8842	NaN	NaN	NaN	NaN	NaN	NaN	NaN	NaN	NaN	NaN	NaN	NaN	NaN	NaN	NaN	NaN	NaN	NaN	NaN	NaN	NaN	NaN	NaN	NaN
comp37099_c0::comp37099_c0_seq1::g.44120::m.44120	NaN	NaN	NaN	NaN	NaN	NaN	NaN	NaN	NaN	NaN	NaN	NaN	NaN	NaN	NaN	NaN	NaN	NaN	NaN	NaN	NaN	NaN	NaN	NaN	NaN	NaN	NaN	NaN	NaN	NaN
comp39878_c0::comp39878_c0_seq2::g.50556::m.50556	30.6023	30.7703	29.2305	29.7066	28.7362	28.614	31.374	31.0223	30.9701	30.8629	30.1982	28.8896	30.9269	30.4296	31.4559	31.3944	32.017	32.4111	31.2171	31.0774	29.6086	30.8314	29.3443	30.9255	32.7981	31.6364	30.8354	31.1635	31.0241	30.576
comp37147_c0::comp37147_c0_seq1::g.44226::m.44226	NaN	NaN	NaN	NaN	NaN	NaN	NaN	NaN	NaN	NaN	NaN	NaN	25.2777	24.5091	25.0395	24.8928	NaN	NaN	24.9497	24.6069	23.6224	24.1978	NaN	24.5943	26.1718	24.6022	24.9184	25.3007	24.8405	25.0683
comp37169_c0::comp37169_c0_seq6::g.44283::m.44283	28.5133	28.7365	27.5665	28.0085	28.0006	27.9527	27.5918	26.9936	27.3131	27.3645	27.5344	25.9912	28.3211	27.5547	28.0704	28.0348	27.8738	28.4635	28.3723	28.275	26.9927	27.947	26.2134	27.3058	29.0441	28.107	28.3033	28.2748	27.9942	28.286
comp37186_c0::comp37186_c0_seq1::g.44314::m.44314	NaN	NaN	NaN	NaN	NaN	NaN	NaN	NaN	NaN	NaN	NaN	NaN	NaN	NaN	NaN	NaN	NaN	NaN	NaN	NaN	NaN	NaN	NaN	NaN	NaN	NaN	NaN	NaN	NaN	NaN
comp37282_c0::comp37282_c0_seq1::g.44495::m.44495	26.682	26.9329	26.155	25.8173	25.9932	25.796	27.0496	26.1426	NaN	NaN	NaN	NaN	NaN	NaN	26.9191	26.5232	NaN	27.7648	NaN	26.485	26.068	26.5731	NaN	26.9382	27.1675	NaN	25.9587	26.9193	NaN	NaN
comp37299_c0::comp37299_c0_seq1::g.44542::m.44542	NaN	NaN	NaN	NaN	NaN	NaN	NaN	NaN	NaN	NaN	NaN	NaN	NaN	NaN	NaN	NaN	NaN	NaN	NaN	NaN	NaN	NaN	NaN	NaN	NaN	NaN	NaN	NaN	NaN	NaN
comp37302_c0::comp37302_c0_seq1::g.44546::m.44546	25.5217	25.89	24.4054	25.451	24.5163	NaN	NaN	NaN	NaN	NaN	NaN	NaN	NaN	NaN	NaN	NaN	NaN	NaN	NaN	NaN	NaN	NaN	NaN	NaN	NaN	NaN	NaN	NaN	NaN	NaN
comp37319_c0::comp37319_c0_seq2::g.44580::m.44580	24.3278	24.4744	NaN	23.2484	22.7979	22.8655	NaN	NaN	NaN	NaN	NaN	NaN	NaN	NaN	NaN	NaN	NaN	NaN	NaN	NaN	NaN	NaN	NaN	NaN	NaN	NaN	NaN	NaN	NaN	NaN
comp37340_c0::comp37340_c0_seq1::g.44630::m.44630	NaN	NaN	NaN	NaN	NaN	NaN	NaN	NaN	NaN	NaN	NaN	NaN	NaN	NaN	NaN	NaN	NaN	NaN	NaN	NaN	NaN	NaN	NaN	NaN	NaN	NaN	NaN	NaN	NaN	NaN
comp37341_c0::comp37341_c0_seq1::g.44639::m.44639	NaN	NaN	NaN	NaN	NaN	NaN	NaN	NaN	NaN	NaN	NaN	NaN	NaN	NaN	NaN	NaN	NaN	NaN	NaN	NaN	NaN	NaN	NaN	NaN	NaN	NaN	NaN	NaN	NaN	NaN
comp37355_c0::comp37355_c0_seq1::g.44675::m.44675	24.2691	NaN	NaN	NaN	NaN	NaN	25.4293	25.243	NaN	NaN	NaN	NaN	24.9654	25.4584	24.9581	24.272	NaN	NaN	24.9182	NaN	NaN	NaN	NaN	NaN	NaN	NaN	NaN	25.273	NaN	NaN
comp37358_c0::comp37358_c0_seq1::g.44681::m.44681	23.6651	NaN	NaN	NaN	NaN	NaN	24.7321	23.6609	NaN	NaN	NaN	NaN	NaN	NaN	24.2957	24.1826	NaN	NaN	NaN	NaN	NaN	NaN	NaN	24.0851	NaN	24.0121	NaN	NaN	NaN	NaN
comp37364_c0::comp37364_c0_seq3::g.44694::m.44694	24.8479	NaN	NaN	23.913	NaN	NaN	NaN	NaN	NaN	NaN	NaN	NaN	NaN	NaN	NaN	NaN	NaN	NaN	NaN	NaN	NaN	NaN	NaN	NaN	NaN	NaN	NaN	NaN	NaN	NaN
comp37422_c0::comp37422_c0_seq1::g.44815::m.44815	25.8267	NaN	24.5635	NaN	NaN	25.6239	27.4489	27.3495	NaN	NaN	26.3699	NaN	27.2205	NaN	27.7431	28.5994	NaN	29.0028	28.5067	28.3928	25.9894	27.3471	NaN	27.9634	30.6151	28.2968	26.84	28.2803	28.6607	NaN
comp37491_c0::comp37491_c0_seq1::g.44972::m.44972	23.4788	23.2996	23.3977	23.981	23.6227	24.0648	23.1488	22.0885	NaN	NaN	NaN	NaN	22.8604	23.2433	23.7377	22.9106	NaN	23.4206	23.3023	23.9576	NaN	NaN	NaN	NaN	24.1388	22.5668	23.6241	23.7783	NaN	22.9251
comp37513_c0::comp37513_c0_seq1::g.45018::m.45018	NaN	NaN	NaN	NaN	NaN	NaN	NaN	NaN	NaN	NaN	NaN	NaN	NaN	NaN	NaN	NaN	NaN	NaN	NaN	NaN	NaN	NaN	NaN	NaN	NaN	NaN	NaN	NaN	NaN	NaN
comp37541_c0::comp37541_c0_seq14::g.45084::m.45084	26.4495	26.5823	24.5705	25.113	25.3359	25.3124	25.7941	25.084	25.6663	25.7669	26.6505	NaN	26.7524	25.8094	NaN	NaN	26.751	27.0197	25.1882	NaN	25.3106	25.7754	NaN	NaN	25.7962	25.3848	24.9454	25.8205	NaN	24.8113
comp37563_c0::comp37563_c0_seq1::g.45136::m.45136	NaN	NaN	NaN	NaN	NaN	NaN	NaN	NaN	NaN	NaN	NaN	NaN	NaN	NaN	NaN	NaN	NaN	NaN	NaN	NaN	NaN	NaN	NaN	NaN	NaN	NaN	NaN	NaN	NaN	NaN
comp37584_c0::comp37584_c0_seq1::g.45172::m.45172	NaN	NaN	NaN	NaN	NaN	NaN	NaN	NaN	NaN	NaN	NaN	NaN	NaN	NaN	NaN	NaN	NaN	NaN	NaN	NaN	NaN	NaN	NaN	NaN	NaN	NaN	NaN	NaN	NaN	NaN
comp37587_c0::comp37587_c0_seq1::g.45176::m.45176	NaN	NaN	NaN	NaN	NaN	NaN	NaN	NaN	NaN	NaN	NaN	NaN	NaN	NaN	NaN	NaN	NaN	NaN	NaN	NaN	NaN	NaN	NaN	NaN	NaN	NaN	NaN	NaN	NaN	NaN
comp37635_c0::comp37635_c0_seq1::g.45282::m.45282	NaN	NaN	NaN	NaN	NaN	NaN	NaN	NaN	NaN	NaN	NaN	NaN	NaN	NaN	NaN	NaN	NaN	NaN	NaN	NaN	NaN	NaN	NaN	NaN	NaN	NaN	NaN	NaN	NaN	NaN
comp37651_c0::comp37651_c0_seq1::g.45339::m.45339	26.8735	26.5618	25.4487	25.5364	25.8237	24.8563	NaN	NaN	NaN	NaN	NaN	NaN	NaN	NaN	23.9899	23.9285	NaN	NaN	NaN	NaN	NaN	NaN	NaN	23.8714	NaN	23.2928	24.6466	NaN	NaN	NaN
comp37664_c0::comp37664_c0_seq1::g.45373::m.45373	NaN	NaN	NaN	NaN	NaN	NaN	NaN	NaN	NaN	NaN	NaN	NaN	NaN	NaN	NaN	NaN	NaN	NaN	NaN	NaN	NaN	NaN	NaN	NaN	NaN	NaN	NaN	NaN	NaN	NaN
comp37703_c0::comp37703_c0_seq1::g.45458::m.45458	NaN	NaN	NaN	NaN	NaN	NaN	NaN	NaN	NaN	NaN	NaN	NaN	NaN	NaN	NaN	NaN	NaN	NaN	NaN	NaN	NaN	NaN	NaN	NaN	NaN	NaN	NaN	NaN	NaN	NaN
comp37729_c0::comp37729_c0_seq1::g.45531::m.45531	27.5059	27.7421	26.4615	26.8905	26.9419	26.4768	28.0856	27.0583	25.3849	26.7788	26.1861	NaN	26.9864	27.2031	28.0074	27.5592	27.5104	27.8548	26.6019	27.1599	25.7888	26.565	26.7089	27.8036	27.7645	27.3116	27.1956	27.5927	24.7154	26.1606
comp37732_c0::comp37732_c0_seq1::g.45538::m.45538	NaN	NaN	NaN	NaN	NaN	NaN	NaN	NaN	NaN	NaN	NaN	NaN	NaN	NaN	NaN	NaN	NaN	NaN	NaN	NaN	NaN	NaN	NaN	NaN	NaN	NaN	NaN	NaN	NaN	NaN
comp37740_c0::comp37740_c0_seq1::g.45556::m.45556	NaN	NaN	NaN	NaN	NaN	NaN	NaN	NaN	NaN	NaN	NaN	NaN	NaN	NaN	NaN	NaN	NaN	NaN	NaN	NaN	NaN	NaN	NaN	NaN	NaN	NaN	NaN	NaN	NaN	NaN
comp37755_c0::comp37755_c0_seq1::g.45598::m.45598	NaN	NaN	NaN	NaN	NaN	NaN	NaN	NaN	NaN	NaN	NaN	NaN	NaN	NaN	NaN	NaN	NaN	NaN	NaN	NaN	NaN	NaN	NaN	NaN	NaN	NaN	NaN	NaN	NaN	NaN
comp37761_c0::comp37761_c0_seq2::g.45616::m.45616	25.1697	NaN	NaN	NaN	NaN	NaN	24.9628	24.6894	NaN	NaN	NaN	NaN	24.9011	NaN	24.8092	24.5564	NaN	NaN	NaN	24.4415	NaN	NaN	NaN	NaN	26.6986	25.243	24.3531	NaN	NaN	24.1843
comp37779_c0::comp37779_c0_seq1::g.45655::m.45655	NaN	NaN	NaN	NaN	NaN	NaN	NaN	NaN	NaN	NaN	NaN	NaN	NaN	NaN	NaN	NaN	NaN	NaN	NaN	NaN	NaN	NaN	NaN	NaN	NaN	NaN	NaN	NaN	NaN	NaN
comp37792_c0::comp37792_c0_seq1::g.45685::m.45685	NaN	NaN	NaN	NaN	NaN	NaN	NaN	NaN	NaN	NaN	NaN	NaN	NaN	NaN	NaN	NaN	NaN	NaN	NaN	NaN	NaN	NaN	NaN	NaN	NaN	NaN	NaN	NaN	NaN	NaN
comp37832_c0::comp37832_c0_seq1::g.45802::m.45802	26.1492	26.4865	25.8719	25.8643	NaN	NaN	NaN	NaN	NaN	NaN	NaN	NaN	NaN	NaN	NaN	NaN	NaN	NaN	NaN	NaN	NaN	26.1872	NaN	NaN	NaN	NaN	NaN	NaN	NaN	NaN
comp37834_c0::comp37834_c0_seq1::g.45804::m.45804	24.9261	NaN	NaN	NaN	NaN	NaN	24.0278	NaN	NaN	NaN	NaN	NaN	23.9808	24.2585	24.2855	NaN	NaN	NaN	NaN	24.0754	NaN	NaN	NaN	23.7963	24.8053	NaN	NaN	NaN	24.0665	NaN
comp37905_c0::comp37905_c0_seq1::g.45959::m.45959	NaN	NaN	NaN	NaN	NaN	NaN	NaN	NaN	NaN	NaN	NaN	NaN	NaN	NaN	NaN	NaN	NaN	NaN	NaN	NaN	NaN	NaN	NaN	NaN	NaN	NaN	NaN	NaN	NaN	NaN
comp37910_c0::comp37910_c0_seq1::g.45969::m.45969	25.7008	NaN	NaN	24.8948	24.55	NaN	NaN	NaN	NaN	NaN	NaN	NaN	NaN	NaN	NaN	NaN	NaN	NaN	NaN	NaN	NaN	NaN	NaN	NaN	NaN	NaN	NaN	NaN	NaN	NaN
comp37936_c0::comp37936_c0_seq1::g.46025::m.46025	23.809	23.8054	24.2165	24.2127	24.341	24.5555	23.2845	22.3802	NaN	NaN	NaN	NaN	23.6481	NaN	23.9565	NaN	NaN	NaN	NaN	NaN	NaN	23.3254	NaN	23.3187	NaN	NaN	NaN	NaN	NaN	22.8053
comp37953_c0::comp37953_c0_seq4::g.46059::m.46059	24.439	25.2198	23.8092	23.8246	22.8966	23.0065	26.8001	26.1151	26.1804	26.5433	25.0044	23.2683	25.2456	24.9616	26.5465	25.8159	27.4925	27.4661	25.5923	25.332	24.3704	25.462	24.6017	25.8579	26.883	26.1027	25.4022	25.7864	25.7553	24.6373
comp41824_c0::comp41824_c0_seq1::g.55571::m.55571	30.1375	30.4584	28.8972	29.4326	29.8129	29.5231	29.5578	29.1699	29.4638	29.4044	28.7486	27.4147	29.0881	28.9944	30.0099	29.8085	30.5191	30.5851	29.992	29.64	28.0962	29.3331	27.3606	28.9706	30.8916	29.4036	29.3967	29.6388	29.7958	29.1147
comp38018_c0::comp38018_c0_seq1::g.46198::m.46198	25.8378	24.2905	24.4003	24.6701	24.6606	24.7693	26.7493	25.8857	25.5183	NaN	24.8519	NaN	26.0765	27.0182	26.5952	25.6944	26.817	27.0648	25.7534	25.9603	25.1876	25.3418	23.5837	25.757	26.8455	25.2523	25.5982	26.2895	25.3131	25.7457
comp38028_c0::comp38028_c0_seq1::g.46225::m.46225	26.2884	26.3157	24.3817	25.2686	25.262	25.0697	22.4772	NaN	22.7285	NaN	NaN	NaN	21.3792	24.6105	22.4511	NaN	NaN	NaN	23.2003	23.132	19.9019	20.9096	NaN	23.1473	24.2943	NaN	23.4156	25.4001	22.5822	21.9139
comp38057_c0::comp38057_c0_seq1::g.46296::m.46296	26.3549	25.6313	25.1777	25.4928	25.5703	25.5997	25.2223	24.4917	NaN	NaN	NaN	NaN	25.7288	26.0968	25.1227	24.9809	NaN	25.7918	NaN	NaN	24.4169	NaN	NaN	24.85	NaN	NaN	NaN	NaN	NaN	NaN
comp38058_c0::comp38058_c0_seq3::g.46299::m.46299	NaN	NaN	NaN	NaN	NaN	NaN	NaN	NaN	NaN	NaN	NaN	NaN	NaN	NaN	NaN	NaN	NaN	NaN	NaN	NaN	NaN	NaN	NaN	NaN	NaN	NaN	NaN	NaN	NaN	NaN
comp38072_c0::comp38072_c0_seq1::g.46325::m.46325	25.0056	24.554	NaN	24.0539	23.6724	NaN	NaN	NaN	NaN	NaN	NaN	NaN	NaN	NaN	NaN	NaN	NaN	NaN	NaN	NaN	NaN	NaN	NaN	NaN	NaN	NaN	NaN	NaN	NaN	NaN
comp38074_c0::comp38074_c0_seq1::g.46328::m.46328	23.769	NaN	NaN	NaN	23.3695	NaN	NaN	NaN	NaN	NaN	NaN	NaN	NaN	NaN	NaN	NaN	NaN	NaN	NaN	NaN	NaN	NaN	NaN	NaN	NaN	NaN	NaN	NaN	NaN	NaN
comp38098_c0::comp38098_c0_seq1::g.46383::m.46383	26.0542	26.184	25.107	25.3178	25.0092	25.3696	25.1417	25.1602	NaN	NaN	NaN	NaN	NaN	24.7373	25.1476	25.165	NaN	NaN	25.4663	24.7636	NaN	25.0356	NaN	NaN	27.6643	NaN	NaN	24.9074	25.2485	24.6267
comp42047_c0::comp42047_c0_seq1::g.56207::m.56207	28.8939	28.4356	28.5427	29.1018	27.4765	28.275	27.542	27.3077	NaN	26.5431	28.6466	27.3098	27.1727	27.4352	28.6251	28.6447	NaN	28.1381	28.1841	27.8792	27.7763	29.1428	26.9899	27.6839	28.9145	27.2515	28.9439	28.6954	28.2413	27.6779
comp38192_c0::comp38192_c0_seq1::g.46602::m.46602	NaN	NaN	NaN	NaN	NaN	NaN	NaN	NaN	NaN	NaN	NaN	NaN	NaN	NaN	NaN	NaN	NaN	NaN	NaN	NaN	NaN	NaN	NaN	NaN	NaN	NaN	NaN	NaN	NaN	NaN
comp38195_c0::comp38195_c0_seq1::g.46609::m.46609	NaN	NaN	NaN	NaN	NaN	NaN	NaN	NaN	NaN	NaN	22.3744	NaN	NaN	23.9108	NaN	NaN	NaN	NaN	NaN	NaN	NaN	NaN	NaN	NaN	NaN	NaN	NaN	NaN	NaN	NaN
comp38204_c0::comp38204_c0_seq1::g.46631::m.46631	NaN	NaN	NaN	NaN	NaN	NaN	NaN	NaN	NaN	NaN	NaN	NaN	NaN	NaN	NaN	NaN	NaN	NaN	NaN	NaN	NaN	NaN	NaN	NaN	NaN	NaN	NaN	NaN	NaN	NaN
comp38216_c0::comp38216_c0_seq8::g.46664::m.46664	NaN	NaN	NaN	NaN	NaN	NaN	NaN	NaN	NaN	NaN	NaN	NaN	NaN	NaN	NaN	NaN	NaN	NaN	NaN	NaN	NaN	NaN	NaN	NaN	NaN	NaN	NaN	NaN	NaN	NaN
comp38253_c0::comp38253_c0_seq1::g.46751::m.46751	24.3837	26.019	NaN	24.8749	25.1041	NaN	NaN	NaN	NaN	NaN	NaN	NaN	NaN	NaN	NaN	NaN	NaN	NaN	NaN	NaN	NaN	NaN	NaN	NaN	NaN	NaN	NaN	NaN	NaN	NaN
comp38296_c0::comp38296_c0_seq3::g.46843::m.46843	26.23	26.5003	24.9454	25.3507	25.6831	25.6052	25.2935	NaN	NaN	NaN	NaN	NaN	NaN	NaN	25.8271	25.3878	NaN	NaN	NaN	NaN	NaN	NaN	NaN	25.6291	NaN	NaN	NaN	NaN	NaN	NaN
comp38354_c0::comp38354_c0_seq1::g.46974::m.46974	25.311	24.9051	23.3189	24.4067	23.836	23.6409	23.2344	NaN	NaN	NaN	NaN	NaN	23.5747	NaN	23.2654	23.4335	NaN	NaN	NaN	NaN	NaN	23.4737	NaN	NaN	25.4822	NaN	23.6156	NaN	NaN	NaN
comp38379_c0::comp38379_c0_seq1::g.47033::m.47033	NaN	24.978	NaN	NaN	24.3492	NaN	NaN	22.8124	NaN	NaN	NaN	NaN	23.5285	NaN	NaN	23.6612	NaN	NaN	23.7665	23.5656	NaN	23.7896	NaN	NaN	NaN	NaN	NaN	NaN	NaN	23.2763
comp38410_c0::comp38410_c0_seq1::g.47099::m.47099	27.0934	26.7292	26.2799	26.5942	26.6557	25.9197	27.5729	26.6079	NaN	26.8696	26.2104	NaN	27.1806	27.862	28.002	27.477	NaN	27.7262	27.1652	27.7334	26.0713	26.7069	26.5865	27.7257	28.0327	27.4563	27.5725	27.9916	24.8303	26.493
comp38502_c0::comp38502_c0_seq1::g.47306::m.47306	26.3872	25.7922	25.7994	25.6706	25.8068	25.5257	25.8788	25.3845	NaN	NaN	25.6407	NaN	26.3164	25.8918	25.9735	25.9161	NaN	NaN	25.9912	25.8775	NaN	25.4653	24.425	25.973	26.8662	25.479	25.8459	25.7707	25.548	25.129
comp38534_c0::comp38534_c0_seq1::g.47369::m.47369	25.2009	25.1246	NaN	23.561	24.199	23.631	NaN	NaN	NaN	NaN	NaN	NaN	NaN	NaN	NaN	NaN	NaN	NaN	23.884	23.5783	NaN	NaN	NaN	NaN	NaN	NaN	23.6204	NaN	NaN	23.5681
comp38545_c0::comp38545_c0_seq1::g.47393::m.47393	28.6041	28.9082	27.6524	27.8561	28.2824	27.9573	29.4613	28.2934	28.1489	28.7609	27.9185	26.727	29.0668	28.8481	29.124	29.013	29.9007	30.2676	29.0847	28.8831	27.8773	29.1388	27.4485	28.9173	30.0132	28.2721	28.8259	29.0478	28.2409	28.7554
comp38559_c0::comp38559_c0_seq5::g.47421::m.47421	26.4428	25.8323	NaN	25.3158	25.0583	25.0924	25.6107	24.9735	NaN	NaN	24.9364	NaN	25.5761	NaN	26.733	26.3057	NaN	NaN	26.2087	25.9264	24.6351	25.3908	25.1284	26.1312	27.2556	26.0743	26.4746	26.7975	26.0618	26.3688
comp38568_c0::comp38568_c0_seq1::g.47440::m.47440	NaN	NaN	NaN	NaN	NaN	NaN	NaN	NaN	NaN	NaN	NaN	NaN	NaN	NaN	NaN	NaN	NaN	NaN	NaN	NaN	NaN	NaN	NaN	NaN	NaN	NaN	NaN	NaN	NaN	NaN
comp38573_c0::comp38573_c0_seq1::g.47452::m.47452	29.7777	29.561	28.5939	28.9386	29.0774	28.0762	29.2926	28.2776	28.2714	NaN	28.0152	NaN	28.4381	28.7527	28.9555	28.5039	NaN	29.1915	NaN	28.7092	27.4791	28.0649	NaN	NaN	29.2248	28.484	28.2004	28.6234	27.5674	27.3109
comp38575_c0::comp38575_c0_seq1::g.47462::m.47462	24.7879	24.6411	24.7087	25.6798	25.2803	25.2355	24.8844	24.2316	25.1632	NaN	NaN	NaN	24.3894	25.0671	26.1645	25.5079	NaN	NaN	25.4391	25.6356	23.2988	25.7235	25.0155	25.6764	26.4869	24.8683	25.5886	25.1991	NaN	25.8881
comp38626_c0::comp38626_c0_seq1::g.47582::m.47582	26.9595	26.9639	25.7873	26.3914	26.8072	26.2459	26.3053	26.2239	NaN	NaN	25.4811	NaN	25.8985	25.8284	26.2185	26.7348	NaN	NaN	26.2481	25.9696	24.6119	25.9562	NaN	26.3749	27.2229	26.2122	26.1354	26.5212	25.941	25.7737
comp38640_c0::comp38640_c0_seq1::g.47622::m.47622	24.345	23.8756	NaN	23.7732	23.5525	23.9186	24.7339	24.0719	NaN	NaN	NaN	NaN	NaN	23.4784	24.5183	24.2148	NaN	NaN	23.7241	24.889	NaN	24.2663	NaN	NaN	NaN	NaN	NaN	24.609	NaN	24.4521
comp38641_c0::comp38641_c0_seq1::g.47623::m.47623	NaN	NaN	NaN	NaN	NaN	NaN	NaN	NaN	NaN	NaN	NaN	NaN	NaN	NaN	NaN	NaN	NaN	NaN	NaN	NaN	NaN	NaN	NaN	NaN	NaN	NaN	NaN	NaN	NaN	NaN
comp40869_c0::comp40869_c0_seq2::g.53106::m.53106	27.203	28.0095	25.9028	26.6181	25.7253	25.9977	NaN	26.7491	NaN	NaN	27.0135	NaN	27.78	NaN	27.1516	27.6349	NaN	28.2377	NaN	27.6931	NaN	NaN	NaN	26.4537	28.8948	27.8313	NaN	27.5537	27.1902	NaN
comp38667_c0::comp38667_c0_seq1::g.47684::m.47684	NaN	23.3805	22.1818	NaN	NaN	22.479	NaN	NaN	NaN	NaN	NaN	NaN	NaN	NaN	NaN	NaN	NaN	NaN	NaN	NaN	NaN	NaN	NaN	NaN	NaN	NaN	NaN	NaN	NaN	NaN
comp38676_c0::comp38676_c0_seq1::g.47701::m.47701	NaN	NaN	NaN	NaN	NaN	NaN	NaN	NaN	NaN	NaN	NaN	NaN	NaN	23.6023	24.1223	NaN	NaN	NaN	NaN	NaN	NaN	NaN	NaN	NaN	NaN	NaN	23.4611	NaN	NaN	NaN
comp38683_c0::comp38683_c0_seq1::g.47724::m.47724	24.9387	NaN	NaN	NaN	NaN	NaN	23.654	22.8732	NaN	NaN	NaN	NaN	24.7456	24.8884	24.3344	24.4232	NaN	NaN	NaN	NaN	NaN	24.1347	NaN	NaN	24.9915	23.9443	24.5522	24.3847	NaN	NaN
comp38690_c0::comp38690_c0_seq1::g.47738::m.47738	27.23	26.8188	27.0398	26.3684	27.039	27.0874	26.2509	25.9149	NaN	NaN	NaN	NaN	NaN	26.4475	26.9182	26.3731	NaN	NaN	NaN	25.9521	25.0774	25.6298	NaN	NaN	NaN	NaN	25.948	26.386	NaN	NaN
comp38695_c0::comp38695_c0_seq1::g.47749::m.47749	NaN	NaN	NaN	NaN	NaN	NaN	NaN	NaN	NaN	NaN	NaN	NaN	NaN	NaN	NaN	NaN	NaN	NaN	NaN	NaN	NaN	NaN	NaN	NaN	NaN	NaN	NaN	NaN	NaN	NaN
comp38703_c0::comp38703_c0_seq1::g.47764::m.47764	NaN	NaN	NaN	NaN	NaN	NaN	NaN	NaN	NaN	NaN	NaN	NaN	NaN	NaN	NaN	NaN	NaN	NaN	NaN	NaN	NaN	NaN	NaN	NaN	NaN	NaN	NaN	NaN	NaN	NaN
comp38707_c0::comp38707_c0_seq1::g.47772::m.47772	24.5151	NaN	NaN	NaN	NaN	NaN	NaN	NaN	NaN	NaN	NaN	NaN	NaN	NaN	NaN	NaN	NaN	NaN	NaN	NaN	NaN	NaN	NaN	22.8787	NaN	NaN	NaN	NaN	NaN	NaN
comp38721_c0::comp38721_c0_seq1::g.47809::m.47809	NaN	NaN	NaN	NaN	NaN	NaN	27.3702	NaN	NaN	NaN	NaN	NaN	NaN	NaN	NaN	NaN	NaN	NaN	NaN	NaN	NaN	NaN	NaN	27.589	NaN	NaN	27.529	28.0938	NaN	NaN
comp38752_c0::comp38752_c0_seq1::g.47878::m.47878	24.9889	25.3824	23.7529	23.9272	24.2154	NaN	23.3473	22.992	NaN	NaN	NaN	NaN	23.8356	24.297	23.6201	23.5806	NaN	NaN	NaN	NaN	NaN	NaN	NaN	NaN	NaN	NaN	NaN	24.2408	NaN	NaN
comp38785_c0::comp38785_c0_seq1::g.47950::m.47950	25.826	25.7029	24.8124	25.4562	25.1609	25.7763	NaN	NaN	NaN	NaN	NaN	NaN	NaN	NaN	NaN	NaN	NaN	NaN	NaN	NaN	NaN	NaN	NaN	NaN	NaN	NaN	NaN	NaN	NaN	NaN
comp38788_c0::comp38788_c0_seq1::g.47960::m.47960	NaN	NaN	NaN	NaN	NaN	NaN	23.4312	NaN	NaN	NaN	NaN	NaN	NaN	NaN	23.4859	NaN	NaN	NaN	NaN	NaN	NaN	NaN	NaN	23.5317	NaN	NaN	24.1238	24.0627	NaN	NaN
comp38815_c0::comp38815_c0_seq1::g.48030::m.48030	NaN	NaN	NaN	NaN	26.0371	NaN	NaN	24.6801	NaN	NaN	NaN	NaN	25.6427	NaN	26.1835	25.3992	NaN	NaN	NaN	25.5157	NaN	25.0758	NaN	25.3406	26.7046	NaN	25.3518	NaN	NaN	25.2117
comp38819_c0::comp38819_c0_seq2::g.48039::m.48039	NaN	NaN	NaN	NaN	NaN	NaN	NaN	NaN	NaN	NaN	NaN	NaN	NaN	NaN	NaN	NaN	NaN	NaN	NaN	NaN	NaN	NaN	NaN	NaN	NaN	NaN	NaN	NaN	NaN	NaN
comp38824_c0::comp38824_c0_seq1::g.48049::m.48049	NaN	NaN	NaN	NaN	NaN	NaN	NaN	NaN	NaN	NaN	NaN	NaN	NaN	NaN	NaN	NaN	NaN	NaN	NaN	NaN	NaN	NaN	NaN	NaN	NaN	NaN	NaN	NaN	NaN	NaN
comp38825_c0::comp38825_c0_seq2::g.48052::m.48052	NaN	NaN	NaN	NaN	NaN	NaN	24.1499	NaN	NaN	NaN	NaN	NaN	23.9086	23.6693	24.5114	23.8399	NaN	NaN	NaN	NaN	NaN	NaN	NaN	NaN	NaN	NaN	NaN	NaN	NaN	NaN
comp38835_c0::comp38835_c0_seq1::g.48072::m.48072	29.4531	28.0711	28.2666	28.7058	27.9526	28.7105	NaN	NaN	NaN	NaN	NaN	NaN	23.7007	NaN	24.7716	24.6598	NaN	NaN	24.2851	NaN	NaN	NaN	NaN	25.1544	25.3175	NaN	NaN	26.2445	24.7235	26.2182
comp38862_c0::comp38862_c0_seq1::g.48128::m.48128	NaN	NaN	NaN	23.5541	NaN	NaN	23.8528	NaN	NaN	NaN	23.3229	NaN	24.9951	25.0667	24.0686	23.7466	NaN	NaN	24.4061	24.856	NaN	23.8683	22.812	24.0139	NaN	NaN	24.5912	25.1073	NaN	24.43
comp38872_c0::comp38872_c0_seq1::g.48150::m.48150	NaN	NaN	NaN	NaN	NaN	NaN	NaN	NaN	NaN	NaN	NaN	NaN	NaN	NaN	NaN	NaN	NaN	NaN	NaN	NaN	NaN	NaN	NaN	NaN	NaN	NaN	NaN	NaN	NaN	NaN
comp38877_c0::comp38877_c0_seq1::g.48160::m.48160	NaN	NaN	NaN	NaN	NaN	NaN	NaN	NaN	NaN	NaN	NaN	NaN	NaN	NaN	NaN	NaN	NaN	NaN	NaN	NaN	NaN	NaN	NaN	NaN	NaN	NaN	NaN	NaN	NaN	NaN
comp38916_c0::comp38916_c0_seq1::g.48244::m.48244	NaN	NaN	NaN	NaN	NaN	NaN	NaN	NaN	NaN	NaN	NaN	NaN	NaN	NaN	NaN	NaN	NaN	NaN	NaN	NaN	NaN	NaN	NaN	NaN	NaN	NaN	NaN	NaN	NaN	NaN
comp38926_c0::comp38926_c0_seq1::g.48266::m.48266	NaN	NaN	NaN	NaN	NaN	NaN	NaN	NaN	NaN	NaN	NaN	NaN	NaN	NaN	NaN	NaN	NaN	NaN	NaN	NaN	NaN	NaN	NaN	NaN	NaN	NaN	NaN	NaN	NaN	NaN
comp38950_c0::comp38950_c0_seq2::g.48321::m.48321	28.921	28.9582	27.9487	27.8995	27.5319	NaN	NaN	27.1683	NaN	NaN	NaN	NaN	27.1523	26.5336	27.9344	27.9854	NaN	NaN	27.8937	NaN	26.3834	27.6904	25.97	27.4561	29.2155	28.3607	27.6114	27.6551	27.7396	27.4955
comp38954_c0::comp38954_c0_seq1::g.48329::m.48329	25.8153	25.7913	24.3892	25.3261	25.6778	25.5652	25.9057	25.3119	NaN	25.7944	NaN	NaN	25.7406	26.2805	25.7658	25.7256	26.0612	26.5639	26.3744	25.9297	NaN	24.8585	24.7662	25.7661	26.886	25.9304	26.3771	26.5074	25.442	25.4021
comp38955_c0::comp38955_c0_seq1::g.48330::m.48330	24.7682	NaN	NaN	NaN	NaN	NaN	24.9447	NaN	NaN	NaN	NaN	NaN	25.2342	NaN	25.2397	NaN	NaN	NaN	NaN	25.5526	NaN	24.1781	24.1449	25.2579	26.6255	NaN	NaN	26.0994	NaN	NaN
comp38971_c0::comp38971_c0_seq1::g.48373::m.48373	NaN	NaN	NaN	NaN	NaN	NaN	NaN	NaN	NaN	NaN	NaN	NaN	NaN	NaN	NaN	NaN	NaN	NaN	NaN	NaN	NaN	NaN	NaN	NaN	NaN	NaN	NaN	NaN	NaN	NaN
comp38972_c0::comp38972_c0_seq2::g.48376::m.48376	NaN	NaN	NaN	NaN	NaN	NaN	NaN	NaN	NaN	NaN	NaN	NaN	NaN	NaN	NaN	NaN	NaN	NaN	NaN	NaN	NaN	NaN	NaN	NaN	NaN	NaN	NaN	NaN	NaN	NaN
comp39032_c0::comp39032_c0_seq2::g.48512::m.48512	NaN	NaN	NaN	NaN	NaN	NaN	NaN	NaN	NaN	NaN	NaN	NaN	NaN	NaN	NaN	NaN	NaN	NaN	NaN	NaN	NaN	NaN	NaN	NaN	NaN	NaN	NaN	NaN	NaN	NaN
comp39036_c0::comp39036_c0_seq1::g.48520::m.48520	NaN	NaN	NaN	NaN	NaN	NaN	NaN	NaN	NaN	NaN	NaN	NaN	NaN	NaN	NaN	NaN	NaN	NaN	NaN	NaN	NaN	NaN	NaN	NaN	NaN	NaN	NaN	NaN	NaN	NaN
comp39037_c0::comp39037_c0_seq1::g.48523::m.48523	27.2633	27.5302	26.0284	26.3674	25.9469	26.6907	NaN	NaN	NaN	NaN	NaN	NaN	NaN	NaN	25.6325	25.6491	NaN	NaN	NaN	NaN	NaN	25.6307	NaN	25.4007	27.157	NaN	NaN	25.8703	25.922	25.83
comp39062_c0::comp39062_c0_seq4::g.48579::m.48579	26.9935	26.6465	26.4743	26.4006	27.2659	26.9539	27.4938	26.3033	NaN	NaN	NaN	NaN	26.7743	26.8098	27.2188	27.105	NaN	NaN	NaN	NaN	25.8828	26.2482	26.5389	27.1629	NaN	NaN	26.9191	27.5385	NaN	26.2453
comp39079_c0::comp39079_c0_seq1::g.48623::m.48623	25.782	25.566	25.1942	25.1905	26.3502	25.3425	NaN	NaN	NaN	NaN	NaN	NaN	NaN	NaN	NaN	NaN	NaN	NaN	NaN	NaN	NaN	NaN	NaN	NaN	NaN	NaN	NaN	NaN	NaN	NaN
comp39090_c0::comp39090_c0_seq1::g.48652::m.48652	24.5759	NaN	23.6667	24.5093	23.4885	NaN	24.8126	23.9376	NaN	NaN	NaN	NaN	24.6155	24.2321	24.5743	23.7894	NaN	NaN	24.5637	24.3784	24.0367	23.8726	24.0202	24.7741	25.0459	24.2265	24.8408	25.1112	NaN	24.4338
comp39116_c0::comp39116_c0_seq1::g.48706::m.48706	27.1308	26.6579	25.8602	26.4839	26.7027	26.405	24.9644	24.5846	NaN	NaN	24.6587	NaN	24.9865	24.8078	25.6277	25.7269	NaN	NaN	25.6097	25.7509	23.9616	25.2962	23.781	25.6934	27.2372	25.4079	25.9701	26.3067	25.5578	25.4064
comp39155_c0::comp39155_c0_seq1::g.48798::m.48798	23.8389	NaN	NaN	23.2502	NaN	NaN	NaN	22.2064	NaN	NaN	22.9173	NaN	23.8236	24.2728	23.3005	22.883	NaN	NaN	23.5743	23.5743	22.4777	23.1521	NaN	NaN	24.3911	NaN	23.6233	23.9365	NaN	NaN
comp39184_c0::comp39184_c0_seq1::g.48875::m.48875	26.7475	27.3805	25.0092	26.5643	26.6502	25.8978	26.0494	25.4421	NaN	NaN	25.6826	NaN	26.1126	25.6377	25.6435	25.6742	NaN	26.4781	26.3103	25.4519	24.2554	24.7798	NaN	25.4654	26.5389	25.7105	25.6366	25.8399	NaN	25.0773
comp39216_c0::comp39216_c0_seq1::g.48943::m.48943	25.5059	24.7706	NaN	24.8419	25.355	25.0859	NaN	NaN	NaN	NaN	25.4334	NaN	25.7235	25.8635	24.9203	NaN	NaN	NaN	NaN	24.6203	NaN	25.217	NaN	24.7727	25.3498	NaN	25.0722	25.4616	NaN	24.847
comp39223_c0::comp39223_c0_seq1::g.48957::m.48957	NaN	NaN	NaN	NaN	NaN	NaN	NaN	NaN	NaN	NaN	NaN	NaN	NaN	NaN	NaN	NaN	NaN	NaN	NaN	NaN	NaN	NaN	NaN	NaN	NaN	NaN	NaN	NaN	NaN	NaN
comp39228_c0::comp39228_c0_seq1::g.48969::m.48969	NaN	NaN	NaN	NaN	NaN	NaN	NaN	NaN	NaN	NaN	NaN	NaN	NaN	NaN	NaN	NaN	NaN	NaN	NaN	NaN	NaN	NaN	NaN	NaN	NaN	NaN	NaN	NaN	NaN	NaN
comp39229_c0::comp39229_c0_seq1::g.48971::m.48971	NaN	NaN	NaN	NaN	NaN	NaN	26.1836	25.6034	NaN	NaN	NaN	NaN	NaN	NaN	26.3007	26.4652	NaN	NaN	NaN	26.0095	NaN	25.9187	NaN	26.3494	27.4131	26.0793	26.4037	NaN	NaN	25.8857
comp39296_c0::comp39296_c0_seq1::g.49153::m.49153	29.1464	28.9309	28.7049	29.037	28.8912	29.0222	29.6061	29.1602	28.583	27.5251	27.887	24.0474	28.8181	29.2284	30.4157	29.863	29.0901	29.0758	28.6768	29.5509	28.0379	28.7792	28.7862	29.6611	29.5918	28.8836	29.0409	29.5285	27.3806	28.1845
comp39298_c0::comp39298_c0_seq1::g.49156::m.49156	25.2454	NaN	24.4881	25.1947	24.4863	25.1592	NaN	NaN	NaN	NaN	NaN	NaN	NaN	NaN	NaN	NaN	NaN	NaN	NaN	NaN	NaN	NaN	NaN	NaN	NaN	NaN	NaN	NaN	NaN	NaN
comp39316_c0::comp39316_c0_seq1::g.49197::m.49197	30.0578	30.7892	29.3215	29.6203	29.4034	29.7519	29.0989	28.3616	NaN	NaN	28.454	NaN	28.5126	27.9512	28.7634	29.4851	30.1998	NaN	28.4354	28.4804	27.9409	28.8639	NaN	28.6488	30.6969	28.7099	29.1031	29.1128	29.1534	28.0734
comp39329_c0::comp39329_c0_seq1::g.49220::m.49220	27.6536	27.2932	NaN	27.3601	27.2676	27.0798	27.5965	26.8479	NaN	26.9644	26.2928	NaN	25.273	27.8019	27.8826	27.5183	NaN	26.949	26.6724	27.8179	NaN	26.6082	26.9146	27.4352	27.4959	27.2433	28.1508	27.9021	NaN	27.1793
comp39353_c0::comp39353_c0_seq1::g.49277::m.49277	NaN	NaN	NaN	NaN	NaN	NaN	NaN	NaN	NaN	NaN	NaN	NaN	NaN	NaN	NaN	NaN	NaN	NaN	NaN	NaN	NaN	NaN	NaN	NaN	NaN	NaN	NaN	NaN	NaN	NaN
comp39371_c0::comp39371_c0_seq1::g.49320::m.49320	NaN	NaN	NaN	NaN	NaN	NaN	NaN	NaN	NaN	NaN	NaN	NaN	NaN	NaN	22.4778	NaN	NaN	NaN	NaN	NaN	NaN	NaN	NaN	21.9823	NaN	NaN	NaN	NaN	NaN	NaN
comp39413_c0::comp39413_c0_seq1::g.49419::m.49419	26.4334	25.7497	25.5031	25.8953	25.596	26.0271	24.4252	23.325	NaN	NaN	24.2745	NaN	24.6806	24.8284	25.2941	25.4998	24.8215	25.6201	25.3313	25.3781	24.2146	24.8459	23.7097	25.272	26.2443	24.8802	26.1554	26.2211	25.1428	25.8735
comp8783_c0::comp8783_c0_seq1::g.4771::m.4771	24.1391	24.3567	NaN	NaN	24.4283	NaN	NaN	NaN	NaN	NaN	NaN	NaN	NaN	NaN	NaN	NaN	NaN	NaN	NaN	NaN	NaN	NaN	NaN	NaN	NaN	NaN	NaN	NaN	NaN	NaN
comp39424_c0::comp39424_c0_seq1::g.49450::m.49450	25.9122	25.926	NaN	25.0979	25.251	25.4284	24.9571	NaN	NaN	NaN	NaN	NaN	24.9708	25.0237	25.4709	25.4036	NaN	NaN	NaN	25.1121	NaN	25.4373	NaN	24.3611	NaN	24.5359	25.212	25.3304	NaN	25.1053
comp39449_c0::comp39449_c0_seq1::g.49516::m.49516	23.8706	NaN	NaN	NaN	23.3728	NaN	NaN	NaN	NaN	NaN	NaN	NaN	NaN	NaN	NaN	23.2461	NaN	NaN	NaN	NaN	NaN	NaN	NaN	NaN	NaN	NaN	NaN	23.8112	NaN	NaN
comp39504_c0::comp39504_c0_seq1::g.49626::m.49626	NaN	NaN	NaN	NaN	NaN	NaN	NaN	NaN	NaN	NaN	NaN	NaN	NaN	NaN	NaN	NaN	NaN	NaN	NaN	NaN	NaN	NaN	NaN	NaN	NaN	NaN	NaN	NaN	NaN	NaN
comp39541_c0::comp39541_c0_seq2::g.49729::m.49729	25.0329	24.5886	23.6609	23.8202	24.0739	24.2378	NaN	NaN	NaN	NaN	NaN	NaN	NaN	NaN	23.5966	23.4087	NaN	NaN	NaN	NaN	NaN	NaN	NaN	NaN	NaN	NaN	23.6654	NaN	NaN	NaN
comp39563_c0::comp39563_c0_seq1::g.49773::m.49773	27.7442	27.8151	27.0227	27.0389	27.316	27.1391	26.6258	26.0014	NaN	NaN	25.8568	NaN	26.4546	27.0549	27.1041	26.7696	27.0357	27.1824	26.4604	26.8053	25.7193	26.0592	25.3242	27.0208	27.5795	26.7514	26.4107	27.3791	25.2945	25.903
comp39584_c0::comp39584_c0_seq2::g.49829::m.49829	26.1477	26.7312	24.0682	24.6603	25.4937	24.4514	NaN	NaN	NaN	NaN	NaN	NaN	24.9996	24.2064	25.2879	25.0045	NaN	26.7082	24.7905	25.0059	NaN	24.4273	NaN	25.4454	26.8361	NaN	24.8539	25.7504	25.1561	NaN
comp39604_c0::comp39604_c0_seq1::g.49874::m.49874	NaN	NaN	NaN	NaN	NaN	NaN	NaN	NaN	NaN	NaN	NaN	NaN	NaN	NaN	NaN	NaN	NaN	NaN	NaN	NaN	NaN	NaN	NaN	NaN	NaN	NaN	NaN	NaN	NaN	NaN
comp39606_c0::comp39606_c0_seq1::g.49876::m.49876	25.9013	25.5768	24.5598	25.1353	25.0805	24.8616	25.1376	NaN	NaN	NaN	NaN	NaN	NaN	NaN	24.4736	NaN	NaN	NaN	NaN	NaN	NaN	NaN	NaN	24.6396	NaN	NaN	NaN	25.3885	NaN	NaN
comp39613_c0::comp39613_c0_seq1::g.49898::m.49898	NaN	NaN	NaN	NaN	NaN	NaN	NaN	NaN	NaN	NaN	NaN	NaN	NaN	NaN	NaN	NaN	NaN	NaN	NaN	NaN	NaN	NaN	NaN	NaN	NaN	NaN	NaN	NaN	NaN	NaN
comp39619_c0::comp39619_c0_seq1::g.49915::m.49915	NaN	NaN	NaN	NaN	NaN	NaN	NaN	NaN	NaN	NaN	NaN	NaN	NaN	NaN	NaN	NaN	NaN	NaN	NaN	NaN	NaN	NaN	NaN	NaN	NaN	NaN	NaN	NaN	NaN	NaN
comp39656_c0::comp39656_c0_seq1::g.50010::m.50010	NaN	NaN	NaN	NaN	NaN	NaN	NaN	NaN	NaN	NaN	NaN	NaN	NaN	NaN	NaN	NaN	NaN	NaN	NaN	NaN	NaN	NaN	NaN	NaN	NaN	NaN	NaN	NaN	NaN	NaN
comp39679_c0::comp39679_c0_seq1::g.50064::m.50064	NaN	NaN	NaN	NaN	NaN	NaN	25.4441	24.6497	NaN	NaN	NaN	NaN	25.9925	25.5598	25.2182	25.5053	NaN	NaN	25.7422	25.5179	NaN	NaN	24.4347	25.7548	26.2758	25.3227	25.9442	26.3719	24.8105	25.4732
comp39684_c0::comp39684_c0_seq1::g.50081::m.50081	NaN	NaN	NaN	NaN	NaN	NaN	NaN	NaN	NaN	NaN	NaN	NaN	NaN	NaN	NaN	NaN	NaN	NaN	NaN	NaN	NaN	NaN	NaN	NaN	NaN	NaN	NaN	NaN	NaN	NaN
comp39693_c0::comp39693_c0_seq1::g.50100::m.50100	23.6841	23.4021	NaN	NaN	NaN	NaN	NaN	NaN	NaN	NaN	NaN	NaN	NaN	NaN	NaN	NaN	NaN	NaN	NaN	NaN	NaN	NaN	NaN	NaN	NaN	NaN	NaN	NaN	NaN	NaN
comp39701_c0::comp39701_c0_seq1::g.50117::m.50117	NaN	NaN	23.9981	23.7285	24.3348	NaN	NaN	NaN	NaN	NaN	NaN	NaN	NaN	NaN	23.4626	NaN	NaN	NaN	NaN	NaN	NaN	NaN	NaN	NaN	NaN	NaN	NaN	NaN	NaN	NaN
comp39765_c0::comp39765_c0_seq2::g.50281::m.50281	24.491	25.8295	23.9255	24.0239	NaN	NaN	NaN	NaN	NaN	NaN	NaN	NaN	24.4015	24.6987	24.6343	24.3173	NaN	NaN	24.6726	24.1637	NaN	24.005	NaN	NaN	26.2568	24.5234	NaN	24.704	24.5968	24.0957
comp39770_c0::comp39770_c0_seq3::g.50296::m.50296	25.0486	25.3748	25.0866	25.2939	25.4843	25.2293	NaN	24.9573	NaN	NaN	NaN	NaN	25.7778	26.7722	25.1928	NaN	NaN	NaN	24.6776	NaN	24.1231	25.309	NaN	24.9194	NaN	24.695	NaN	26.8642	NaN	25.9348
comp39778_c0::comp39778_c0_seq1::g.50313::m.50313	NaN	NaN	NaN	NaN	NaN	NaN	24.2581	NaN	NaN	NaN	NaN	NaN	NaN	NaN	NaN	NaN	NaN	NaN	NaN	NaN	NaN	NaN	NaN	NaN	NaN	NaN	NaN	25.0095	NaN	NaN
comp39788_c0::comp39788_c0_seq1::g.50333::m.50333	NaN	NaN	NaN	NaN	NaN	NaN	NaN	NaN	NaN	NaN	NaN	NaN	NaN	NaN	NaN	NaN	NaN	NaN	NaN	NaN	NaN	NaN	NaN	NaN	NaN	NaN	NaN	NaN	NaN	NaN
comp39791_c0::comp39791_c0_seq2::g.50340::m.50340	NaN	NaN	NaN	NaN	NaN	NaN	NaN	NaN	NaN	NaN	NaN	NaN	NaN	NaN	NaN	NaN	NaN	NaN	NaN	NaN	NaN	NaN	NaN	NaN	NaN	NaN	NaN	NaN	NaN	NaN
comp39814_c0::comp39814_c0_seq1::g.50387::m.50387	NaN	NaN	NaN	NaN	23.2577	23.1311	NaN	NaN	NaN	NaN	NaN	NaN	NaN	NaN	NaN	NaN	NaN	NaN	NaN	NaN	NaN	NaN	NaN	NaN	NaN	NaN	NaN	NaN	NaN	NaN
comp39831_c0::comp39831_c0_seq1::g.50445::m.50445	26.7596	27.0472	25.9905	26.1422	26.6737	26.9682	26.5027	25.9859	NaN	NaN	25.7794	NaN	26.0092	25.6078	26.0451	26.5589	NaN	26.6273	26.2413	25.9869	24.5552	25.2374	NaN	26.3577	27.9223	26.6027	26.3029	26.8787	26.2775	25.8817
comp41684_c0::comp41684_c0_seq1::g.55209::m.55209	25.4019	25.5009	NaN	25.0748	NaN	24.809	26.6118	25.7875	26.1754	26.4845	25.5238	NaN	26.3953	26.4856	26.1262	26.076	26.5016	26.41	26.1068	26.2806	24.5148	25.5284	23.6101	25.9115	27.1004	26.4201	25.7965	26.7158	24.9094	25.5364
comp39893_c0::comp39893_c0_seq3::g.50588::m.50588	NaN	NaN	NaN	NaN	NaN	25.2333	25.6498	24.7231	NaN	NaN	24.6314	NaN	25.9978	25.7076	25.5281	25.291	NaN	25.4808	25.0917	25.2007	24.8223	25.1035	NaN	24.9177	25.8967	NaN	25.3917	25.2365	24.7702	25.0818
comp39897_c0::comp39897_c0_seq1::g.50595::m.50595	27.3859	27.2827	26.974	27.0196	26.8237	27.0443	29.2688	28.9676	25.7046	29.0102	28.7438	24.762	29.2188	29.0856	28.9904	28.634	28.9926	29.869	28.9856	28.9191	27.6075	28.233	27.4703	28.6779	29.6572	28.3177	28.2483	28.803	27.9872	28.0311
comp39919_c0::comp39919_c0_seq1::g.50655::m.50655	NaN	NaN	NaN	NaN	NaN	NaN	NaN	NaN	NaN	NaN	NaN	NaN	NaN	NaN	NaN	NaN	NaN	NaN	NaN	NaN	NaN	NaN	NaN	NaN	NaN	NaN	NaN	NaN	NaN	NaN
comp39925_c0::comp39925_c0_seq1::g.50667::m.50667	32.3914	33.067	31.1723	31.7506	31.9297	32.0738	NaN	NaN	NaN	NaN	NaN	NaN	NaN	NaN	NaN	NaN	NaN	NaN	NaN	NaN	NaN	NaN	NaN	NaN	NaN	NaN	NaN	NaN	NaN	NaN
comp39943_c0::comp39943_c0_seq2::g.50712::m.50712	27.1429	27.881	27.3001	27.6492	27.6355	27.7731	26.5042	26.1922	NaN	NaN	27.0023	NaN	27.3684	27.2591	27.4361	27.6745	NaN	27.7301	27.389	27.1157	26.3172	27.0344	NaN	27.1414	27.8417	27.3806	27.541	27.5933	27.4189	27.502
comp40062_c0::comp40062_c0_seq1::g.51017::m.51017	25.5168	26.1278	24.6142	24.9767	24.9513	25.0668	25.0531	24.8213	NaN	NaN	24.856	NaN	24.8378	24.7174	24.8954	24.9998	NaN	25.7004	25.1618	25.0605	24.0078	25.0635	NaN	25.346	26.8768	25.2872	25.5275	25.6535	25.3596	24.8419
comp40072_c0::comp40072_c0_seq1::g.51047::m.51047	NaN	23.9558	NaN	NaN	23.4422	NaN	NaN	NaN	NaN	NaN	NaN	NaN	NaN	NaN	NaN	NaN	NaN	NaN	NaN	NaN	NaN	NaN	NaN	NaN	NaN	NaN	NaN	NaN	NaN	NaN
comp40158_c0::comp40158_c0_seq1::g.51270::m.51270	24.367	23.9359	23.3889	23.3499	23.8138	23.6489	NaN	NaN	NaN	NaN	NaN	NaN	NaN	NaN	NaN	NaN	NaN	NaN	NaN	NaN	NaN	NaN	NaN	NaN	NaN	NaN	NaN	NaN	NaN	NaN
comp40161_c0::comp40161_c0_seq1::g.51278::m.51278	26.0726	25.951	25.4934	25.4819	25.1778	NaN	NaN	NaN	NaN	NaN	NaN	NaN	NaN	NaN	NaN	NaN	NaN	NaN	NaN	NaN	NaN	NaN	NaN	24.5822	NaN	NaN	NaN	NaN	NaN	NaN
comp40178_c0::comp40178_c0_seq2::g.51325::m.51325	25.9746	NaN	NaN	25.063	NaN	NaN	NaN	NaN	NaN	NaN	NaN	NaN	NaN	NaN	NaN	NaN	NaN	NaN	NaN	NaN	NaN	NaN	NaN	NaN	NaN	NaN	NaN	NaN	NaN	NaN
comp40215_c0::comp40215_c0_seq1::g.51421::m.51421	NaN	NaN	NaN	NaN	NaN	NaN	NaN	NaN	NaN	NaN	24.093	NaN	24.8516	24.9027	NaN	NaN	NaN	NaN	NaN	24.946	NaN	24.194	NaN	24.2155	NaN	24.3099	NaN	24.6391	NaN	NaN
comp40217_c0::comp40217_c0_seq1::g.51425::m.51425	NaN	NaN	NaN	NaN	NaN	NaN	NaN	NaN	NaN	NaN	NaN	NaN	NaN	24.3996	NaN	NaN	NaN	26.1381	NaN	24.393	NaN	NaN	NaN	NaN	NaN	NaN	NaN	24.1633	NaN	NaN
comp40238_c0::comp40238_c0_seq1::g.51471::m.51471	NaN	NaN	NaN	NaN	NaN	NaN	NaN	NaN	NaN	NaN	NaN	NaN	NaN	NaN	NaN	NaN	NaN	NaN	NaN	NaN	NaN	NaN	NaN	NaN	NaN	NaN	NaN	NaN	NaN	NaN
comp40257_c0::comp40257_c0_seq1::g.51515::m.51515	NaN	NaN	NaN	NaN	NaN	NaN	NaN	NaN	NaN	NaN	NaN	NaN	NaN	NaN	NaN	NaN	NaN	NaN	NaN	NaN	NaN	NaN	NaN	NaN	NaN	NaN	NaN	NaN	NaN	NaN
comp40263_c0::comp40263_c0_seq2::g.51536::m.51536	25.5753	25.8798	24.4623	25.3218	NaN	24.9158	24.4811	24.5101	NaN	NaN	NaN	NaN	NaN	24.7897	NaN	NaN	NaN	NaN	25.2435	NaN	NaN	NaN	NaN	NaN	NaN	NaN	24.0925	NaN	NaN	NaN
comp40264_c0::comp40264_c0_seq1::g.51539::m.51539	NaN	NaN	NaN	NaN	NaN	NaN	NaN	NaN	NaN	NaN	NaN	NaN	NaN	NaN	NaN	NaN	NaN	NaN	NaN	NaN	NaN	NaN	NaN	NaN	NaN	NaN	NaN	NaN	NaN	NaN
comp40271_c0::comp40271_c0_seq1::g.51552::m.51552	NaN	NaN	NaN	NaN	NaN	NaN	NaN	NaN	NaN	NaN	NaN	NaN	NaN	NaN	NaN	NaN	NaN	NaN	NaN	NaN	NaN	NaN	NaN	NaN	NaN	NaN	NaN	NaN	NaN	NaN
comp40286_c0::comp40286_c0_seq1::g.51586::m.51586	NaN	NaN	NaN	NaN	NaN	NaN	NaN	NaN	NaN	NaN	NaN	NaN	NaN	NaN	NaN	NaN	NaN	NaN	NaN	NaN	NaN	NaN	NaN	NaN	NaN	NaN	NaN	NaN	NaN	NaN
comp40291_c0::comp40291_c0_seq2::g.51598::m.51598	25.4802	24.6919	24.22	NaN	24.3418	24.4572	NaN	NaN	NaN	NaN	NaN	NaN	23.6698	23.7087	NaN	NaN	NaN	NaN	NaN	NaN	NaN	23.6186	NaN	NaN	NaN	NaN	25.209	24.4578	NaN	24.7863
comp40309_c0::comp40309_c0_seq1::g.51638::m.51638	25.9612	26.8841	25.049	26.0348	26.3056	25.741	25.3651	24.5121	NaN	NaN	24.3523	NaN	24.0737	25.6046	25.9801	25.5391	NaN	NaN	25.6419	25.9911	24.057	24.8279	24.3848	25.1952	25.2695	24.6335	25.0526	25.3077	24.5484	25.5244
comp40333_c0::comp40333_c0_seq1::g.51693::m.51693	NaN	NaN	NaN	NaN	NaN	NaN	NaN	NaN	NaN	NaN	NaN	NaN	NaN	NaN	NaN	NaN	NaN	NaN	NaN	NaN	NaN	NaN	NaN	NaN	NaN	NaN	NaN	NaN	NaN	NaN
comp40350_c0::comp40350_c0_seq1::g.51739::m.51739	24.9915	25.1309	23.8186	24.2006	24.2266	24.4393	24.9895	NaN	NaN	NaN	NaN	NaN	24.1987	24.8058	24.7843	23.9219	NaN	NaN	24.3641	24.4629	NaN	23.753	NaN	NaN	NaN	NaN	NaN	NaN	NaN	NaN
comp40365_c0::comp40365_c0_seq1::g.51776::m.51776	26.3549	26.2831	25.2207	26.3893	26.4534	25.9312	24.4991	NaN	NaN	NaN	24.3676	NaN	NaN	25.3293	NaN	NaN	NaN	NaN	25.2802	25.0539	NaN	NaN	NaN	NaN	NaN	25.2376	25.4179	26.2104	NaN	25.0802
comp40391_c0::comp40391_c0_seq1::g.51847::m.51847	25.582	NaN	NaN	NaN	24.2768	NaN	NaN	NaN	NaN	NaN	NaN	NaN	NaN	NaN	NaN	NaN	NaN	NaN	NaN	NaN	NaN	NaN	NaN	NaN	NaN	NaN	NaN	NaN	NaN	NaN
comp40401_c0::comp40401_c0_seq1::g.51877::m.51877	NaN	NaN	NaN	NaN	NaN	NaN	NaN	NaN	NaN	NaN	NaN	NaN	NaN	NaN	NaN	NaN	NaN	NaN	NaN	NaN	NaN	NaN	NaN	NaN	NaN	NaN	NaN	NaN	NaN	NaN
comp40411_c0::comp40411_c0_seq1::g.51905::m.51905	30.5346	30.3699	29.7674	29.826	29.2628	29.5677	29.6776	29.0082	28.8155	28.3755	29.2848	27.8249	28.8908	28.8127	30.0757	30.435	29.0962	29.4733	29.9317	29.702	28.1683	29.7876	28.1776	29.4133	30.6209	29.5482	29.8477	30.0262	29.5013	29.1779
comp40425_c0::comp40425_c0_seq2::g.51940::m.51940	26.1088	NaN	NaN	NaN	NaN	NaN	25.1883	25.1796	NaN	NaN	NaN	NaN	25.3186	25.4911	NaN	25.2631	NaN	26.2935	25.8764	25.7905	NaN	24.9605	NaN	NaN	NaN	NaN	NaN	25.9365	NaN	NaN
comp40449_c0::comp40449_c0_seq1::g.52002::m.52002	NaN	NaN	NaN	NaN	NaN	NaN	NaN	NaN	NaN	NaN	NaN	NaN	NaN	NaN	NaN	NaN	NaN	NaN	NaN	NaN	NaN	NaN	NaN	NaN	NaN	NaN	NaN	NaN	NaN	NaN
comp40479_c0::comp40479_c0_seq1::g.52074::m.52074	26.8513	27.06	26.5273	27.0549	26.797	26.415	26.8077	25.5832	NaN	NaN	25.9343	NaN	26.9001	NaN	26.6442	26.3958	NaN	NaN	26.6443	26.5117	NaN	25.7673	NaN	26.2782	27.7468	NaN	26.8082	NaN	26.3733	25.8128
comp40503_c0::comp40503_c0_seq1::g.52137::m.52137	NaN	NaN	NaN	NaN	NaN	NaN	NaN	NaN	NaN	NaN	NaN	NaN	NaN	NaN	NaN	NaN	NaN	NaN	NaN	NaN	NaN	NaN	NaN	NaN	NaN	NaN	NaN	NaN	NaN	NaN
comp40518_c0::comp40518_c0_seq1::g.52173::m.52173	NaN	NaN	NaN	NaN	NaN	NaN	NaN	NaN	NaN	NaN	NaN	NaN	NaN	NaN	NaN	NaN	NaN	NaN	NaN	NaN	NaN	NaN	NaN	NaN	NaN	NaN	NaN	NaN	NaN	NaN
comp40521_c0::comp40521_c0_seq1::g.52183::m.52183	NaN	NaN	NaN	NaN	NaN	NaN	NaN	NaN	NaN	NaN	NaN	NaN	NaN	NaN	NaN	NaN	NaN	NaN	NaN	NaN	NaN	NaN	NaN	NaN	NaN	NaN	NaN	NaN	NaN	NaN
comp40548_c0::comp40548_c0_seq1::g.52250::m.52250	25.4138	24.8147	24.3171	25.4211	24.8684	24.4653	NaN	NaN	NaN	NaN	NaN	NaN	NaN	24.019	24.334	24.0822	NaN	NaN	23.6845	NaN	NaN	22.6798	NaN	23.0114	25.3482	NaN	23.7205	NaN	NaN	23.3416
comp40565_c0::comp40565_c0_seq1::g.52297::m.52297	23.7711	NaN	23.0851	NaN	23.1133	NaN	NaN	NaN	NaN	NaN	NaN	NaN	NaN	NaN	NaN	NaN	NaN	NaN	NaN	NaN	NaN	NaN	NaN	NaN	NaN	NaN	NaN	NaN	NaN	NaN
comp40569_c0::comp40569_c0_seq1::g.52307::m.52307	26.9215	NaN	NaN	26.2847	NaN	NaN	25.8499	25.8996	NaN	NaN	NaN	NaN	NaN	NaN	25.8018	25.9916	NaN	NaN	NaN	NaN	NaN	NaN	NaN	25.1963	NaN	NaN	NaN	25.6472	NaN	NaN
comp40573_c0::comp40573_c0_seq1::g.52317::m.52317	NaN	NaN	NaN	NaN	NaN	NaN	NaN	NaN	NaN	NaN	NaN	NaN	NaN	NaN	NaN	NaN	NaN	NaN	NaN	NaN	NaN	NaN	NaN	NaN	NaN	NaN	NaN	NaN	NaN	NaN
comp40576_c0::comp40576_c0_seq1::g.52322::m.52322	27.3388	28.0645	26.7622	26.7961	26.9938	26.9542	26.4959	25.738	25.8219	26.8525	25.4229	22.8052	26.114	26.3235	26.4595	26.0162	27.4968	27.7584	26.6424	26.1861	24.9759	25.8936	25.2441	26.7009	27.4171	26.4467	26.3966	26.7995	25.9831	25.841
comp40588_c0::comp40588_c0_seq2::g.52345::m.52345	26.8176	25.8276	25.7628	26.2716	26.4273	25.7454	25.6992	NaN	NaN	NaN	24.3884	NaN	25.3026	25.4784	25.3034	NaN	NaN	NaN	25.7345	25.5674	24.0057	24.681	NaN	24.8404	26.7502	26.0581	25.6018	25.9162	25.1378	24.5535
comp40595_c0::comp40595_c0_seq1::g.52365::m.52365	24.2148	24.0897	23.6845	23.9021	23.6877	23.4978	24.6183	23.1189	NaN	NaN	NaN	NaN	23.2009	23.3431	23.624	NaN	NaN	NaN	NaN	NaN	NaN	NaN	NaN	NaN	NaN	NaN	NaN	23.9971	NaN	NaN
comp40671_c0::comp40671_c0_seq3::g.52563::m.52563	29.2348	29.8573	27.9699	28.9543	29.3072	29.2702	29.3612	28.5185	28.5895	28.6627	28.1726	NaN	28.9278	29.3719	29.6538	29.4099	29.0248	29.4167	29.3729	29.0623	27.7771	28.3092	28.246	29.0405	29.9218	28.9743	29.1994	29.5348	28.432	28.6402
comp40680_c0::comp40680_c0_seq1::g.52583::m.52583	25.2707	NaN	NaN	24.343	24.7275	NaN	24.4898	23.3656	NaN	NaN	NaN	NaN	NaN	NaN	NaN	NaN	NaN	NaN	NaN	NaN	NaN	NaN	NaN	NaN	NaN	NaN	NaN	NaN	NaN	NaN
comp40709_c0::comp40709_c0_seq1::g.52664::m.52664	25.2124	24.3077	24.4252	24.8235	24.9079	25.0114	NaN	NaN	NaN	NaN	NaN	NaN	NaN	NaN	NaN	NaN	NaN	NaN	NaN	NaN	NaN	NaN	NaN	NaN	NaN	NaN	NaN	24.492	NaN	NaN
comp40713_c0::comp40713_c0_seq1::g.52677::m.52677	NaN	NaN	NaN	NaN	NaN	NaN	NaN	NaN	NaN	NaN	NaN	NaN	NaN	NaN	NaN	NaN	NaN	NaN	NaN	NaN	NaN	NaN	NaN	NaN	NaN	NaN	NaN	NaN	NaN	NaN
comp40727_c0::comp40727_c0_seq2::g.52716::m.52716	26.4338	26.2958	25.7246	25.5	25.7554	24.9845	NaN	NaN	NaN	NaN	NaN	NaN	25.0822	NaN	NaN	NaN	NaN	25.5708	NaN	25.3497	NaN	24.0315	NaN	NaN	NaN	NaN	NaN	25.9317	NaN	NaN
comp40794_c0::comp40794_c0_seq1::g.52899::m.52899	NaN	NaN	NaN	NaN	NaN	NaN	24.6961	NaN	NaN	NaN	NaN	NaN	24.3958	NaN	25.3014	24.5391	NaN	NaN	NaN	NaN	NaN	NaN	NaN	25.5076	25.7607	25.7378	24.4478	24.7686	NaN	NaN
comp40797_c0::comp40797_c0_seq1::g.52907::m.52907	25.6009	25.7974	NaN	24.532	24.7183	24.0467	NaN	NaN	NaN	NaN	NaN	NaN	NaN	NaN	NaN	NaN	NaN	NaN	NaN	NaN	NaN	NaN	NaN	NaN	NaN	NaN	NaN	24.1885	NaN	NaN
comp40803_c0::comp40803_c0_seq2::g.52925::m.52925	25.2975	NaN	24.0428	24.5655	24.0752	NaN	NaN	NaN	NaN	NaN	NaN	NaN	NaN	25.8424	25.6937	24.8313	NaN	NaN	NaN	25.3294	NaN	24.7555	NaN	25.2405	NaN	NaN	NaN	25.6743	NaN	NaN
comp40823_c0::comp40823_c0_seq1::g.52981::m.52981	NaN	NaN	NaN	NaN	NaN	NaN	NaN	NaN	NaN	NaN	NaN	NaN	NaN	NaN	NaN	NaN	NaN	NaN	NaN	NaN	NaN	NaN	NaN	NaN	NaN	NaN	NaN	NaN	NaN	NaN
comp40831_c0::comp40831_c0_seq1::g.52998::m.52998	NaN	NaN	NaN	NaN	NaN	NaN	NaN	NaN	NaN	NaN	NaN	NaN	NaN	NaN	NaN	NaN	NaN	NaN	NaN	NaN	NaN	NaN	NaN	NaN	NaN	NaN	NaN	NaN	NaN	NaN
comp40841_c0::comp40841_c0_seq2::g.53021::m.53021	25.6971	25.7967	24.2852	25.1072	25.1913	25.3522	25.886	24.8779	NaN	NaN	24.1869	NaN	25.2815	25.8077	25.6209	24.5432	NaN	NaN	NaN	25.2809	NaN	24.5319	23.7258	25.8531	NaN	24.3399	25.5045	25.9043	NaN	24.6752
comp40855_c0::comp40855_c0_seq1::g.53066::m.53066	NaN	NaN	NaN	NaN	NaN	NaN	NaN	NaN	NaN	NaN	NaN	NaN	NaN	NaN	NaN	NaN	NaN	NaN	NaN	NaN	NaN	NaN	NaN	NaN	NaN	NaN	NaN	NaN	NaN	NaN
comp40878_c0::comp40878_c0_seq1::g.53127::m.53127	NaN	NaN	24.375	NaN	24.6675	NaN	NaN	NaN	NaN	NaN	NaN	NaN	NaN	NaN	NaN	NaN	NaN	NaN	NaN	NaN	NaN	NaN	NaN	NaN	NaN	NaN	NaN	NaN	NaN	NaN
comp42262_c0::comp42262_c0_seq3::g.56811::m.56811	NaN	NaN	NaN	NaN	NaN	NaN	NaN	NaN	NaN	NaN	NaN	NaN	NaN	NaN	NaN	NaN	NaN	NaN	NaN	NaN	NaN	NaN	NaN	NaN	NaN	NaN	NaN	NaN	NaN	NaN
comp40903_c0::comp40903_c0_seq1::g.53193::m.53193	NaN	NaN	NaN	NaN	NaN	NaN	NaN	NaN	NaN	NaN	NaN	NaN	NaN	NaN	NaN	NaN	NaN	NaN	NaN	NaN	NaN	NaN	NaN	NaN	NaN	NaN	NaN	NaN	NaN	NaN
comp40915_c1::comp40915_c1_seq3::g.53222::m.53222	25.38	24.1739	24.0291	24.3586	24.0987	NaN	25.7798	24.6583	NaN	NaN	23.9873	NaN	24.2347	26.4188	24.285	24.0044	NaN	NaN	NaN	24.3919	23.4005	23.928	NaN	24.1739	NaN	NaN	24.3459	NaN	NaN	23.1697
comp40952_c0::comp40952_c0_seq1::g.53318::m.53318	25.5554	NaN	NaN	NaN	NaN	NaN	NaN	NaN	NaN	NaN	NaN	NaN	NaN	NaN	NaN	NaN	NaN	NaN	NaN	NaN	NaN	NaN	NaN	24.1548	NaN	NaN	24.2037	24.206	NaN	NaN
comp40953_c0::comp40953_c0_seq9::g.53322::m.53322	26.7511	26.6721	NaN	NaN	25.5582	25.3437	NaN	NaN	NaN	NaN	NaN	NaN	NaN	NaN	NaN	NaN	NaN	NaN	NaN	NaN	NaN	NaN	NaN	NaN	NaN	NaN	NaN	24.7213	NaN	NaN
comp40972_c0::comp40972_c0_seq1::g.53369::m.53369	NaN	NaN	NaN	NaN	NaN	NaN	NaN	NaN	NaN	NaN	NaN	NaN	NaN	NaN	NaN	NaN	NaN	NaN	NaN	NaN	NaN	NaN	NaN	NaN	NaN	NaN	NaN	NaN	NaN	NaN
comp40973_c0::comp40973_c0_seq1::g.53372::m.53372	NaN	NaN	NaN	NaN	NaN	NaN	NaN	NaN	NaN	NaN	NaN	NaN	NaN	NaN	NaN	NaN	NaN	NaN	NaN	NaN	NaN	NaN	NaN	NaN	NaN	NaN	NaN	NaN	NaN	NaN
comp41027_c0::comp41027_c0_seq2::g.53505::m.53505	NaN	NaN	NaN	NaN	NaN	NaN	NaN	NaN	NaN	NaN	NaN	NaN	22.5951	NaN	NaN	NaN	NaN	NaN	NaN	NaN	NaN	NaN	NaN	NaN	NaN	NaN	23.1999	NaN	NaN	22.9338
comp42618_c0::comp42618_c0_seq3::g.57832::m.57832	29.8654	30.2286	28.5037	28.9767	29.0946	29.6937	27.7271	28.3258	30.5811	29.5831	27.8255	28.2325	27.5963	28.1323	27.6642	27.9466	29.7178	30.1621	28.1029	28.8096	30.5192	30.3179	28.0271	27.6531	29.3101	28.6112	28.6156	28.4728	28.4768	28.872
comp41057_c0::comp41057_c0_seq1::g.53577::m.53577	28.318	27.7446	27.7967	27.8464	28.0195	27.6834	28.7387	28.0184	26.7863	27.4061	27.0005	25.6646	27.9808	28.2697	29.1212	28.2783	28.3521	28.6055	27.3442	27.9993	27.5331	28.0021	27.7185	28.8027	28.6268	27.7593	28.4642	28.2988	26.5316	27.9418
comp41110_c0::comp41110_c0_seq1::g.53700::m.53700	25.464	24.7952	23.5929	24.1406	24.0092	24.3335	NaN	NaN	NaN	NaN	NaN	NaN	NaN	NaN	NaN	NaN	NaN	NaN	NaN	NaN	NaN	NaN	NaN	NaN	NaN	NaN	NaN	NaN	NaN	NaN
comp41131_c0::comp41131_c0_seq1::g.53749::m.53749	NaN	NaN	NaN	NaN	NaN	NaN	NaN	NaN	NaN	NaN	NaN	NaN	NaN	NaN	NaN	NaN	NaN	NaN	NaN	NaN	NaN	NaN	NaN	NaN	NaN	NaN	NaN	NaN	NaN	NaN
comp41146_c0::comp41146_c0_seq1::g.53786::m.53786	NaN	NaN	NaN	NaN	NaN	NaN	NaN	NaN	NaN	NaN	NaN	NaN	NaN	NaN	NaN	NaN	NaN	NaN	NaN	NaN	NaN	NaN	NaN	NaN	NaN	NaN	NaN	NaN	NaN	NaN
comp41152_c0::comp41152_c0_seq1::g.53803::m.53803	NaN	NaN	NaN	NaN	NaN	NaN	NaN	NaN	NaN	NaN	NaN	NaN	NaN	NaN	NaN	NaN	NaN	NaN	NaN	NaN	NaN	NaN	NaN	NaN	NaN	NaN	NaN	NaN	NaN	NaN
comp41190_c0::comp41190_c0_seq1::g.53889::m.53889	28.0923	27.8548	26.9858	NaN	27.1972	27.0674	27.9791	26.9258	26.3072	27.5697	26.2438	NaN	27.078	27.8451	28.3729	27.9217	27.8162	27.8065	26.9719	27.8869	26.722	27.2043	26.2003	27.5784	27.9282	27.3599	27.2036	28.2858	NaN	26.5025
comp41229_c0::comp41229_c0_seq1::g.53977::m.53977	NaN	NaN	NaN	NaN	NaN	NaN	NaN	NaN	NaN	NaN	NaN	NaN	NaN	NaN	NaN	NaN	NaN	NaN	NaN	NaN	NaN	NaN	NaN	NaN	NaN	NaN	NaN	NaN	NaN	NaN
comp41246_c0::comp41246_c0_seq1::g.54019::m.54019	NaN	NaN	NaN	NaN	NaN	NaN	NaN	NaN	NaN	NaN	NaN	NaN	NaN	NaN	NaN	NaN	NaN	NaN	NaN	NaN	NaN	NaN	NaN	NaN	NaN	NaN	NaN	NaN	NaN	NaN
comp41288_c0::comp41288_c0_seq1::g.54131::m.54131	28.013	28.2284	25.8724	26.7183	27.066	26.6273	NaN	NaN	NaN	NaN	NaN	NaN	NaN	NaN	NaN	NaN	NaN	NaN	NaN	NaN	NaN	NaN	NaN	NaN	NaN	NaN	NaN	NaN	NaN	NaN
comp41309_c0::comp41309_c0_seq1::g.54192::m.54192	NaN	NaN	NaN	NaN	NaN	NaN	NaN	NaN	NaN	NaN	NaN	NaN	NaN	NaN	NaN	NaN	NaN	NaN	NaN	NaN	NaN	NaN	NaN	NaN	NaN	NaN	NaN	NaN	NaN	NaN
comp41310_c0::comp41310_c0_seq8::g.54197::m.54197	29.653	29.8833	28.3669	28.8552	29.0527	29.0376	28.4794	27.9675	28.2488	28.4369	27.5171	25.7174	27.8244	28.034	28.4601	28.4837	28.9558	28.8504	28.064	28.3408	26.7652	27.8349	27.4643	28.4817	29.5257	28.716	28.4788	29.2027	27.7073	27.6843
comp41314_c0::comp41314_c0_seq1::g.54205::m.54205	24.7361	26.2513	24.1831	NaN	25.3993	NaN	25.7046	25.7011	NaN	NaN	25.9669	NaN	26.818	24.6901	24.8336	25.169	NaN	NaN	NaN	NaN	24.4522	24.7072	NaN	NaN	NaN	NaN	NaN	24.3415	NaN	NaN
comp41330_c0::comp41330_c0_seq1::g.54252::m.54252	25.195	NaN	NaN	25.0853	NaN	25.0042	NaN	NaN	NaN	NaN	NaN	NaN	NaN	NaN	NaN	NaN	NaN	NaN	NaN	NaN	NaN	NaN	NaN	NaN	NaN	NaN	NaN	NaN	NaN	NaN
comp41339_c0::comp41339_c0_seq1::g.54278::m.54278	NaN	NaN	22.851	NaN	NaN	23.7605	NaN	NaN	NaN	NaN	NaN	NaN	NaN	NaN	NaN	NaN	NaN	NaN	NaN	NaN	NaN	NaN	NaN	NaN	NaN	NaN	NaN	NaN	NaN	NaN
comp41346_c0::comp41346_c0_seq1::g.54299::m.54299	32.1557	32.3944	31.0028	31.3037	31.4492	31.3204	30.4349	29.7517	30.3032	30.0935	29.5712	28.153	30.1251	29.7589	30.8259	30.863	30.9741	31.4303	30.6254	30.5806	28.8329	30.4317	28.835	30.5106	32.4661	31.0366	30.6879	31.0212	30.8021	30.2533
comp41349_c0::comp41349_c0_seq2::g.54304::m.54304	29.4321	29.3392	28.3493	28.5332	29.0366	28.8922	27.3187	26.5102	NaN	NaN	NaN	NaN	26.9248	26.4783	27.9503	28.2475	NaN	29.1247	27.7495	27.6705	25.7337	27.534	26.3111	27.8386	29.5344	27.9763	28.1577	28.3721	28.1515	27.4992
comp41354_c0::comp41354_c0_seq1::g.54315::m.54315	NaN	NaN	NaN	NaN	NaN	NaN	NaN	NaN	NaN	NaN	NaN	NaN	NaN	NaN	NaN	NaN	NaN	NaN	NaN	NaN	NaN	NaN	NaN	NaN	NaN	NaN	NaN	NaN	NaN	NaN
comp41367_c0::comp41367_c0_seq2::g.54347::m.54347	25.5107	25.1795	NaN	25.1399	NaN	NaN	NaN	NaN	NaN	NaN	NaN	NaN	NaN	NaN	NaN	NaN	NaN	NaN	NaN	NaN	NaN	NaN	NaN	NaN	NaN	NaN	NaN	NaN	NaN	NaN
comp41386_c0::comp41386_c0_seq1::g.54390::m.54390	28.3157	29.9555	28.2	28.6697	28.5336	28.5806	28.3589	27.9615	29.0547	NaN	28.1395	NaN	28.306	28.1924	28.3262	28.6654	NaN	NaN	28.9032	28.1874	NaN	28.2824	26.375	28.2855	30.0186	28.5123	28.4908	28.8666	28.5927	28.4039
comp41409_c0::comp41409_c0_seq1::g.54443::m.54443	NaN	NaN	NaN	NaN	NaN	NaN	NaN	NaN	NaN	NaN	NaN	NaN	NaN	NaN	NaN	NaN	NaN	NaN	NaN	NaN	NaN	NaN	NaN	NaN	NaN	NaN	NaN	NaN	NaN	NaN
comp41420_c0::comp41420_c0_seq4::g.54469::m.54469	27.6225	27.9919	26.1484	26.7348	26.9371	26.8861	26.3212	25.7267	25.2958	NaN	25.1541	22.3962	25.7634	25.2123	26.4065	26.1548	25.4702	26.6843	25.9853	25.6183	24.3574	25.5428	24.3259	26.1154	27.6271	26.5523	26.0987	26.362	25.8434	25.7284
comp41426_c0::comp41426_c0_seq1::g.54491::m.54491	27.3503	27.4168	26.7239	26.8358	27.1537	26.9427	27.4946	26.9371	27.4727	27.6235	26.9002	26.1258	27.4891	27.5774	27.4081	27.2885	27.8313	28.2479	27.6236	27.5973	26.0982	26.8528	25.4929	26.9299	28.7894	27.138	27.6131	27.9821	27.3169	26.8042
comp41440_c0::comp41440_c0_seq1::g.54536::m.54536	27.7192	27.767	26.7853	27.1169	27.3051	27.1745	28.0847	27.4042	NaN	26.0673	26.6407	26.4658	28.2005	27.866	27.7954	27.8171	28.2632	28.2484	27.7276	27.854	27.2631	27.7664	26.8529	27.3463	28.6805	27.1565	27.5415	27.3259	27.0924	27.8409
comp41446_c0::comp41446_c0_seq1::g.54556::m.54556	NaN	NaN	NaN	NaN	NaN	NaN	NaN	NaN	NaN	NaN	NaN	NaN	NaN	23.8468	NaN	NaN	NaN	NaN	NaN	NaN	NaN	NaN	NaN	NaN	NaN	NaN	NaN	23.9426	NaN	NaN
comp41490_c0::comp41490_c0_seq1::g.54679::m.54679	NaN	NaN	NaN	NaN	NaN	NaN	NaN	25.2214	NaN	NaN	25.6716	NaN	25.4801	25.5008	24.9351	25.074	NaN	NaN	NaN	25.211	NaN	NaN	NaN	25.2729	NaN	25.2288	25.355	25.6967	NaN	24.8058
comp43440_c0::comp43440_c0_seq2::g.60286::m.60286	29.4769	28.8325	29.7302	30.0747	31.2831	28.8929	32.7207	32.0724	35.7675	35.1331	34.1219	34.5518	34.5874	34.1267	32.3791	31.576	36.0961	36.2731	34.1233	33.7316	33.8233	33.8816	32.8119	31.9875	34.8974	33.8404	33.1541	33.7572	35.0854	32.954
comp41529_c0::comp41529_c0_seq1::g.54781::m.54781	24.3364	NaN	24.2486	23.8725	24.5375	25.5166	25.5298	25.2006	25.2428	NaN	NaN	NaN	25.521	24.5216	25.6722	26.1035	26.2104	26.2359	25.7377	25.4134	NaN	25.3667	NaN	25.9032	27.1479	25.8987	25.7192	25.9052	NaN	25.1424
comp41534_c0::comp41534_c0_seq1::g.54800::m.54800	23.6181	NaN	22.1371	NaN	NaN	NaN	NaN	NaN	NaN	NaN	NaN	NaN	NaN	NaN	NaN	NaN	NaN	NaN	NaN	NaN	NaN	NaN	NaN	NaN	NaN	NaN	NaN	NaN	NaN	NaN
comp41540_c0::comp41540_c0_seq1::g.54824::m.54824	27.8436	27.3767	27.9416	27.9176	27.5183	26.6678	27.9745	27.2687	NaN	24.8653	25.2263	24.6164	26.7961	27.7998	29.266	27.1632	26.0928	26.1527	26.5627	28.0981	NaN	27.6278	28.2056	28.7773	28.1443	27.0641	27.7713	28.334	25.9607	27.8401
comp41545_c0::comp41545_c0_seq1::g.54845::m.54845	26.4563	26.0705	26.3639	26.1171	26.0262	26.3337	26.2667	25.2198	25.6027	NaN	23.9254	NaN	24.9829	26.0356	26.1032	25.4616	25.5727	25.0724	26.8602	25.6899	24.7276	24.6035	24.6238	26.4007	26.5225	25.587	26.3622	26.0649	24.4645	25.3689
comp41546_c0::comp41546_c0_seq1::g.54849::m.54849	NaN	NaN	NaN	NaN	NaN	NaN	NaN	NaN	NaN	NaN	NaN	NaN	NaN	NaN	NaN	NaN	NaN	NaN	NaN	NaN	NaN	NaN	NaN	NaN	NaN	NaN	NaN	NaN	NaN	NaN
comp41556_c0::comp41556_c0_seq1::g.54875::m.54875	NaN	25.2315	24.332	24.5043	24.8767	24.8486	NaN	NaN	NaN	NaN	NaN	NaN	25.0688	24.801	24.9167	25.2121	24.6902	25.6652	25.887	25.4468	24.1627	24.878	NaN	25.0435	26.2947	24.0674	25.5106	25.6313	25.3711	25.3781
comp41567_c0::comp41567_c0_seq1::g.54901::m.54901	23.8341	25.0419	23.0561	NaN	23.3572	23.378	NaN	NaN	NaN	NaN	NaN	NaN	NaN	NaN	NaN	NaN	NaN	NaN	NaN	NaN	NaN	NaN	NaN	NaN	NaN	NaN	NaN	NaN	NaN	NaN
comp41570_c0::comp41570_c0_seq1::g.54908::m.54908	25.0097	25.136	23.9719	24.1671	24.3803	24.6852	24.0934	NaN	NaN	NaN	NaN	NaN	NaN	NaN	NaN	NaN	NaN	NaN	NaN	NaN	NaN	NaN	NaN	24.2009	NaN	NaN	NaN	NaN	NaN	NaN
comp41583_c0::comp41583_c0_seq1::g.54941::m.54941	NaN	NaN	NaN	NaN	NaN	NaN	NaN	NaN	NaN	NaN	NaN	NaN	NaN	NaN	NaN	NaN	NaN	NaN	NaN	NaN	NaN	NaN	NaN	NaN	NaN	NaN	NaN	NaN	NaN	NaN
comp41606_c0::comp41606_c0_seq1::g.54998::m.54998	26.0866	26.2347	25.654	25.7532	25.8624	25.1312	24.9031	24.0554	NaN	NaN	24.8929	NaN	25.1921	25.5351	25.4418	25.1683	25.3446	26.2009	25.5778	25.5534	24.1043	24.8715	24.4476	25.5074	26.6161	25.4948	25.7215	26.0177	24.9491	25.4095
comp41611_c0::comp41611_c0_seq1::g.55012::m.55012	NaN	NaN	NaN	NaN	NaN	NaN	NaN	NaN	NaN	NaN	NaN	NaN	NaN	NaN	NaN	NaN	NaN	NaN	NaN	NaN	NaN	NaN	NaN	NaN	NaN	NaN	NaN	NaN	NaN	NaN
comp41618_c0::comp41618_c0_seq1::g.55032::m.55032	25.8837	26.0529	NaN	24.8482	25.3364	25.0083	26.7866	25.7535	26.3677	27.1647	25.9717	NaN	27.16	27.2003	27.055	26.6217	27.3647	27.811	26.7685	27.0812	25.0959	26.3138	25.508	26.8453	27.9974	26.6958	27.1097	27.3563	26.5632	26.5568
comp41626_c0::comp41626_c0_seq1::g.55056::m.55056	NaN	NaN	NaN	NaN	NaN	NaN	NaN	NaN	NaN	NaN	NaN	NaN	NaN	NaN	NaN	NaN	NaN	NaN	NaN	NaN	NaN	NaN	NaN	NaN	NaN	NaN	NaN	NaN	NaN	NaN
comp41634_c0::comp41634_c0_seq1::g.55078::m.55078	NaN	NaN	NaN	NaN	NaN	NaN	NaN	NaN	NaN	NaN	NaN	NaN	NaN	NaN	NaN	NaN	NaN	NaN	NaN	NaN	NaN	NaN	NaN	NaN	NaN	NaN	NaN	NaN	NaN	NaN
comp41673_c0::comp41673_c0_seq1::g.55178::m.55178	NaN	NaN	NaN	NaN	NaN	NaN	NaN	NaN	NaN	NaN	NaN	NaN	24.246	24.3408	NaN	24.7933	NaN	NaN	NaN	NaN	NaN	NaN	NaN	24.6543	NaN	NaN	NaN	NaN	NaN	24.6499
comp41674_c0::comp41674_c0_seq2::g.55179::m.55179	28.125	30.2952	26.6047	28.6985	28.8537	29.0695	27.2445	26.115	NaN	NaN	26.0742	NaN	26.6055	NaN	27.7719	27.5614	NaN	NaN	27.4054	27.4273	NaN	27.1186	NaN	NaN	29.2751	27.8677	27.4097	27.8888	27.524	27.131
comp41675_c0::comp41675_c0_seq2::g.55181::m.55181	29.2262	29.5034	28.5231	28.8745	29.1763	29.1686	29.0342	28.2253	28.4929	28.7471	27.9824	27.1926	28.6986	29.2434	29.6432	29.1356	29.6319	29.6099	29.3235	29.8215	27.9969	28.6155	27.8182	29.1805	30.2686	29.0739	29.4379	29.5605	28.461	28.9608
comp41679_c0::comp41679_c0_seq1::g.55190::m.55190	26.6742	26.8289	NaN	24.1212	25.416	NaN	26.3525	25.8479	NaN	NaN	26.1337	NaN	26.3503	25.7687	25.7242	26.2268	NaN	27.4285	NaN	25.8321	NaN	25.5395	NaN	26.0438	26.8641	25.4619	25.0683	25.7982	25.4718	25.0787
comp41683_c0::comp41683_c0_seq5::g.55200::m.55200	22.8337	NaN	NaN	NaN	23.6113	23.8206	NaN	NaN	NaN	NaN	NaN	NaN	NaN	NaN	NaN	NaN	NaN	NaN	NaN	NaN	NaN	NaN	NaN	NaN	NaN	NaN	NaN	NaN	NaN	NaN
comp41706_c0::comp41706_c0_seq1::g.55265::m.55265	26.2474	26.2304	25.4091	25.8948	25.9611	25.6001	26.9897	25.9821	23.0605	25.5191	25.4981	21.8357	26.3904	26.8357	27.4401	26.6694	26.1465	25.9315	26.5787	26.9272	24.9862	25.994	26.0606	27.0641	27.3332	26.7153	27.0662	27.4882	25.5404	25.796
comp41714_c0::comp41714_c0_seq1::g.55292::m.55292	25.0071	24.9662	NaN	24.4038	24.6388	23.8173	24.4909	NaN	NaN	NaN	NaN	NaN	23.9159	24.2656	NaN	24.3109	NaN	NaN	NaN	23.7888	NaN	23.791	NaN	NaN	25.6003	23.7154	23.8311	23.7837	23.901	NaN
comp41716_c0::comp41716_c0_seq1::g.55305::m.55305	NaN	NaN	NaN	NaN	NaN	NaN	NaN	NaN	NaN	NaN	NaN	NaN	NaN	NaN	NaN	NaN	NaN	NaN	NaN	NaN	NaN	NaN	NaN	NaN	NaN	NaN	NaN	NaN	NaN	NaN
comp41768_c0::comp41768_c0_seq1::g.55429::m.55429	24.8351	24.8353	23.4953	23.9461	24.2954	24.3102	NaN	24.2291	NaN	NaN	NaN	NaN	NaN	NaN	NaN	NaN	NaN	NaN	NaN	24.6442	NaN	NaN	NaN	24.0093	NaN	NaN	NaN	NaN	NaN	NaN
comp41775_c0::comp41775_c0_seq4::g.55449::m.55449	NaN	NaN	23.2738	NaN	23.9529	NaN	NaN	NaN	NaN	NaN	NaN	NaN	NaN	NaN	NaN	NaN	NaN	NaN	NaN	NaN	NaN	NaN	NaN	NaN	NaN	NaN	NaN	NaN	NaN	NaN
comp41795_c0::comp41795_c0_seq1::g.55494::m.55494	NaN	NaN	NaN	NaN	NaN	NaN	NaN	NaN	NaN	NaN	NaN	NaN	NaN	NaN	NaN	NaN	NaN	NaN	NaN	NaN	NaN	NaN	NaN	NaN	NaN	NaN	NaN	NaN	NaN	NaN
comp41796_c0::comp41796_c0_seq1::g.55497::m.55497	26.4346	26.2617	24.934	25.2128	25.571	25.3536	25.4948	24.5456	NaN	NaN	NaN	NaN	25.0493	25.5192	26.2577	25.7222	NaN	NaN	23.6809	25.5153	NaN	24.5936	24.0264	25.5201	25.2135	NaN	25.4546	25.9416	NaN	24.3892
comp41829_c0::comp41829_c0_seq1::g.55589::m.55589	NaN	NaN	NaN	NaN	NaN	NaN	NaN	NaN	NaN	NaN	NaN	NaN	NaN	NaN	NaN	NaN	NaN	NaN	NaN	NaN	NaN	NaN	NaN	NaN	NaN	NaN	NaN	NaN	NaN	NaN
comp41850_c0::comp41850_c0_seq1::g.55639::m.55639	23.6831	23.5498	21.9314	22.758	22.3928	NaN	NaN	NaN	NaN	NaN	NaN	NaN	NaN	22.8843	NaN	NaN	NaN	NaN	NaN	NaN	NaN	21.4115	NaN	22.3584	NaN	22.3862	23.0348	22.2934	NaN	NaN
comp41865_c0::comp41865_c0_seq12::g.55684::m.55684	26.8413	27.0181	25.6554	26.2236	26.2074	25.9035	26.0082	26.0084	NaN	25.7334	25.1862	NaN	25.5917	25.1442	26.0242	25.9597	NaN	26.5024	25.4495	25.3985	24.5634	25.005	NaN	26.1468	26.8254	25.8499	25.2584	25.6506	24.9389	25.4261
comp41868_c0::comp41868_c0_seq1::g.55691::m.55691	25.7146	25.8533	24.7411	25.0579	NaN	NaN	24.2978	NaN	NaN	NaN	NaN	NaN	24.2393	NaN	24.6645	NaN	NaN	NaN	NaN	NaN	NaN	NaN	NaN	24.6423	NaN	NaN	NaN	24.769	NaN	NaN
comp41870_c0::comp41870_c0_seq4::g.55693::m.55693	NaN	NaN	NaN	23.8014	NaN	24.2066	NaN	NaN	NaN	NaN	NaN	NaN	NaN	NaN	NaN	NaN	NaN	NaN	NaN	NaN	NaN	NaN	NaN	NaN	NaN	NaN	NaN	NaN	NaN	NaN
comp41886_c0::comp41886_c0_seq1::g.55732::m.55732	25.7573	25.253	24.5584	24.317	25.103	25.1917	NaN	NaN	NaN	NaN	NaN	NaN	NaN	NaN	NaN	NaN	NaN	NaN	NaN	NaN	NaN	NaN	NaN	NaN	NaN	NaN	NaN	NaN	NaN	NaN
comp41907_c0::comp41907_c0_seq4::g.55799::m.55799	30.8435	31.6608	30.0684	30.619	30.7422	30.2446	30.4716	30.0464	30.0692	30.1247	29.4633	28.5385	30.4148	30.6248	31.2935	30.473	30.2984	30.9234	30.2384	30.6524	29.2762	30.2699	29.8443	30.9148	31.4116	30.7684	30.7151	31.2046	29.9677	30.4318
[truncated: 598 more rows]

## Sheet: S8 - D. trenchii AllData (log2)
Protein IDs	Free-living1	Free-living2	Free-living3	Free-living4	Free-living5	Free-living6	Week 14 1	Week 14 2	Week 14 3	Week 14 4	Week 14 5	Week 14 6	Week 14 7
[truncated: 1,516 more rows]

[truncated: 1 more sheets: S9 - Annotation validation]
